# Supplementary material for: Quinoa Ameliorates High‐Fat Diet‐Induced Obesity in Female Mice by Regulating Gut Microbiota and Adipogenesis
Source: Food Sci Nutr. 2025 Nov 25;13(12):e71250. doi: 10.1002/fsn3.71250 (PMC12645152; doi:10.1002/fsn3.71250)
Supplement: Supplementary file 2 — Table S1: Nutrient composition of feed. [file FSN3-13-e71250-s004.xlsx]

## Sheet: sheet 0
	Supplementary Table 1 - Nutrient composition of feed
	Product#	XTHF60		XTCON50J
	Protein	gm%	kcal%	gm%	kcal%
		26%	20	19%	20%
	Carbohydrate	26%	20%	67%	70%
	Fat	3.5%	60%	4%	10%
	total		100		100
	kcal/gm	5.22		3.85
	Ingredient	gm	kcal	gm	kcal
	Casein	200	800	200	800
	L-Cystine	3	12	3	12
	Corn Starch	0	0	506.2	2024.8
	Maltodextrin 10	125	500	125	500
	Sucrose	72.8	291.2	72.8	291.2
	Cellulose,BW200	50	0	50	0
	Soybean Oil	25	225	25	225
	Lard	245	2205	20	180
	Mineral Mix S10026B	50	0	50	0
	Vitamin Mix V10001C	1	4	1	4
	Choline Bitartrate	2	0	2	0
	FD&C Red Dye #40	0	0	0	0
	FD&C Yellow Dye #5	0	0	0.04	0
	FD&C Blue Dye #1	0.05	0	0.01	0
	Total	773.85	4037.2	1055.05	4037
