# Supplementary material for: Quinoa Ameliorates High‐Fat Diet‐Induced Obesity in Female Mice by Regulating Gut Microbiota and Adipogenesis
Source: Food Sci Nutr. 2025 Nov 25;13(12):e71250. doi: 10.1002/fsn3.71250 (PMC12645152; doi:10.1002/fsn3.71250)
Supplement: Supplementary file 3 — Table S2: RT‐qPCR primer sequence. [file FSN3-13-e71250-s002.xls]

## Sheet: Sheet1
Supplementary Table 2 - RT-qPCR primer sequence
gene	forward	reverse
β-actin	5'-CAGCCTTCCTTCTTGGGTAT-3'	5'-TGGCATAGAGGTCTTTACGG-3'
Kcnh2	5'-GCACCATTAGCAAGATTCCC-3'	5'-TTGTGGGTTCGCTCCTTT-3'
Gabrr2	5'-AATGCCCAAGCCAAGTCA-3'	5'-CCGAAGGCGGGTCTCA-3'
Kcnj14	5'-CCAGCGTGGCTCCCA-3'	5'-GCTCTGCCCGTTCATCC-3'
Aqp1	5'-GCGTGCTGGCTACTACCG-3'	5'-GGTGTCCAAGGGCTACAGAG-3'
Cacna1e	5'-CCCGTCCCGCCAAAG-3'	5'-GACTCGGTCAGGCAAGCA-3'
Mmp12	5'-AAAGGTGGAATCCTAGCCC-3'	5'-AAGTTTGTGCCTCCTGAATGT-3'
Apoc4	5'-CACGGGACCTGCCATCA-3'	5'-GGCTCCACCATCTCCAACA-3'
Lbp	5'-ATTGACTACAGTTTGGTGGCG-3'	5'-AGAGCGGTGATTCCGATTA-3'
Apln	5'-GCCACTGATGTTGCCTCC-3'	5'-ATTTCCTCCTGCCTCCCT-3'
lep	5'-GTCTTATGTTCAAGCAGTGCCTAT-3'	5'-TCCAAGCCAGTGACCCTCT-3'
Scd2	5'-GGGTTGGCTGCTTGTGC-3'	5'-CGGGCTTGTAGTACCTCCTC-3'
Ffar2	5'-GGTGGAGGCTGTGGTGTT-3'	5'-AGCATAGAGGAGGCAGGATT-3'
