# Supplementary material for: Quinoa Ameliorates High‐Fat Diet‐Induced Obesity in Female Mice by Regulating Gut Microbiota and Adipogenesis
Source: Food Sci Nutr. 2025 Nov 25;13(12):e71250. doi: 10.1002/fsn3.71250 (PMC12645152; doi:10.1002/fsn3.71250)
Supplement: Supplementary file 4 — Table S3: LEfSe analysis of the characteristic gut microbiota. [file FSN3-13-e71250-s001.xlsx]

## Sheet: Sheet1
Supplementary Table 3 - LEfSe analysis of the characteristic gut microbiota
Biomarker	log10(avg)	Enrich Group	LDA Score	Pvalue
Bacteria	6			-
Bacteria.Actinobacteriota	4.80309			-
Bacteria.Actinobacteriota.Actinobacteria	4.18165			0.00108044
Bacteria.Actinobacteriota.Actinobacteria.Bifidobacteriales	4.13529			0.000952511
Bacteria.Actinobacteriota.Actinobacteria.Bifidobacteriales.Bifidobacteriaceae	4.13529			0.000952511
Bacteria.Actinobacteriota.Actinobacteria.Bifidobacteriales.Bifidobacteriaceae.Bifidobacterium	4.13529			0.000952511
Bacteria.Actinobacteriota.Actinobacteria.Bifidobacteriales.Bifidobacteriaceae.Bifidobacterium.Bifidobacterium_animalis	3.17858			9.508706605530712e-05
Bacteria.Actinobacteriota.Actinobacteria.Corynebacteriales	3.15005			0.00271982
Bacteria.Actinobacteriota.Actinobacteria.Corynebacteriales.Corynebacteriaceae	3.10718			0.00271982
Bacteria.Actinobacteriota.Actinobacteria.Corynebacteriales.Corynebacteriaceae.Corynebacterium	3.10718			0.00271982
Bacteria.Actinobacteriota.Actinobacteria.Corynebacteriales.Corynebacteriaceae.Corynebacterium.Corynebacterium_mastitidis	1.56685			-
Bacteria.Actinobacteriota.Actinobacteria.Corynebacteriales.Corynebacteriaceae.Corynebacterium.Corynebacterium_stationis	3.0906			0.000310783
Bacteria.Actinobacteriota.Actinobacteria.Corynebacteriales.Dietziaceae	2.12316			9.508706605530712e-05
Bacteria.Actinobacteriota.Actinobacteria.Corynebacteriales.Dietziaceae.Dietzia	2.12316			9.508706605530712e-05
Bacteria.Actinobacteriota.Actinobacteria.Micrococcales	2.09833			0.0206891
Bacteria.Actinobacteriota.Actinobacteria.Micrococcales.Brevibacteriaceae	1.7973			-
Bacteria.Actinobacteriota.Actinobacteria.Micrococcales.Brevibacteriaceae.Brevibacterium	1.7973			-
Bacteria.Actinobacteriota.Actinobacteria.Micrococcales.Micrococcaceae	1.7973			0.0276772
Bacteria.Actinobacteriota.Actinobacteria.Micrococcales.Micrococcaceae.Enteractinococcus	1.7973			0.00116379
Bacteria.Actinobacteriota.Actinobacteria.Micrococcales.Micrococcaceae.Enteractinococcus.Enteractinococcus_viverrae	1.74295			0.011141
Bacteria.Actinobacteriota.Actinobacteria.Micrococcales.Micrococcaceae.Glutamicibacter	0.867884			-
Bacteria.Actinobacteriota.Actinobacteria.Micrococcales.Micrococcaceae.Rothia	1.34501			-
Bacteria.Actinobacteriota.Actinobacteria.Micromonosporales	0.867884			-
Bacteria.Actinobacteriota.Actinobacteria.Micromonosporales.Micromonosporaceae	0.867884			-
Bacteria.Actinobacteriota.Coriobacteriia	4.68442			-
Bacteria.Actinobacteriota.Coriobacteriia.Coriobacteriales	4.68442			-
Bacteria.Actinobacteriota.Coriobacteriia.Coriobacteriales.Atopobiaceae	4.63441			-
Bacteria.Actinobacteriota.Coriobacteriia.Coriobacteriales.Atopobiaceae.Coriobacteriaceae_UCG_002	4.4889	NC	4.16451	0.0131798
Bacteria.Actinobacteriota.Coriobacteriia.Coriobacteriales.Eggerthellaceae	4.17011			-
Bacteria.Actinobacteriota.Coriobacteriia.Coriobacteriales.Eggerthellaceae.Adlercreutzia	2.81237			0.000804831
Bacteria.Actinobacteriota.Coriobacteriia.Coriobacteriales.Eggerthellaceae.Enterorhabdus	3.96929			0.0257935
Bacteria.Actinobacteriota.Coriobacteriia.Coriobacteriales.Eggerthellaceae.Enterorhabdus.Adlercreutzia_mucosicola	2.83167			-
Bacteria.Actinobacteriota.Coriobacteriia.Coriobacteriales.Eggerthellaceae.Gordonibacter	2.16891			0.011141
Bacteria.Actinobacteriota.Coriobacteriia.Coriobacteriales.Eggerthellaceae.Parvibacter	3.55318			0.000483305
Bacteria.Bacteroidota	5.66263	HQ	5.29047	0.00145933
Bacteria.Bacteroidota.Bacteroidia	5.66263	HQ	5.29047	0.00145933
Bacteria.Bacteroidota.Bacteroidia.Bacteroidales	5.66259	HQ	5.29043	0.00145933
Bacteria.Bacteroidota.Bacteroidia.Bacteroidales.Bacteroidaceae	3.92307			0.0492884
Bacteria.Bacteroidota.Bacteroidia.Bacteroidales.Bacteroidaceae.Bacteroides	3.92307			0.0492884
Bacteria.Bacteroidota.Bacteroidia.Bacteroidales.Bacteroidaceae.Bacteroides.Bacteroides_caecimuris	2.72522			0.00600297
Bacteria.Bacteroidota.Bacteroidia.Bacteroidales.Bacteroidaceae.Bacteroides.Bacteroides_sartorii	2.81727			0.00202966
Bacteria.Bacteroidota.Bacteroidia.Bacteroidales.Marinifilaceae	4.38416			-
Bacteria.Bacteroidota.Bacteroidia.Bacteroidales.Marinifilaceae.Butyricimonas	2.44192			-
Bacteria.Bacteroidota.Bacteroidia.Bacteroidales.Marinifilaceae.Butyricimonas.Butyricimonas_synergistica	1.88907			0.035035
Bacteria.Bacteroidota.Bacteroidia.Bacteroidales.Marinifilaceae.Butyricimonas.Butyricimonas_virosa	1.82213			-
Bacteria.Bacteroidota.Bacteroidia.Bacteroidales.Marinifilaceae.Odoribacter	4.38416			-
Bacteria.Bacteroidota.Bacteroidia.Bacteroidales.Muribaculaceae	5.63234	HQ	5.28338	0.0017222
Bacteria.Bacteroidota.Bacteroidia.Bacteroidales.Muribaculaceae.Muribaculum	4.02579			0.00514114
Bacteria.Bacteroidota.Bacteroidia.Bacteroidales.Prevotellaceae	3.10593			0.007075
Bacteria.Bacteroidota.Bacteroidia.Bacteroidales.Prevotellaceae.Alloprevotella	2.33771			0.00399655
Bacteria.Bacteroidota.Bacteroidia.Bacteroidales.Prevotellaceae.Paraprevotella	3.10593			0.00233663
Bacteria.Bacteroidota.Bacteroidia.Bacteroidales.Rikenellaceae	3.83637			-
Bacteria.Bacteroidota.Bacteroidia.Bacteroidales.Rikenellaceae.Alistipes	3.62108			-
Bacteria.Bacteroidota.Bacteroidia.Bacteroidales.Rikenellaceae.Alistipes.Alistipes_finegoldii	1.5211			-
Bacteria.Bacteroidota.Bacteroidia.Bacteroidales.Rikenellaceae.Alistipes.Alistipes_indistinctus	1.04398			-
Bacteria.Bacteroidota.Bacteroidia.Bacteroidales.Rikenellaceae.Alistipes.Alistipes_sp_cv1	1.82213			0.0039612
Bacteria.Bacteroidota.Bacteroidia.Bacteroidales.Rikenellaceae.Rikenella	3.43843			0.003733
Bacteria.Bacteroidota.Bacteroidia.Bacteroidales.Rikenellaceae.Rikenellaceae_RC9_gut_group	3.30325			-
Bacteria.Bacteroidota.Bacteroidia.Bacteroidales.Rs_E47_termite_group	3.76441			-
Bacteria.Bacteroidota.Bacteroidia.Bacteroidales.Tannerellaceae	3.20833			0.0221247
Bacteria.Bacteroidota.Bacteroidia.Bacteroidales.Tannerellaceae.Parabacteroides	3.20833			0.0221247
Bacteria.Bacteroidota.Bacteroidia.Bacteroidales.Tannerellaceae.Parabacteroides.Parabacteroides_goldsteinii	2.25705			-
Bacteria.Campylobacterota	4.30785			-
Bacteria.Campylobacterota.Campylobacteria	4.30785			-
Bacteria.Campylobacterota.Campylobacteria.Campylobacterales	4.30785			-
Bacteria.Campylobacterota.Campylobacteria.Campylobacterales.Helicobacteraceae	4.30785			-
Bacteria.Campylobacterota.Campylobacteria.Campylobacterales.Helicobacteraceae.Helicobacter	4.30785			-
Bacteria.Campylobacterota.Campylobacteria.Campylobacterales.Helicobacteraceae.Helicobacter.Helicobacter_ganmani	3.69654			-
Bacteria.Campylobacterota.Campylobacteria.Campylobacterales.Helicobacteraceae.Helicobacter.Helicobacter_hepaticus	2.45335			0.0317747
Bacteria.Deferribacterota	4.05201			-
Bacteria.Deferribacterota.Deferribacteres	4.05201			-
Bacteria.Deferribacterota.Deferribacteres.Deferribacterales	4.05201			-
Bacteria.Deferribacterota.Deferribacteres.Deferribacterales.Deferribacteraceae	4.05201			-
Bacteria.Deferribacterota.Deferribacteres.Deferribacterales.Deferribacteraceae.Mucispirillum	4.05201			-
Bacteria.Deferribacterota.Deferribacteres.Deferribacterales.Deferribacteraceae.Mucispirillum.Mucispirillum_schaedleri	4.04122			-
Bacteria.Deferribacterota.Deferribacteres.Deferribacterales.Deferribacteraceae.Mucispirillum.Mucispirillum_sp_69	1.94707			-
Bacteria.Desulfobacterota	4.63571			-
Bacteria.Desulfobacterota.Desulfovibrionia	4.63571			-
Bacteria.Desulfobacterota.Desulfovibrionia.Desulfovibrionales	4.63571			-
Bacteria.Desulfobacterota.Desulfovibrionia.Desulfovibrionales.Desulfovibrionaceae	4.63571			-
Bacteria.Desulfobacterota.Desulfovibrionia.Desulfovibrionales.Desulfovibrionaceae.Bilophila	2.33028			-
Bacteria.Desulfobacterota.Desulfovibrionia.Desulfovibrionales.Desulfovibrionaceae.Desulfovibrio	3.81113			-
Bacteria.Firmicutes	5.93512	HFD	5.29392	0.00154906
Bacteria.Firmicutes.Bacilli	5.70683			-
Bacteria.Firmicutes.Bacilli.Acholeplasmatales	3.0352			0.0199469
Bacteria.Firmicutes.Bacilli.Acholeplasmatales.Acholeplasmataceae	3.0352			0.0199469
Bacteria.Firmicutes.Bacilli.Acholeplasmatales.Acholeplasmataceae.Anaeroplasma	3.0352			0.0199469
Bacteria.Firmicutes.Bacilli.Bacillales	2.75719			-
Bacteria.Firmicutes.Bacilli.Bacillales.Bacillaceae	2.08537			-
Bacteria.Firmicutes.Bacilli.Bacillales.Bacillaceae.Bacillus	0.867884			-
Bacteria.Firmicutes.Bacilli.Bacillales.Planococcaceae	2.65321			-
Bacteria.Firmicutes.Bacilli.Bacillales.Planococcaceae.Sporosarcina	2.65321			-
Bacteria.Firmicutes.Bacilli.Bacillales.Planococcaceae.Sporosarcina.Sporosarcina_pasteurii	2.33771			-
Bacteria.Firmicutes.Bacilli.Erysipelotrichales	5.69569			-
Bacteria.Firmicutes.Bacilli.Erysipelotrichales.Erysipelatoclostridiaceae	3.16891			0.00234497
Bacteria.Firmicutes.Bacilli.Erysipelotrichales.Erysipelatoclostridiaceae.Erysipelatoclostridium	3.16891			0.00234497
Bacteria.Firmicutes.Bacilli.Erysipelotrichales.Erysipelotrichaceae	5.69567			-
Bacteria.Firmicutes.Bacilli.Erysipelotrichales.Erysipelotrichaceae.Allobaculum	4.32067	NC	4.04768	9.508706605530712e-05
Bacteria.Firmicutes.Bacilli.Erysipelotrichales.Erysipelotrichaceae.Dubosiella	4.74508	HFD	4.35637	0.0216392
Bacteria.Firmicutes.Bacilli.Erysipelotrichales.Erysipelotrichaceae.Faecalibaculum	5.60476			-
Bacteria.Firmicutes.Bacilli.Erysipelotrichales.Erysipelotrichaceae.Ileibacterium	5.17997	MQ	4.8866	0.00106786
Bacteria.Firmicutes.Bacilli.Erysipelotrichales.Erysipelotrichaceae.Ileibacterium.Ileibacterium_valens	5.17997	MQ	4.8866	0.00106786
Bacteria.Firmicutes.Bacilli.Erysipelotrichales.Erysipelotrichaceae.Turicibacter	2.45895			-
Bacteria.Firmicutes.Bacilli.Exiguobacterales	0.867884			-
Bacteria.Firmicutes.Bacilli.Exiguobacterales.Exiguobacteraceae	0.867884			-
Bacteria.Firmicutes.Bacilli.Exiguobacterales.Exiguobacteraceae.Exiguobacterium	0.867884			-
Bacteria.Firmicutes.Bacilli.Lactobacillales	5.16193	LQ	4.85418	0.0037195
Bacteria.Firmicutes.Bacilli.Lactobacillales.Aerococcaceae	0.867884			-
Bacteria.Firmicutes.Bacilli.Lactobacillales.Aerococcaceae.Aerococcus	0.867884			-
Bacteria.Firmicutes.Bacilli.Lactobacillales.Aerococcaceae.Facklamia	0.867884			-
Bacteria.Firmicutes.Bacilli.Lactobacillales.Carnobacteriaceae	1.41195			-
Bacteria.Firmicutes.Bacilli.Lactobacillales.Carnobacteriaceae.Atopostipes	1.41195			-
Bacteria.Firmicutes.Bacilli.Lactobacillales.Enterococcaceae	2.4057			0.0213439
Bacteria.Firmicutes.Bacilli.Lactobacillales.Enterococcaceae.Enterococcus	2.4057			0.0213439
Bacteria.Firmicutes.Bacilli.Lactobacillales.Lactobacillaceae	5.16093	LQ	4.85407	0.0037195
Bacteria.Firmicutes.Bacilli.Lactobacillales.Lactobacillaceae.Lactobacillus	5.03262	LQ	4.74609	0.0023567
Bacteria.Firmicutes.Bacilli.Lactobacillales.Lactobacillaceae.Lactobacillus.Lactobacillus_intestinalis	4.56585	LQ	4.31089	9.923479264385644e-05
Bacteria.Firmicutes.Bacilli.Lactobacillales.Lactobacillaceae.Ligilactobacillus	3.5259			-
Bacteria.Firmicutes.Bacilli.Lactobacillales.Lactobacillaceae.Limosilactobacillus	1.16891			-
Bacteria.Firmicutes.Bacilli.Lactobacillales.Streptococcaceae	2.37303			-
Bacteria.Firmicutes.Bacilli.Lactobacillales.Streptococcaceae.Streptococcus	2.37303			-
Bacteria.Firmicutes.Bacilli.Lactobacillales.Streptococcaceae.Streptococcus.Streptococcus_danieliae	2.35925			-
Bacteria.Firmicutes.Bacilli.Lactobacillales.Streptococcaceae.Streptococcus.Streptococcus_merionis	1.16891			-
Bacteria.Firmicutes.Bacilli.RF39	1.26582			-
Bacteria.Firmicutes.Bacilli.Staphylococcales	3.32044			0.0368536
Bacteria.Firmicutes.Bacilli.Staphylococcales.Gemellaceae	2.90331			0.0289677
Bacteria.Firmicutes.Bacilli.Staphylococcales.Gemellaceae.Gemella	2.90331			0.0289677
Bacteria.Firmicutes.Bacilli.Staphylococcales.Staphylococcaceae	3.24263			0.0009188
Bacteria.Firmicutes.Bacilli.Staphylococcales.Staphylococcaceae.Jeotgalicoccus	2.15792			-
Bacteria.Firmicutes.Bacilli.Staphylococcales.Staphylococcaceae.Staphylococcus	3.21521			0.000579555
Bacteria.Firmicutes.Clostridia	5.69087	HFD	5.32927	0.00955701
Bacteria.Firmicutes.Clostridia.Christensenellales	2.50637			-
Bacteria.Firmicutes.Clostridia.Christensenellales.Christensenellaceae	2.50637			-
Bacteria.Firmicutes.Clostridia.Christensenellales.Christensenellaceae.Christensenella	2.4057			0.0307969
Bacteria.Firmicutes.Clostridia.Christensenellales.Christensenellaceae.Christensenellaceae_R_7_group	1.56685			-
Bacteria.Firmicutes.Clostridia.Christensenellales.Christensenellaceae.Christensenellaceae_R_7_group.bacterium_YE57	1.26582			-
Bacteria.Firmicutes.Clostridia.Christensenellales.Christensenellaceae.Christensenella.Christensenella_minuta	2.4057			0.0307969
Bacteria.Firmicutes.Clostridia.Clostridia_UCG_014	3.55764			0.0455214
Bacteria.Firmicutes.Clostridia.Clostridia_vadinBB60_group	2.65676			-
Bacteria.Firmicutes.Clostridia.Clostridiales	2.55363			-
Bacteria.Firmicutes.Clostridia.Clostridiales.Clostridiaceae	2.55363			-
Bacteria.Firmicutes.Clostridia.Clostridiales.Clostridiaceae.Candidatus_Arthromitus	1.60825			-
Bacteria.Firmicutes.Clostridia.Clostridiales.Clostridiaceae.Candidatus_Arthromitus.Candidatus_Arthromitus_sp_SFB_mouse_NL	1.60825			-
Bacteria.Firmicutes.Clostridia.Clostridiales.Clostridiaceae.Clostridium_sensu_stricto_1	2.50135			-
Bacteria.Firmicutes.Clostridia.Clostridiales.Clostridiaceae.Clostridium_sensu_stricto_1.Clostridium_sp_ND2	2.50135			-
Bacteria.Firmicutes.Clostridia.Lachnospirales	5.5527	HFD	5.20179	0.0200644
Bacteria.Firmicutes.Clostridia.Lachnospirales.Defluviitaleaceae	1.84561			0.0466983
Bacteria.Firmicutes.Clostridia.Lachnospirales.Defluviitaleaceae.Defluviitaleaceae_UCG_011	1.84561			0.0466983
Bacteria.Firmicutes.Clostridia.Lachnospirales.Lachnospiraceae	5.55266	HFD	5.20174	0.0200644
Bacteria.Firmicutes.Clostridia.Lachnospirales.Lachnospiraceae.A2	2.80238			-
Bacteria.Firmicutes.Clostridia.Lachnospirales.Lachnospiraceae.Acetatifactor	3.94995			0.00622204
Bacteria.Firmicutes.Clostridia.Lachnospirales.Lachnospiraceae.Blautia	4.22725			-
Bacteria.Firmicutes.Clostridia.Lachnospirales.Lachnospiraceae.Blautia.Blautia_faecis	1.04398			-
Bacteria.Firmicutes.Clostridia.Lachnospirales.Lachnospiraceae.Blautia.Lachnospiraceae_bacterium_28_4	4.14915			-
Bacteria.Firmicutes.Clostridia.Lachnospirales.Lachnospiraceae.Blautia.Lachnospiraceae_bacterium_DW59	3.17431			0.0131739
Bacteria.Firmicutes.Clostridia.Lachnospirales.Lachnospiraceae.GCA_900066575	4.03179			0.0293716
Bacteria.Firmicutes.Clostridia.Lachnospirales.Lachnospiraceae.Lachnoclostridium	3.18385			-
Bacteria.Firmicutes.Clostridia.Lachnospirales.Lachnospiraceae.Lachnoclostridium.Dorea_sp_5_2	3.15792			0.0209218
Bacteria.Firmicutes.Clostridia.Lachnospirales.Lachnospiraceae.Lachnospiraceae_FCS020_group	2.76275			0.0278487
Bacteria.Firmicutes.Clostridia.Lachnospirales.Lachnospiraceae.Lachnospiraceae_NK4A136_group	4.98067	HFD	4.65768	0.000807004
Bacteria.Firmicutes.Clostridia.Lachnospirales.Lachnospiraceae.Lachnospiraceae_NK4A136_group.Clostridiales_bacterium_CIEAF_020	2.91904			0.00347887
Bacteria.Firmicutes.Clostridia.Lachnospirales.Lachnospiraceae.Lachnospiraceae_NK4A136_group.Lachnospiraceae_bacterium_10_1	4.94235	HFD	4.62156	0.000621565
Bacteria.Firmicutes.Clostridia.Lachnospirales.Lachnospiraceae.Lachnospiraceae_UCG_001	1.41195			-
Bacteria.Firmicutes.Clostridia.Lachnospirales.Lachnospiraceae.Lachnospiraceae_UCG_006	3.53206			0.0180596
Bacteria.Firmicutes.Clostridia.Lachnospirales.Lachnospiraceae.Lachnospiraceae_UCG_010	2.48067			0.0466983
Bacteria.Firmicutes.Clostridia.Lachnospirales.Lachnospiraceae.Marvinbryantia	2.28286			-
Bacteria.Firmicutes.Clostridia.Lachnospirales.Lachnospiraceae.Marvinbryantia.Clostridiales_bacterium_CIEAF_012	2.28286			-
Bacteria.Firmicutes.Clostridia.Lachnospirales.Lachnospiraceae.Roseburia	3.46448			0.0091078
Bacteria.Firmicutes.Clostridia.Lachnospirales.Lachnospiraceae.Roseburia.Eubacterium_sp_14_2	3.20334			0.0294741
Bacteria.Firmicutes.Clostridia.Lachnospirales.Lachnospiraceae.Roseburia.Roseburia_intestinalis	3.1183			0.0384288
Bacteria.Firmicutes.Clostridia.Lachnospirales.Lachnospiraceae.Tuzzerella	3.64676			0.0168283
Bacteria.Firmicutes.Clostridia.Lachnospirales.Lachnospiraceae.Tyzzerella	1.96479			-
Bacteria.Firmicutes.Clostridia.Lachnospirales.Lachnospiraceae._Acetivibrio__ethanolgignens_group	2.45895			-
Bacteria.Firmicutes.Clostridia.Lachnospirales.Lachnospiraceae._Eubacterium__xylanophilum_group	3.73653			0.00486762
Bacteria.Firmicutes.Clostridia.Lachnospirales.Lachnospiraceae._Ruminococcus__torques_group	3.12195			-
Bacteria.Firmicutes.Clostridia.Lachnospirales.Lachnospiraceae.unidentified_Lachnospiraceae	3.23988			0.00139373
Bacteria.Firmicutes.Clostridia.Lachnospirales.Lachnospiraceae.unidentified_Lachnospiraceae.Clostridium_sp_Culture_41	2.64964			0.0489064
Bacteria.Firmicutes.Clostridia.Lachnospirales.Lachnospiraceae.unidentified_Lachnospiraceae.Clostridium_sp_Culture_54	1.7973			-
Bacteria.Firmicutes.Clostridia.Lachnospirales.Lachnospiraceae.unidentified_Lachnospiraceae.Lachnospiraceae_bacterium_DW46	3.19217			0.00360318
Bacteria.Firmicutes.Clostridia.Monoglobales	2.39293			0.0275576
Bacteria.Firmicutes.Clostridia.Monoglobales.Monoglobaceae	2.39293			0.0275576
Bacteria.Firmicutes.Clostridia.Monoglobales.Monoglobaceae.Monoglobus	2.39293			0.0275576
Bacteria.Firmicutes.Clostridia.Oscillospirales	4.96689	HFD	4.61502	0.0226124
Bacteria.Firmicutes.Clostridia.Oscillospirales.Butyricicoccaceae	2.98846			0.00633484
Bacteria.Firmicutes.Clostridia.Oscillospirales.Butyricicoccaceae.Butyricicoccus	2.47534			-
Bacteria.Firmicutes.Clostridia.Oscillospirales.Butyricicoccaceae.UCG_009	2.82931			0.00792077
Bacteria.Firmicutes.Clostridia.Oscillospirales.Butyricicoccaceae.UCG_009._Clostridium__leptum	1.56685			-
Bacteria.Firmicutes.Clostridia.Oscillospirales.Hungateiclostridiaceae	1.56685			-
Bacteria.Firmicutes.Clostridia.Oscillospirales.Oscillospiraceae	4.88644	HFD	4.55126	0.0171873
Bacteria.Firmicutes.Clostridia.Oscillospirales.Oscillospiraceae.Colidextribacter	4.68013	HFD	4.38543	0.00460218
Bacteria.Firmicutes.Clostridia.Oscillospirales.Oscillospiraceae.Intestinimonas	3.58639			0.0139825
Bacteria.Firmicutes.Clostridia.Oscillospirales.Oscillospiraceae.Oscillibacter	3.58514			-
Bacteria.Firmicutes.Clostridia.Oscillospirales.Oscillospiraceae.Oscillibacter.Clostridiales_bacterium_CIEAF_021	1.46994			-
Bacteria.Firmicutes.Clostridia.Oscillospirales.Oscillospiraceae.UCG_005	1.6808			-
Bacteria.Firmicutes.Clostridia.Oscillospirales.Oscillospiraceae.unidentified_Oscillospiraceae	3.40633			-
Bacteria.Firmicutes.Clostridia.Oscillospirales.Ruminococcaceae	4.12049			0.034988
Bacteria.Firmicutes.Clostridia.Oscillospirales.Ruminococcaceae.Anaerotruncus	2.69396			-
Bacteria.Firmicutes.Clostridia.Oscillospirales.Ruminococcaceae.Candidatus_Soleaferrea	1.86788			-
Bacteria.Firmicutes.Clostridia.Oscillospirales.Ruminococcaceae.Candidatus_Soleaferrea.Ruminococcaceae_bacterium_GD6	0.867884			-
Bacteria.Firmicutes.Clostridia.Oscillospirales.Ruminococcaceae.Caproiciproducens	0.867884			-
Bacteria.Firmicutes.Clostridia.Oscillospirales.Ruminococcaceae.Harryflintia	3.0774			0.0324262
Bacteria.Firmicutes.Clostridia.Oscillospirales.Ruminococcaceae.Negativibacillus	3.48646			0.0026658
Bacteria.Firmicutes.Clostridia.Oscillospirales.Ruminococcaceae.Paludicola	1.41195			-
Bacteria.Firmicutes.Clostridia.Oscillospirales.Ruminococcaceae.UBA1819	2.27442			-
Bacteria.Firmicutes.Clostridia.Oscillospirales.Ruminococcaceae._Eubacterium__siraeum_group	2.62755			0.011141
Bacteria.Firmicutes.Clostridia.Oscillospirales.UCG_010	3.07336			0.0256882
Bacteria.Firmicutes.Clostridia.Oscillospirales._Clostridium__methylpentosum_group	1.98183			-
Bacteria.Firmicutes.Clostridia.Oscillospirales._Eubacterium__coprostanoligenes_group	2.85016			0.0041337
Bacteria.Firmicutes.Clostridia.Peptococcales	3.14204			0.00488248
Bacteria.Firmicutes.Clostridia.Peptococcales.Peptococcaceae	3.14204			0.00488248
Bacteria.Firmicutes.Clostridia.Peptococcales.Peptococcaceae.Peptococcus	2.92858			0.0213184
Bacteria.Firmicutes.Clostridia.Peptostreptococcales_Tissierellales	4.56833	HFD	4.21156	0.00745843
Bacteria.Firmicutes.Clostridia.Peptostreptococcales_Tissierellales.Anaerovoracaceae	2.94525			-
Bacteria.Firmicutes.Clostridia.Peptostreptococcales_Tissierellales.Anaerovoracaceae.Anaerovorax	2.4057			0.0061008
Bacteria.Firmicutes.Clostridia.Peptostreptococcales_Tissierellales.Anaerovoracaceae.Family_XIII_AD3011_group	1.60825			0.00856653
Bacteria.Firmicutes.Clostridia.Peptostreptococcales_Tissierellales.Anaerovoracaceae.Family_XIII_UCG_001	1.74295			-
Bacteria.Firmicutes.Clostridia.Peptostreptococcales_Tissierellales.Anaerovoracaceae._Eubacterium__brachy_group	2.46448			0.0283193
Bacteria.Firmicutes.Clostridia.Peptostreptococcales_Tissierellales.Anaerovoracaceae._Eubacterium__nodatum_group	1.41195			-
Bacteria.Firmicutes.Clostridia.Peptostreptococcales_Tissierellales.Peptostreptococcaceae	4.55985	HFD	4.20521	0.000405105
Bacteria.Firmicutes.Clostridia.Peptostreptococcales_Tissierellales.Peptostreptococcaceae.Peptoclostridium	1.16891			-
Bacteria.Firmicutes.Clostridia.Peptostreptococcales_Tissierellales.Peptostreptococcaceae.Romboutsia	4.55985	HFD	4.20521	0.000405105
Bacteria.Firmicutes.unidentified_Firmicutes	3.21619			-
Bacteria.Firmicutes.unidentified_Firmicutes.Oscillospirales	3.21619			-
Bacteria.Firmicutes.unidentified_Firmicutes.Oscillospirales.Ruminococcaceae	3.21619			-
Bacteria.Firmicutes.unidentified_Firmicutes.Oscillospirales.Ruminococcaceae.unidentified_Ruminococcaceae	2.63504			0.0167102
Bacteria.Gemmatimonadota	0.867884			-
Bacteria.Gemmatimonadota.Gemmatimonadetes	0.867884			-
Bacteria.Gemmatimonadota.Gemmatimonadetes.Gemmatimonadales	0.867884			-
Bacteria.Gemmatimonadota.Gemmatimonadetes.Gemmatimonadales.Gemmatimonadaceae	0.867884			-
Bacteria.Nitrospirota	0.867884			-
Bacteria.Nitrospirota.Nitrospiria	0.867884			-
Bacteria.Nitrospirota.Nitrospiria.Nitrospirales	0.867884			-
Bacteria.Nitrospirota.Nitrospiria.Nitrospirales.Nitrospiraceae	0.867884			-
Bacteria.Nitrospirota.Nitrospiria.Nitrospirales.Nitrospiraceae.Nitrospira	0.867884			-
Bacteria.Patescibacteria	4.16761			0.0246558
Bacteria.Patescibacteria.Saccharimonadia	4.16761			0.0246558
Bacteria.Patescibacteria.Saccharimonadia.Saccharimonadales	4.16761			0.0246558
Bacteria.Patescibacteria.Saccharimonadia.Saccharimonadales.Saccharimonadaceae	4.16761			0.0246558
Bacteria.Patescibacteria.Saccharimonadia.Saccharimonadales.Saccharimonadaceae.Candidatus_Saccharimonas	4.16761			0.0246558
Bacteria.Proteobacteria	2.58804			-
Bacteria.Proteobacteria.Alphaproteobacteria	1.6808			-
Bacteria.Proteobacteria.Alphaproteobacteria.Rhodospirillales	1.6808			-
Bacteria.Proteobacteria.Gammaproteobacteria	2.58804			-
Bacteria.Proteobacteria.Gammaproteobacteria.Burkholderiales	1.34501			-
Bacteria.Proteobacteria.Gammaproteobacteria.Burkholderiales.Alcaligenaceae	1.34501			-
Bacteria.Proteobacteria.Gammaproteobacteria.Burkholderiales.Alcaligenaceae.Paenalcaligenes	1.34501			-
Bacteria.Proteobacteria.Gammaproteobacteria.Enterobacterales	2.43609			-
Bacteria.Proteobacteria.Gammaproteobacteria.Enterobacterales.Enterobacteriaceae	2.43609			-
Bacteria.Proteobacteria.Gammaproteobacteria.Enterobacterales.Enterobacteriaceae.Escherichia_Shigella	2.43609			-
Bacteria.Proteobacteria.Gammaproteobacteria.Pseudomonadales	2.48593			-
Bacteria.Proteobacteria.Gammaproteobacteria.Pseudomonadales.Moraxellaceae	2.48593			-
Bacteria.Proteobacteria.Gammaproteobacteria.Pseudomonadales.Moraxellaceae.Acinetobacter	2.48593			-
Bacteria.Proteobacteria.Gammaproteobacteria.Pseudomonadales.Moraxellaceae.Psychrobacter	1.16891			-
Bacteria.SAR324_clade_Marine_group_B_	0.867884			-
Bacteria.SAR324_clade_Marine_group_B_.unidentified_SAR324_clade_Marine_group_B_	0.867884			-
Bacteria.SAR324_clade_Marine_group_B_.unidentified_SAR324_clade_Marine_group_B_.unidentified_SAR324_clade_Marine_group_B_	0.867884			-
Bacteria.SAR324_clade_Marine_group_B_.unidentified_SAR324_clade_Marine_group_B_.unidentified_SAR324_clade_Marine_group_B_.unidentified_SAR324_clade_Marine_group_B_	0.867884			-
Bacteria.SAR324_clade_Marine_group_B_.unidentified_SAR324_clade_Marine_group_B_.unidentified_SAR324_clade_Marine_group_B_.unidentified_SAR324_clade_Marine_group_B_.unidentified_SAR324_clade_Marine_group_B_	0.867884			-
Bacteria.SAR324_clade_Marine_group_B_.unidentified_SAR324_clade_Marine_group_B_.unidentified_SAR324_clade_Marine_group_B_.unidentified_SAR324_clade_Marine_group_B_.unidentified_SAR324_clade_Marine_group_B_.bacterium_enrichment_culture_clone_B30_2011_	0.867884			-
Bacteria.Verrucomicrobiota	3.62944			-
Bacteria.Verrucomicrobiota.Verrucomicrobiae	3.62944			-
Bacteria.Verrucomicrobiota.Verrucomicrobiae.Verrucomicrobiales	3.62944			-
Bacteria.Verrucomicrobiota.Verrucomicrobiae.Verrucomicrobiales.Akkermansiaceae	3.62944			-
Bacteria.Verrucomicrobiota.Verrucomicrobiae.Verrucomicrobiales.Akkermansiaceae.Akkermansia	3.62944			-
