# Supplementary material for: Quinoa Ameliorates High‐Fat Diet‐Induced Obesity in Female Mice by Regulating Gut Microbiota and Adipogenesis
Source: Food Sci Nutr. 2025 Nov 25;13(12):e71250. doi: 10.1002/fsn3.71250 (PMC12645152; doi:10.1002/fsn3.71250)
Supplement: Supplementary file 5 — Table S4: Compare the differentially expressed genes between the NC and HFD groups. [file FSN3-13-e71250-s005.xlsx]

## Sheet: Table S4-Compare the differenti
Supplementary Table 4 - Compare the differentially expressed genes between the NC and HFD groups
gene_id	HFD1	HFD2	HFD3	HFD4	HFD5	NC1	NC2	NC3	NC4	NC5	HFD	NC	log2FoldChange	pvalue	padj	gene_name	gene_chr	gene_start	gene_end	gene_strand	gene_length	gene_biotype	gene_description	tf_family
ENSMUSG00000047230	0	0	0	0	0	624.030779644979	149.117435263662	0	0	0	0	154.629642981728	-23.0731	2.47516779060248e-14	2.2475876751872e-10	Cldn2	X	138701577	138712135	+	3325	protein_coding	claudin 2 [Source:MGI Symbol;Acc:MGI:1276110]	-
ENSMUSG00000020679	0	0	0	0	0	392.20255107458	37.2793588159156	0	0	0	0	85.8963819780991	-23.0404	2.71300341020846e-14	2.2475876751872e-10	Hnf1b	11	83740889	83796645	+	3198	protein_coding	HNF1 homeobox B [Source:MGI Symbol;Acc:MGI:98505]	Homeobox
ENSMUSG00000031831	0	0	0	0	0	265.173384734635	22.8759701824936	0	0	0	0	57.6098709834257	-22.4838	1.11640816946504e-13	6.05519055408322e-10	Dnaaf1	8	120301974	120325193	+	2821	protein_coding	dynein, axonemal assembly factor 1 [Source:MGI Symbol;Acc:MGI:1915520]	-
ENSMUSG00000094117	0	0	0	0	0	244.531145204394	22.8759701824936	0	0	0	0	53.4814230773775	-22.3763	1.46181195101291e-13	6.05519055408322e-10	Igkv3-12	6	70495234	70495833	+	359	IG_V_gene	immunoglobulin kappa variable 3-12 [Source:MGI Symbol;Acc:MGI:1330815]	-
ENSMUSG00000002341	250.591335324748	211.536221333335	257.371	472.308828335104	118.80041475911	9.52718747549587	16.0979049432363	12.613	42.4858287195551	24.8197	262.121616780459	21.1087089402914	3.64618194616324	5.64168878534253e-13	1.86954282968681e-09	Ncan	8	70545735	70573523	-	7195	protein_coding	neurocan [Source:MGI Symbol;Acc:MGI:104694]	-
ENSMUSG00000007107	152.741385340799	49.1763171365318	135.063647658892	238.061961939503	35.2374111573631	1.58786457924931	11.8616141687004	4.50463183566073	0	5.72761255922768	122.056144646618	4.73634462856762	4.61100324300949	1.74578603899051e-09	4.82098814667228e-06	Atp1a4	1	172051080	172085981	-	3667	protein_coding	ATPase, Na+/K+ transporting, alpha 4 polypeptide [Source:MGI Symbol;Acc:MGI:1351335]	-
ENSMUSG00000070465	332.928488360022	133.478575084872	91.5431389688046	160.234012843896	73.4951718425001	9.52718747549587	15.2506467883291	11.7120427727179	0	18.1374397708877	158.335877420019	10.9254633614861	3.82436146408758	3.14055547364939e-09	7.4336948061281e-06	Gm9696	3	59859730	59881015	+	3050	transcribed_unprocessed_pseudogene	predicted gene 9696 [Source:MGI Symbol;Acc:MGI:3819177]	-
ENSMUSG00000015354	569.20031880907	819.605285608863	1004.72346786254	1492.46537677458	480.235574916062	187.368020351419	169.451630981434	200.005653503336	94.0757635933005	235.78671702154	873.246004794222	177.337557090206	2.29836035396702	3.76672794089662e-09	7.80136440658951e-06	Pcolce2	9	95519654	95580149	+	4625	protein_coding	procollagen C-endopeptidase enhancer 2 [Source:MGI Symbol;Acc:MGI:1923727]	-
ENSMUSG00000006764	158.707845705674	118.647622297664	422.44907573309	690.532293446316	19.1288803425685	7.93932289624656	4.23629077453586	25.2259382797001	7.58675512849198	16.2282355844784	281.893143505062	12.2433085326906	4.51376788870924	1.47868942464743e-08	2.72226723077592e-05	Tph2	10	114914546	115020927	-	2879	protein_coding	tryptophan hydroxylase 2 [Source:MGI Symbol;Acc:MGI:2651811]	-
ENSMUSG00000072235	21670.1840452258	19381.7135634934	14926.7841271019	22612.8343078177	9710.42373179334	1425.90239216588	4633.65484918732	3689.29347340613	1364.09857210286	5004.02417257859	17660.3879550864	3223.39469188816	2.45358801585146	3.59053972121494e-08	5.94916526408104e-05	Tuba1a	15	98847718	98851584	-	1803	protein_coding	tubulin, alpha 1A [Source:MGI Symbol;Acc:MGI:98869]	-
ENSMUSG00000093812	66.8243560865994	282.568679419436	404.440589378571	371.590305976084	189.275237073836	20.642239530241	43.2101659002657	48.6500238251358	21.2429143597775	57.2761255922768	262.939833586905	38.2042938415394	2.77199943919321	1.13029311673842e-07	0.000170252969556717	Gm5627	9	102616847	102633884	+	931	lncRNA	predicted gene 5627 [Source:MGI Symbol;Acc:MGI:3645308]	-
ENSMUSG00000040690	490.443041992721	695.493628073806	868.909466605538	1544.35067617165	265.79075844411	195.307343247665	173.68792175597	114.417648625782	139.596294364252	171.828376776831	772.997514257565	158.968	2.28283912712276	3.24845659965478e-07	0.000401498472553836	Col16a1	4	129941633	129993076	+	6750	protein_coding	collagen, type XVI, alpha 1 [Source:MGI Symbol;Acc:MGI:1095396]	-
ENSMUSG00000000753	3665.79324817917	4244.77480299142	4362.55581938221	5786.74	2731.4027562836	552.57687357876	1243.77497140373	1854.10646355795	605.42305925366	1009.01441251728	4158.25270956548	1052.97915606228	1.98064611471597	3.370780563882e-07	0.000401498472553836	Serpinf1	11	75300595	75313527	-	2359	protein_coding	serine (or cysteine) peptidase inhibitor, clade F, member 1 [Source:MGI Symbol;Acc:MGI:108080]	-
ENSMUSG00000085519	507.149131014371	54.6403523739242	68.2821774275509	99.1924841414597	15.1017476388699	3.17572915849862	0	6.30648456992502	0	8.59141883884153	148.873178519235	3.61472651345303	5.33390269712891	3.3924670262259e-07	0.000401498472553836	Gm13703	2	73187612	73194677	+	449	lncRNA	predicted gene 13703 [Source:MGI Symbol;Acc:MGI:3651307]	-
ENSMUSG00000053113	227.918785938223	330.183843630999	117.055161304373	431.10579646096	218.471949175651	7434.38196004528	3760.97894963293	1074.80515598865	619.079218484945	831.458423181219	264.947107302041	2744.1407414666	-3.37227	4.12785827375711e-07	0.00045596322491921	Socs3	11	117856905	117860873	-	2891	protein_coding	suppressor of cytokine signaling 3 [Source:MGI Symbol;Acc:MGI:1201791]	-
ENSMUSG00000027656	433.165022489921	550.306406051665	918.432804080466	1507.72575895019	209.410900592329	85.7446872794628	124.546948771354	121.62505956284	13.6561592312856	96.414811413666	723.808178432914	88.3975332517216	3.02984814539759	6.94518708129623e-07	0.000687459620654818	Ccn5	2	163662781	163675066	+	1924	protein_coding	cellular communication network factor 5 [Source:MGI Symbol;Acc:MGI:1328326]	-
ENSMUSG00000031137	1375.86576014016	1691.5091942042	2247.30902632434	2324.15620534528	707.768572675035	171.489374558926	157.590016812734	157.662114248125	57.659338976539	610.945339650953	1669.3217517378	231.069236849455	2.8512988908176	7.34151283772112e-07	0.000687459620654818	Fgf13	X	58107505	58613431	-	4019	protein_coding	fibroblast growth factor 13 [Source:MGI Symbol;Acc:MGI:109178]	-
ENSMUSG00000097373	39.3786384081747	8.58634108733094	25.5120223355685	28.9947261336575	4.02713270369864	0	0	0	0	0	21.299772133686	0	6.69135827213573	7.46832830695076e-07	0.000687459620654818	Gm26877	13	41513447	41524384	+	633	lncRNA	predicted gene, 26877 [Source:MGI Symbol;Acc:MGI:5477371]	-
ENSMUSG00000110594	124.102375589399	11.7086469372695	58.5275806521865	47.3071847443885	7.04748223147261	0	2.54177446472151	0	0	0	49.7386540309432	0.508354892944303	6.33614916350722	8.9697806891358e-07	0.000782212085464689	Gm33103	8	69423797	69454335	-	527	lncRNA	predicted gene, 33103 [Source:MGI Symbol;Acc:MGI:5592262]	-
ENSMUSG00000034855	39.3786384081747	96.0109048856096	31.5148511204081	47.3071847443885	70.4748223147262	111.150520547452	1520.82838805837	248.655677328472	154.769804621236	881.097732027859	56.9372802946614	583.300424516678	-3.35724	1.10728413644314e-06	0.000917329542836318	Cxcl10	5	92494497	92496748	-	2252	protein_coding	chemokine (C-X-C motif) ligand 10 [Source:MGI Symbol;Acc:MGI:1352450]	-
ENSMUSG00000018822	6791.02518730067	9416.87444341459	11800.8110373966	10937.8789243679	6961.90566151902	1167.08046574824	1701.2943750536	677.496628083373	40.9684776938567	1491.08846958561	9181.69905079976	1015.58568323294	3.17617936088806	1.18867242657703e-06	0.000937862544569277	Sfrp5	19	42186410	42190691	-	1900	protein_coding	secreted frizzled-related sequence protein 5 [Source:MGI Symbol;Acc:MGI:1860298]	-
ENSMUSG00000025203	8134.6720614705	8510.62517046993	9027.50413880072	14852.9299715204	4125.79745493925	1449.72036085462	987.055750466855	1473.91553662819	2977.04271242025	3322.01528435206	8930.30575944017	2041.94992894439	2.1288718021814	1.31381410007777e-06	0.000989481173826752	Scd2	19	44282113	44295303	+	5464	protein_coding	stearoyl-Coenzyme A desaturase 2 [Source:MGI Symbol;Acc:MGI:98240]	-
ENSMUSG00000034853	27.4457176784248	21.075564487085	43.5205086900874	45.7811465268276	12.0813981110959	1381.4421839469	21.1814538726793	19.8203800769072	3316.92934217669	111.68844490494	29.9808670987041	970.212360995624	-5.0144	1.8648020623512e-06	0.0013433871900477	Acot11	4	106601752	106662195	-	6056	protein_coding	acyl-CoA thioesterase 11 [Source:MGI Symbol;Acc:MGI:1913736]	-
ENSMUSG00000031144	1457.00962110246	977.281731030758	1133.78428673659	1361.98910917312	435.937115175377	134.968489236191	194.022117473742	209.014917174658	267.053780522918	483.983261254739	1073.20037264366	257.80851313245	2.0563508023279	2.281710885106e-06	0.00157523615230506	Syp	X	7504710	7519495	+	5211	protein_coding	synaptophysin [Source:MGI Symbol;Acc:MGI:98467]	-
ENSMUSG00000101111	2015.47031125476	2797.58604154492	3425.36417534912	2430.97888057454	2323.65557003411	6610.28024341488	5077.61812235868	6872.27	22836.1329367609	11442.8152912437	2598.61099575149	10567.8225844524	-2.02374	2.41823000170124e-06	0.00160270611592751	Gm28437	1	24652270	24653052	-	783	unprocessed_pseudogene	predicted gene 28437 [Source:MGI Symbol;Acc:MGI:5579143]	-
ENSMUSG00000033948	0	0	0	3.05207643512184	1.00678317592466	481.122967512541	5.9308070843502	1.80185273426429	65.246094105031	6.6822146524323	0.811771922209299	112.156787217724	-7.07107	2.86876496058619e-06	0.00180370189553784	Zswim5	4	116734573	116846461	+	5582	protein_coding	zinc finger SWIM-type containing 5 [Source:MGI Symbol;Acc:MGI:1921714]	-
ENSMUSG00000020646	0	5.46403523739242	5.25247518673469	7.63019108780459	2.01356635184932	30.1694270057369	22.0287120275865	35.1361283181537	71.3154982078246	34.3656753553661	4.0720535727562	38.6030881829335	-3.18411	2.93922090527622e-06	0.00180370189553784	Mboat2	12	24880878	25014396	+	9566	protein_coding	membrane bound O-acyltransferase domain containing 2 [Source:MGI Symbol;Acc:MGI:1914466]	-
ENSMUSG00000023945	138.421880465099	407.460913416977	773.614559646209	1532.14237043116	484.262707619761	20.642239530241	122.005174306633	22.5231591783036	0	30.5472669825476	667.180486315842	39.143567999545	4.08315887466643	3.41098466346209e-06	0.00201845017460369	Slc5a7	17	54580618	54606062	-	5644	protein_coding	solute carrier family 5 (choline transporter), member 7 [Source:MGI Symbol;Acc:MGI:1927126]	-
ENSMUSG00000044505	0	5.46403523739242	0	1.52603821756092	2.01356635184932	82.5689581209642	9.31983970397889	21.6222328111715	81.9369553877134	22.9104502369107	1.80072796136053	43.6716872521477	-4.55635	4.06935333646583e-06	0.00228904110452892	Lingo4	3	94305824	94311808	+	3645	protein_coding	leucine rich repeat and Ig domain containing 4 [Source:MGI Symbol;Acc:MGI:2444651]	-
ENSMUSG00000044667	294.743142024822	44.492858361624	67.531823829446	144.973630668287	18.1220971666439	6.35145831699724	4.23629077453586	8.10833730418931	16.6908612826824	0	113.972710410165	7.07738953568095	4.03810589959825	4.27500100591039e-06	0.00228904110452892	Plppr4	3	117112788	117154525	-	7144	protein_coding	phospholipid phosphatase related 4 [Source:MGI Symbol;Acc:MGI:106530]	-
ENSMUSG00000017453	0	0	0.750353598104955	1.52603821756092	0	530.34676946927	46.5991985198944	0	7.58675512849198	3.81840837281846	0.455278363133175	117.670226298095	-7.89392	4.28271315350333e-06	0.00228904110452892	Pipox	11	77771441	77784922	-	2470	protein_coding	pipecolic acid oxidase [Source:MGI Symbol;Acc:MGI:1197006]	-
ENSMUSG00000034570	0	1.56115292496926	1.50070719620991	7.63019108780459	8.05426540739727	866.974060270124	27.9595191119367	6.30648456992502	95.5931146189989	3.81840837281846	3.74926332327621	200.130317388761	-5.7311	4.759535500987e-06	0.00238537225945107	Inpp5j	11	3444375	3454821	-	5092	protein_coding	inositol polyphosphate 5-phosphatase J [Source:MGI Symbol;Acc:MGI:2158663]	-
ENSMUSG00000021319	343.668117016797	199.827574396066	371.425031061953	367.775210432181	105.712233472089	71.453906066219	57.6135545336877	31.5324228496251	10.6214571798888	78.2773716427783	277.681633275817	49.8997424544398	2.47386057541004	4.8721998182018e-06	0.00238537225945107	Sfrp4	13	19807274	19817164	+	4179	protein_coding	secreted frizzled-related protein 4 [Source:MGI Symbol;Acc:MGI:892010]	-
ENSMUSG00000042096	0	0	0	0	0	196.895207826915	57.6135545336877	0	6.06940410279358	4.77301046602307	0	53.0702353858838	-8.34967	4.92076159680765e-06	0.00238537225945107	Dao	5	114141764	114163743	+	2952	protein_coding	D-amino acid oxidase [Source:MGI Symbol;Acc:MGI:94859]	-
ENSMUSG00000023031	812.631901695968	607.288487813043	1094.01554603703	1419.21554233165	459.093128221645	160.37432250418	288.915030823345	349.559430447272	103.179869747491	228.149900275903	878.448921219867	226.035710759638	1.95551139447259	5.03880916656331e-06	0.00238537225945107	Cela1	15	100572302	100585802	-	2306	protein_coding	chymotrypsin-like elastase family, member 1 [Source:MGI Symbol;Acc:MGI:95314]	-
ENSMUSG00000018899	1001.17204922602	980.404036880696	776.615974038629	1074.33090516289	739.985634304625	3042.34853384168	4025.32349396397	1595.54059619103	1521.90307877549	2667.15824841369	914.501719922571	2570.45479023717	-1.49109	5.23580476303354e-06	0.00240977914218619	Irf1	11	53660841	53669200	+	3975	protein_coding	interferon regulatory factor 1 [Source:MGI Symbol;Acc:MGI:96590]	IRF
ENSMUSG00000049598	62.0511877946995	28.1007526494467	282.132952887463	411.267299632668	10.0678317592466	15.8786457924931	10.1670978588861	5.40555820279287	3.03470205139679	0	158.724004944705	6.89720078111377	4.5398568212446	7.11191416384453e-06	0.00314283582289844	Vsig8	1	172383505	172391284	+	1879	protein_coding	V-set and immunoglobulin domain containing 8 [Source:MGI Symbol;Acc:MGI:3642995]	-
ENSMUSG00000030116	1439.11024000784	685.346134061506	1083.51059566356	994.976917849719	545.676481351165	261.997655576136	418.545528524143	435.147435324826	291.331396934092	289.244434240998	949.724073786757	339.253290120039	1.48319856672728	7.28083322924621e-06	0.00314283582289844	Mfap5	6	122482804	122506249	+	3589	protein_coding	microfibrillar associated protein 5 [Source:MGI Symbol;Acc:MGI:1354387]	-
ENSMUSG00000028150	233.885246303098	131.917422159903	110.301978921428	69.4347388990218	316.129917240343	3024.88202346994	352.459392441383	645.964205233748	1628.11765057438	466.800423577056	172.333860704759	1223.6447390593	-2.82855	7.39758567765339e-06	0.00314283582289844	Rorc	3	94280101	94305583	+	3559	protein_coding	RAR-related orphan receptor gamma [Source:MGI Symbol;Acc:MGI:104856]	THR-like
ENSMUSG00000035107	459.417448095371	670.515181274298	729.343697358017	793.539873131678	581.920675684453	130.204895498444	360.931973990455	219.826033580243	198.77298436649	279.698413308952	646.947375108763	237.886860148917	1.43981607129122	7.82545519433978e-06	0.00324149917787539	Dcbld2	16	58228806	58290090	+	8401	protein_coding	discoidin, CUB and LCCL domain containing 2 [Source:MGI Symbol;Acc:MGI:1920629]	-
ENSMUSG00000109771	128.875543881299	168.60451589668	179.334509947084	180.072509672188	46.3120260925343	17.4665103717424	47.4464566748016	42.3435392552108	30.3470205139679	34.3656753553661	140.639821097957	34.3938404342178	2.02016645035287	9.61962325418723e-06	0.00388750091947874	Gm35315	5	110224002	110242286	-	3693	protein_coding	predicted gene, 35315 [Source:MGI Symbol;Acc:MGI:5594474]	zf-C2H2
ENSMUSG00000099349	306.676062754572	1611.10981856828	1845.11949774009	2767.47030754673	992.688211461714	33.3451561642355	185.549535924671	124.327838664236	0	167.055366310807	1504.61277961428	102.05557941279	3.87876092374635	1.00596034825836e-05	0.00396851357387924	1700047G03Rik	15	11964362	11970172	+	1493	lncRNA	RIKEN cDNA 1700047G03 gene [Source:MGI Symbol;Acc:MGI:1920589]	-
ENSMUSG00000071553	204.052944478723	50.737470061501	44.2708622881924	103.770598794142	33.2238448055138	11.1150520547452	18.6396794079578	7.20741093705716	0	5.72761255922768	87.2111440856146	8.53795099179756	3.32865020578538	1.12044381334447e-05	0.00428156798477612	Cpa2	6	30541581	30564475	+	3212	protein_coding	carboxypeptidase A2, pancreatic [Source:MGI Symbol;Acc:MGI:3617840]	-
ENSMUSG00000049103	861.556876687942	600.263299650681	838.144969083235	867.552726683382	237.60082951822	123.853437181446	205.883731642443	206.312138073261	180.564772058109	289.244434240998	681.023740324692	201.171702639251	1.75716009472321	1.14818900282515e-05	0.00428156798477612	Ccr2	9	123901987	123913594	+	6760	protein_coding	chemokine (C-C motif) receptor 2 [Source:MGI Symbol;Acc:MGI:106185]	-
ENSMUSG00000051748	2651.49498615043	423.853019129155	739.848647731486	726.394191558997	164.105657675719	17.4665103717424	117.768883532097	121.62505956284	13.6561592312856	165.146162124398	941.139300449157	87.1325549644725	3.42826061921626	1.16283758413257e-05	0.00428156798477612	Wfdc21	11	83637766	83643468	+	434	protein_coding	WAP four-disulfide core domain 21 [Source:MGI Symbol;Acc:MGI:1913357]	-
ENSMUSG00000040136	0	3.12230584993852	5.25247518673469	1.52603821756092	6.04069905554796	41.2844790604821	18.6396794079578	26.1268646468322	48.5552328223487	15.2736334912738	3.18830366195642	29.9759778857789	-3.19876	1.22534268803143e-05	0.00441363108652018	Abcc8	7	45753947	45829457	-	8090	protein_coding	ATP-binding cassette, sub-family C (CFTR/MRP), member 8 [Source:MGI Symbol;Acc:MGI:1352629]	-
ENSMUSG00000052684	3448.61409089772	4608.52343450926	1459.43774831414	2479.81210353649	1706.4974831923	6303.82237961977	22574.3462793467	12679.6376910178	5395.7002473835	10102.5539523844	2740.57697208998	11411.2121099504	-2.05798	1.39504211890595e-05	0.00490370922235608	Jun	4	94937271	94940459	-	3189	protein_coding	jun proto-oncogene [Source:MGI Symbol;Acc:MGI:96646]	TF_bZIP
ENSMUSG00000024768	0	32.7842114243545	51.024044671137	128.187210275117	58.3934242036302	0	2.54177446472151	0	0	0	54.0777781148478	0.508354892944303	6.47961378932349	1.42059293061194e-05	0.00490370922235608	Lipf	19	33938587	33954210	+	1411	protein_coding	lipase, gastric [Source:MGI Symbol;Acc:MGI:1914967]	-
ENSMUSG00000069094	2414.0298636284	1999.05632042314	2010.19728932318	2624.78573420478	1542.39182551658	706.599737765943	675.264749461016	792.815203076288	267.053780522918	1095.8832029989	2118.09220661922	707.523334765012	1.58102710965127	1.48530682769491e-05	0.00502245894450551	Pde7a	3	19277272	19365486	-	7748	protein_coding	phosphodiesterase 7A [Source:MGI Symbol;Acc:MGI:1202402]	-
ENSMUSG00000049723	317.415691411347	668.954028349329	2461.91015538236	4576.58861446519	143.969994157226	101.623333071956	224.523	2.70277910139644	7.58675512849198	61.0945339650953	1633.76769675309	79.506162463468	4.35966234496839	1.56507287305002e-05	0.00509042366924353	Mmp12	9	7344381	7369499	+	7237	protein_coding	matrix metallopeptidase 12 [Source:MGI Symbol;Acc:MGI:97005]	-
ENSMUSG00000086546	54.8914353568495	21.8561409495697	30.0141439241982	65.6196433551195	7.04748223147261	0	0.847258154907172	5.40555820279287	0	0	35.8857691634419	1.25056327154001	4.70435661257951	1.60772350639827e-05	0.00509042366924353	Gm13709	2	73201253	73209641	+	614	lncRNA	predicted gene 13709 [Source:MGI Symbol;Acc:MGI:3651118]	-
ENSMUSG00000028967	1048.90373214502	902.346390632233	618.291364838483	582.946599108271	588.968157915926	4322.16738471662	3882.98412393957	2100.96028815216	857.303329519594	2356.91256812219	748.291248927986	2704.06553889003	-1.8537	1.64491297293265e-05	0.00509042366924353	Errfi1	4	150938376	150953349	+	3582	protein_coding	ERBB receptor feedback inhibitor 1 [Source:MGI Symbol;Acc:MGI:1921405]	-
ENSMUSG00000050288	270.877300565323	156.895868959411	147.069305228571	154.892879082433	110.746149351713	60.3388540114738	70.3224268572952	54.9565083950609	25.7949674368727	22.9104502369107	168.09630063749	46.8646413875227	1.8375670945395	1.67681957923726e-05	0.00509042366924353	Fzd2	11	102495222	102498884	+	3663	protein_coding	frizzled class receptor 2 [Source:MGI Symbol;Acc:MGI:1888513]	-
ENSMUSG00000048330	422.425393833146	602.605029038135	573.270148952186	532.587337928761	545.676481351165	177.840832875923	307.554710231303	296.404774786476	232.154706931855	302.608863545863	535.312878220679	263.312777674284	1.01962885400525	1.71242346424019e-05	0.00509042366924353	Ric3	7	108633519	108682538	-	8561	protein_coding	RIC3 acetylcholine receptor chaperone [Source:MGI Symbol;Acc:MGI:2443887]	-
ENSMUSG00000030268	393.786384081747	99.9137871980328	300.891792840087	238.824981048284	96.6511848887673	44.4602082189807	34.737584351194	80.1824466747609	12.1388082055872	42.002492101003	226.013626011384	42.7043079103052	2.39637999559839	1.72046427350859e-05	0.00509042366924353	Bcat1	6	144939561	145021910	-	9322	protein_coding	branched chain aminotransferase 1, cytosolic [Source:MGI Symbol;Acc:MGI:104861]	-
ENSMUSG00000091971	76.3706926703993	49.1763171365318	54.0254590635568	46.544165635608	68.4612559628768	241.355416045895	189.785826699206	146.85099784254	444.58385052963	86.8687904816199	58.9155780937945	221.888976319778	-1.91278	2.0237492445192e-05	0.00588271951446293	Hspa1a	17	35188166	35191132	-	2967	protein_coding	heat shock protein 1A [Source:MGI Symbol;Acc:MGI:96244]	-
ENSMUSG00000026621	1569.17907596211	1243.45830473802	1742.32105479971	2671.32989984039	467.147393629042	88.9204164379614	152.506467883291	113.51672225865	183.599474109506	711.178559437437	1538.68714579385	249.944328025369	2.62088354377298	2.42908384101798e-05	0.00693922244169428	Mtarc1	1	184518964	184543510	-	2246	protein_coding	mitochondrial amidoxime reducing component 1 [Source:MGI Symbol;Acc:MGI:1913362]	-
ENSMUSG00000050315	9993.82111116554	11937.3558407775	14006.1002622271	14839.9586466712	10851.109070116	1911.78895341617	4576.88855280854	3200.09045605338	807.230745671547	5552.92037617124	12325.6689861914	3209.78381682418	1.94087216958606	2.55669258120738e-05	0.00713899786181944	Synpo2	3	122870168	123029798	-	13089	protein_coding	synaptopodin 2 [Source:MGI Symbol;Acc:MGI:2153070]	-
ENSMUSG00000055978	0	9.36691754981557	6.7531823829446	3.05207643512184	2.01356635184932	489.062290408788	53.3772637591518	8.10833730418931	15.173510256984	15.2736334912738	4.23714854394627	116.199007044077	-4.75268	2.58518843448106e-05	0.00713899786181944	Fut2	7	45298015	45315818	-	5431	protein_coding	fucosyltransferase 2 [Source:MGI Symbol;Acc:MGI:109374]	-
ENSMUSG00000027254	106.202994494774	876.587367370241	1134.53464033469	1187.25773326239	395.665788138391	147.671405870186	221.981636585679	122.525985929972	122.90543308157	130.780486769032	740.049704720099	149.172989647288	2.31037932306078	2.94809380551819e-05	0.00800769938748047	Map1a	2	121120081	121141313	+	12166	protein_coding	microtubule-associated protein 1 A [Source:MGI Symbol;Acc:MGI:1306776]	-
ENSMUSG00000104011	0	0.780576462484631	0	2.28905732634138	10.0678317592466	239.767551466646	12.7088723236076	34.2352019510215	56.1419879508406	13.3644293048646	2.62749310961452	71.2436085993961	-4.77449	3.28404830882047e-05	0.0087262213863364	Gm32391	1	164286042	164292059	+	2970	lncRNA	predicted gene, 32391 [Source:MGI Symbol;Acc:MGI:5591550]	-
ENSMUSG00000030688	119.329207297499	125.672810460026	112.553039715743	90.7992739448747	90.6104858332193	4871.56852913689	134.71404663024	208.113990807526	781.435778234674	168.964570497217	107.792963450272	1232.95938306131	-3.51533	3.31795489974768e-05	0.0087262213863364	Stard10	7	100966293	100995833	+	2419	protein_coding	START domain containing 10 [Source:MGI Symbol;Acc:MGI:1860093]	-
ENSMUSG00000005483	708.815491347144	924.983108044288	473.473120404227	707.318713839486	723.87710348983	1941.95838042191	2384.18444790878	1149.58204446062	1192.63790619894	1700.14632799742	707.693507424995	1673.70182139753	-1.24205	3.37177324006197e-05	0.00872920481477919	Dnajb1	8	84334822	84339282	+	3204	protein_coding	DnaJ heat shock protein family (Hsp40) member B1 [Source:MGI Symbol;Acc:MGI:1931874]	-
ENSMUSG00000026692	0	12.4892233997541	22.5106079431487	22.1275541546333	47.318809268459	1500.5320273906	77.9477502514598	55.857434762193	348.990735910631	42.9570941942076	20.889238953199	405.257008501818	-4.27567	3.6246341430127e-05	0.00923947124855037	Fmo4	1	162620757	162641541	-	3707	protein_coding	flavin containing monooxygenase 4 [Source:MGI Symbol;Acc:MGI:2429497]	-
ENSMUSG00000085998	155.127969486749	87.4245637982787	91.5431389688046	103.770598794142	53.3595083240069	30.1694270057369	10.1670978588861	5.40555820279287	0	21.9558481437061	98.2451558743963	13.5395862422244	2.86775416409921	3.71017220756508e-05	0.00931421868290088	AW822252	X	52697822	52718740	-	4066	transcribed_unprocessed_pseudogene	expressed sequence AW822252 [Source:MGI Symbol;Acc:MGI:2148030]	-
ENSMUSG00000027490	996.398880934116	503.471818302587	464.468877226967	482.22807674925	239.614395870069	109.562655968202	161.82630758727	193.699168933411	69.7981471821262	222.422287716675	537.236409816598	151.461713477537	1.82216520346943	4.44809533909714e-05	0.0110000733841045	E2f1	2	154401327	154411812	-	3154	protein_coding	E2F transcription factor 1 [Source:MGI Symbol;Acc:MGI:101941]	E2F
ENSMUSG00000056054	130.068835954274	21.075564487085	32.2652047185131	72.4868153341436	15.1017476388699	0	8.47258154907172	8.10833730418931	4.55205307709519	6.6822146524323	54.1996336265771	5.5630373165577	3.23499017512841	4.71344813725409e-05	0.0114848709097298	S100a8	3	90576285	90577342	+	694	protein_coding	S100 calcium binding protein A8 (calgranulin A) [Source:MGI Symbol;Acc:MGI:88244]	-
ENSMUSG00000028132	21.4792573135498	14.0503763247234	6.7531823829446	10.6822675229264	37.2509775092124	200.070936985413	99.9764622790462	162.166746083786	154.769804621236	11.4552251184554	18.0432122106713	125.687835017587	-2.80756	4.92588348372866e-05	0.0118285454263623	Tlcd4	3	120995410	121076747	-	7874	protein_coding	TLC domain containing 4 [Source:MGI Symbol;Acc:MGI:1923195]	-
ENSMUSG00000030606	28.6390097513997	72.5936110110707	99.0466749498541	105.296637011703	47.318809268459	4.76359373774793	20.3341957177721	16.2166746083786	21.2429143597775	18.1374397708877	70.5789483984974	16.1389636389128	2.11921828863807	5.42675612526535e-05	0.0128451317485031	Hapln3	7	78764850	78780766	-	3513	protein_coding	hyaluronan and proteoglycan link protein 3 [Source:MGI Symbol;Acc:MGI:1914916]	-
ENSMUSG00000081058	409.299181030421	259.931962007382	201.094764292128	336.491426972183	92.6240521850686	47.6359373774793	38.9738751257299	30.6314964824929	24.2776164111743	133.644293048646	259.888277297437	55.0326436891045	2.23462685441052	6.36276573433856e-05	0.0146423146461466	H3c15	3	96145424	96146443	-	1020	protein_coding	H3 clustered histone 15 [Source:MGI Symbol;Acc:MGI:2448357]	-
ENSMUSG00000058743	212.405988989548	101.474940123002	377.427859846793	435.683911113642	29.1967121018151	4.76359373774793	16.9451630981434	73.8759621048359	6.06940410279358	21.9558481437061	231.23788243496	24.7219942374454	3.21171981240432	7.39771576524526e-05	0.016563885474912	Kcnj14	7	45465884	45474206	-	2717	protein_coding	potassium inwardly-rectifying channel, subfamily J, member 14 [Source:MGI Symbol;Acc:MGI:2384820]	-
ENSMUSG00000072596	258.944379835573	184.216045146373	239.362797795481	396.006917457058	78.5290877221234	65.1024477492218	99.9764622790462	42.3435392552108	19.7255633340791	53.4577172194584	231.411845591322	56.1211459674033	2.03908552308852	7.7236821026899e-05	0.0170631585012625	Ear2	14	44340111	44340991	+	719	protein_coding	eosinophil-associated, ribonuclease A family, member 2 [Source:MGI Symbol;Acc:MGI:108020]	-
ENSMUSG00000053175	31.0255938973497	88.2051402607633	104.299150136589	123.609095622434	88.5969	3191.60780429112	290.60954713316	122.525985929972	456.722658735217	109.779240718531	87.1471798797013	834.249047361599	-3.25715	7.97033719430807e-05	0.0171295316065781	Bcl3	7	19542387	19556695	-	2475	protein_coding	B cell leukemia/lymphoma 3 [Source:MGI Symbol;Acc:MGI:88140]	-
ENSMUSG00000020695	458.224156022396	837.558544246009	1284.60535995568	2926.94130128184	500.371238434556	206.42239530241	261.802769866316	227.934370884433	456.722658735217	276.834607029338	1201.5401199881	285.943360363543	2.07192904049338	7.97435570876302e-05	0.0171295316065781	Mrc2	11	105183469	105241965	+	6674	protein_coding	mannose receptor, C type 2 [Source:MGI Symbol;Acc:MGI:107818]	-
ENSMUSG00000097042	46.5383908460246	152.992986646988	140.316122845627	151.077783538531	244.648311749692	347.742342855599	391.433267567113	391.902969702483	556.867826431311	529.804161728561	147.114719125372	443.550113657013	-1.59078	8.13888807443124e-05	0.0171295316065781	Gm17491	8	22970307	22973348	+	2311	lncRNA	predicted gene, 17491 [Source:MGI Symbol;Acc:MGI:4937125]	-
ENSMUSG00000049422	291.163265805897	235.734091670359	216.852189852332	489.858267837055	983.627162878392	1757.76608922899	618.498453082235	2134.29456373605	14152.3330166889	776.091501775351	443.446995608807	3887.79672490231	-3.13212	8.2274140192453e-05	0.0171295316065781	Chchd10	10	75768964	75773581	+	1575	protein_coding	coiled-coil-helix-coiled-coil-helix domain containing 10 [Source:MGI Symbol;Acc:MGI:2143558]	-
ENSMUSG00000056380	0	49.9568935990164	134.313294060787	223.564598872675	3.02034952777398	0	4.23629077453586	0	0	0	82.1710272120504	0.847258154907172	6.47956221241801	8.27064112816857e-05	0.0171295316065781	Gpr50	X	70707273	70712863	+	3069	protein_coding	G-protein-coupled receptor 50 [Source:MGI Symbol;Acc:MGI:1333877]	-
ENSMUSG00000027219	331.735196287047	545.622947276757	525.247518673469	488.332229619494	462.113477749419	6011.65529703789	813.367828710885	930.656937247506	2207.74574239117	898.280569705542	470.610273921237	2172.3412750186	-2.206	8.41803126373369e-05	0.0172195506183708	Slc28a2	2	122256958	122291618	+	4208	protein_coding	solute carrier family 28 (sodium-coupled nucleoside transporter), member 2 [Source:MGI Symbol;Acc:MGI:1913105]	-
ENSMUSG00000028780	2695.6467928505	1884.3115804379	1942.66546549373	2218.85956833358	1174.91596630408	463.656457140799	670.181200531573	935.161569083167	138.078943338554	655.81163803157	1983.27987468396	572.577961625132	1.79111181047779	8.84732328187857e-05	0.0178769877387129	Sema3c	5	17779279	17935266	+	7140	protein_coding	sema domain, immunoglobulin domain (Ig), short basic domain, secreted, (semaphorin) 3C [Source:MGI Symbol;Acc:MGI:107557]	-
ENSMUSG00000050503	0	10.1474940123002	6.00282878483964	6.10415287024368	13.0881812870206	111.150520547452	28.8067772668438	55.857434762193	48.5552328223487	18.1374397708877	7.06853139088082	52.501481033945	-2.87499	9.51415789200505e-05	0.018794903964296	Fbxl22	9	66415657	66421891	-	4035	protein_coding	F-box and leucine-rich repeat protein 22 [Source:MGI Symbol;Acc:MGI:1921415]	-
ENSMUSG00000030670	34.6054701162747	35.1259408118084	21.0099007469388	38.150955439023	20.1356635184932	11.1150520547452	9.31983970397889	5.40555820279287	3.03470205139679	2.86380627961384	29.8055861265076	6.34779165850551	2.24227686921355	9.64190257085616e-05	0.018794903964296	Cyp2r1	7	114148917	114162207	-	2115	protein_coding	cytochrome P450, family 2, subfamily r, polypeptide 1 [Source:MGI Symbol;Acc:MGI:2449771]	-
ENSMUSG00000025534	3051.24783059705	1359.76419764823	1706.30408209067	2011.31837074529	1105.44792716528	582.746300584497	899.788160511416	674.793848981977	646.391536947517	974.648737161911	1846.8164816493	755.673716837464	1.28829656934273	9.97457705396832e-05	0.0192172985124653	Gusb	5	130017852	130031890	-	4548	protein_coding	glucuronidase, beta [Source:MGI Symbol;Acc:MGI:95872]	-
ENSMUSG00000111655	17.8993810946248	16.3921057121773	11.2553039715743	10.6822675229264	2.01356635184932	0	0.847258154907172	0	0	0	11.6485249306304	0.169451630981434	5.24460684223296	0.000107972944408681	0.0203295876807664	4930434F21Rik	9	31375202	31427105	+	845	lncRNA	RIKEN cDNA 4930434F21 gene [Source:MGI Symbol;Acc:MGI:1921213]	-
ENSMUSG00000036169	0	0	0	0	0	4.76359373774793	4.23629077453586	20.7213064440393	13.6561592312856	3.81840837281846	0	9.43915171208543	-5.86188	0.000109403415194706	0.020367474004057	Sostdc1	12	36364138	36368451	+	1781	protein_coding	sclerostin domain containing 1 [Source:MGI Symbol;Acc:MGI:1913292]	-
ENSMUSG00000016024	4925.90967724076	4473.48370649942	4923.82031076472	6597.82623362463	2421.31353809881	322.33650958761	1288.67965361381	812.635583153195	66.7634451307294	1655.2800296168	4668.47069324567	829.139044220429	2.49260590154524	0.000115057337644257	0.0211781925899119	Lbp	2	158148413	158174772	+	4831	protein_coding	lipopolysaccharide binding protein [Source:MGI Symbol;Acc:MGI:1098776]	-
ENSMUSG00000040740	0	8.58634108733094	5.25247518673469	12.2083057404874	23.1560130462672	681.193904497954	18.6396794079578	64.8666984335144	115.318677953078	7.63681674563691	9.84062701216403	177.531155407628	-4.16926	0.000116314534714345	0.0211781925899119	Slc25a34	4	141346135	141351132	-	2670	protein_coding	solute carrier family 25, member 34 [Source:MGI Symbol;Acc:MGI:2686215]	-
ENSMUSG00000048424	95.4633658379992	60.8849640738012	89.2920781744897	84.695121074631	60.4069905554796	23.8179686887397	32.1958098864725	28.8296437482286	33.3817225653647	43.9116962874122	78.1485039432801	32.4273682352436	1.25942000133177	0.000118543254440207	0.0212057000577194	Ranbp3l	15	8997433	9067417	+	6890	protein_coding	RAN binding protein 3-like [Source:MGI Symbol;Acc:MGI:2444654]	-
ENSMUSG00000008348	2260.09518621463	1497.92623150801	989.716395900436	1750.36583554237	1601.79203289613	2551.69837885364	4211.72028804355	3515.41468454963	2951.24774498338	3703.8561216339	1619.97913641232	3386.78744361282	-1.06451	0.000119395368644985	0.0212057000577194	Ubc	5	125463029	125467266	-	2893	protein_coding	ubiquitin C [Source:MGI Symbol;Acc:MGI:98889]	-
ENSMUSG00000107791	53.6981432838745	10.9280704747848	12.7560111677842	9.91924841414597	9.06104858332193	0	1.69451630981434	1.80185273426429	0	1.90920418640923	19.2725043847823	1.08111464609757	3.98894334181045	0.000120305136424988	0.0212057000577194	Gm30557	6	118238647	118240994	+	349	lncRNA	predicted gene, 30557 [Source:MGI Symbol;Acc:MGI:5589716]	-
ENSMUSG00000040441	0	36.6870937367777	32.2652047185131	41.9660509829253	64.4341232591782	106.386926809704	48.2937148297088	328.838124003233	2168.29461572301	113.597649091349	35.0704945394788	553.082	-3.97726	0.000133603113477327	0.0230706254900746	Slc26a10	10	127007262	127016514	-	4519	protein_coding	solute carrier family 26, member 10 [Source:MGI Symbol;Acc:MGI:2143920]	-
ENSMUSG00000028238	77.5639847433743	92.8885990356711	630.297022408163	938.513503799965	48.3255924443836	20.642239530241	107.601785673211	23.4240855454358	13.6561592312856	21.0012460505015	357.517740486311	37.2651032061349	3.25553200322797	0.000133672850293712	0.0230706254900746	Atp6v0d2	4	19876841	19922605	-	2716	protein_coding	ATPase, H+ transporting, lysosomal V0 subunit D2 [Source:MGI Symbol;Acc:MGI:1924415]	-
ENSMUSG00000027398	0	8.58634108733094	5.25247518673469	6.10415287024368	7.04748223147261	52.3995311152273	74.5587176318311	19.8203800769072	59.1766900022374	8.59141883884153	5.39809027515638	42.9093475330089	-2.96604	0.000135062506641151	0.0230706254900746	Il1b	2	129206490	129213059	-	1907	protein_coding	interleukin 1 beta [Source:MGI Symbol;Acc:MGI:96543]	-
ENSMUSG00000030223	121.715791443449	91.3274461107018	134.313294060787	199.91100650048	52.3527251480823	44.4602082189807	53.3772637591518	15.3157482412465	15.173510256984	25.7742565165246	119.924	30.8201973985775	1.95952984684278	0.000139159366654936	0.0232933586249023	Ptpro	6	137229317	137440231	+	6723	protein_coding	protein tyrosine phosphatase, receptor type, O [Source:MGI Symbol;Acc:MGI:1097152]	-
ENSMUSG00000022419	6682.43560865994	4644.42995178355	4436.0904719965	6036.24416956221	3863.02704602292	949.543018391088	2162.2028113231	2757.7356097915	2323.06442034424	2561.19741606798	5132.44544960502	2150.74865518358	1.25444373596199	0.000140569301435763	0.0232933586249023	Deptor	15	54975713	55122667	+	8874	protein_coding	DEP domain containing MTOR-interacting protein [Source:MGI Symbol;Acc:MGI:2146322]	-
ENSMUSG00000106019	27.4457176784248	27.3201761869621	14.2567183639942	43.4920892004862	60.4069905554796	130.204895498444	107.601785673211	112.615795891518	643.35683489612	51.5485130330492	34.5843383970693	209.065564998468	-2.59466	0.000140583973836093	0.0232933586249023	Gm43672	3	22128574	22130306	-	1733	lncRNA	predicted gene 43672 [Source:MGI Symbol;Acc:MGI:5663809]	-
ENSMUSG00000025875	4144.30336944214	2900.62213459289	3532.66473987813	3571.69244820133	1859.52852593285	749.472081405675	1475.07644769339	1205.43947922281	749.571406695007	1982.70854758598	3201.76224360947	1232.45359252057	1.37659537496278	0.000142912460181846	0.0234447183440891	Tspan17	13	54937190	54944589	+	1657	protein_coding	tetraspanin 17 [Source:MGI Symbol;Acc:MGI:1921507]	-
ENSMUSG00000042532	649.150887698394	224.806021195574	347.413715922594	486.043172293153	172.159923083117	28.5815624264876	93.1983970397889	99.101900384536	40.9684776938567	180.419795615672	375.914744038566	88.4540266320682	2.08051745091321	0.000151501669277485	0.0246101093946926	Golga7b	19	42236013	42258787	+	2988	protein_coding	golgi autoantigen, golgin subfamily a, 7B [Source:MGI Symbol;Acc:MGI:1918396]	-
ENSMUSG00000074063	102.623118275849	134.259151547357	95.2949069593293	141.158535124385	220.486	1946.72197415966	919.275098074281	288.296437482286	213.946494623474	221.46768562347	138.764245486884	717.941537992633	-2.37079	0.000155170337816528	0.024961333274583	Osgin1	8	120160863	120172995	+	2674	protein_coding	oxidative stress induced growth inhibitor 1 [Source:MGI Symbol;Acc:MGI:1919089]	-
ENSMUSG00000064225	3318.54525494345	2896.71925228047	2849.84296560262	4557.51313674568	2230.02473467312	177.840832875923	554.10683330929	837.861521432895	1465.76109082465	1300.16805094468	3170.52906884907	867.147665877489	1.87030484102944	0.000158443333083527	0.025242765248663	Paqr9	9	95441710	95450076	+	8367	protein_coding	progestin and adipoQ receptor family member IX [Source:MGI Symbol;Acc:MGI:1922802]	-
ENSMUSG00000024743	96.6566579109741	208.413915483396	110.301978921428	157.944955517555	188.268453897911	744.708487667927	242.315832303451	320.729786699044	599.353655150866	300.699659359453	152.317192346253	441.561484236148	-1.53238	0.000167429494142217	0.0264203741756419	Syt7	19	10366454	10430544	+	7487	protein_coding	synaptotagmin VII [Source:MGI Symbol;Acc:MGI:1859545]	-
ENSMUSG00000070315	85.9170292541992	152.992986646988	171.830973966035	87.7471975097528	222.49908187935	519.231717414525	258.413737246687	349.559430447272	291.331396934092	472.528036136284	144.197453851265	378.212863635772	-1.38997	0.000171550030935476	0.0268152119110368	4930581F22Rik	9	35028024	35042218	+	5954	lncRNA	RIKEN cDNA 4930581F22 gene [Source:MGI Symbol;Acc:MGI:1926184]	-
ENSMUSG00000087006	252.977919470698	87.4245637982787	82.5388957915451	59.5154904848758	73.4951718425001	498.589477884284	503.27134401486	232.439002720093	470.378817966503	219.558481437061	111.19040827758	384.84742480456	-1.79475	0.000184784228385177	0.028613924113215	Gm13889	2	93786155	93787546	-	1392	protein_coding	predicted gene 13889 [Source:MGI Symbol;Acc:MGI:3652053]	-
ENSMUSG00000037224	97.8499499839491	319.255773156214	338.409472745335	391.428802804376	245.655094925617	42.8723436397314	79.6422665612741	30.6314964824929	44.0031797452535	155.600141192352	278.519818723098	70.5498855242208	1.97683386732714	0.000194927104488099	0.029294725157154	Zfyve28	5	34352237	34445793	-	5756	protein_coding	zinc finger, FYVE domain containing 28 [Source:MGI Symbol;Acc:MGI:2684992]	-
ENSMUSG00000040724	35.7987621892497	4.68345877490779	2.25106079431487	14.4973630668287	33.2238448055138	68.2781769077204	86.4203318005315	168.473230653711	171.460665903919	57.2761255922768	18.090897926163	110.381706171632	-2.62512	0.000195463228239727	0.029294725157154	Kcna2	3	107008462	107022321	+	11906	protein_coding	potassium voltage-gated channel, shaker-related subfamily, member 2 [Source:MGI Symbol;Acc:MGI:96659]	-
ENSMUSG00000037010	1232.67071138316	591.67695856335	555.261662597667	512.748841100469	66.4476896110275	69.8660414869697	171.146147291249	127.931544132765	162.356559749728	122.189067930191	591.761172651136	130.69787211818	2.17746612179276	0.000196181619692504	0.029294725157154	Apln	X	47114023	47123730	-	3149	protein_coding	apelin [Source:MGI Symbol;Acc:MGI:1353624]	-
ENSMUSG00000029816	310.255938973497	597.921570263227	4478.11027349037	6582.56585144902	422.848933888357	120.677708022948	614.262162307699	350.460356814404	138.078943338554	32.4564711689569	2478.3405136129	251.187128330512	3.30168733183646	0.000196252911608672	0.029294725157154	Gpnmb	6	49013480	49047863	+	6514	protein_coding	glycoprotein (transmembrane) nmb [Source:MGI Symbol;Acc:MGI:1934765]	-
ENSMUSG00000021187	0	5.46403523739242	9.00424317725947	10.6822675229264	3.02034952777398	271.524843051632	16.0979049432363	13.5138955069822	54.6246369251422	17.1828376776831	5.63417909307046	74.5888236209352	-3.69944	0.000204200925257994	0.0301502207319719	Tc2n	12	101611702	101684782	-	6096	protein_coding	tandem C2 domains, nuclear [Source:MGI Symbol;Acc:MGI:1921663]	-
ENSMUSG00000047394	0	19.5144115621158	12.7560111677842	8.39321019658505	13.0881812870206	450.953540506804	69.4751687023881	35.1361283181537	62.2113920536342	13.3644293048646	10.7503628427011	126.228131777169	-3.54202	0.000205760086439399	0.0301502207319719	Odf3b	15	89261652	89263790	-	1786	protein_coding	outer dense fiber of sperm tails 3B [Source:MGI Symbol;Acc:MGI:1917363]	-
ENSMUSG00000032010	261.330963981523	189.680080383765	229.608201020116	118.267961860971	569.839277573357	1579.92525635306	669.333942376666	843.267079635688	678.255908487183	675.858281988867	273.745296963947	889.328093768293	-1.70039	0.000207443126528142	0.0301502207319719	Usp2	9	43978318	44006924	+	4818	protein_coding	ubiquitin specific peptidase 2 [Source:MGI Symbol;Acc:MGI:1858178]	-
ENSMUSG00000027806	1509.51447231336	2414.32299846496	1851.87268012303	2579.00458767795	1964.23397622901	1173.43192406524	1331.88981951407	737.858694681227	640.322132844723	1040.51628159303	2063.78974296166	984.803770539659	1.06726761906916	0.000213620903853549	0.030624026603235	Tsc22d2	3	58322136	58374204	+	11244	protein_coding	TSC22 domain family, member 2 [Source:MGI Symbol;Acc:MGI:1919283]	TSC22
ENSMUSG00000021025	1875.85513871668	1454.21394960887	1227.57848649971	1273.47889255459	709.782139026885	3012.17910683594	5957.07208715232	2608.18183284756	1848.13354930065	4115.28962380509	1308.18172128135	3508.17123998831	-1.42345	0.000214399606854684	0.030624026603235	Nfkbia	12	55536195	55539432	-	1610	protein_coding	nuclear factor of kappa light polypeptide gene enhancer in B cells inhibitor, alpha [Source:MGI Symbol;Acc:MGI:104741]	-
ENSMUSG00000002324	0	2.34172938745389	1.50070719620991	1.52603821756092	2.01356635184932	185.780155772169	65.2388779278522	0	3.03470205139679	3.81840837281846	1.47640823061481	51.5744288248474	-5.10006	0.000217903576381252	0.0306544513454459	Rec8	14	55855494	55862852	+	2935	protein_coding	REC8 meiotic recombination protein [Source:MGI Symbol;Acc:MGI:1929645]	-
ENSMUSG00000099719	985.659252277341	419.950136816731	658.810459136151	1004.89616626386	179.207405314589	222.301041094904	62.6971034631307	101.804679485932	15.173510256984	205.239450038992	649.704683961736	121.443156867989	2.4198958526977	0.000218584006779942	0.0306544513454459	Gm28802	1	58889244	58931951	-	944	unprocessed_pseudogene	predicted gene 28802 [Source:MGI Symbol;Acc:MGI:5579508]	-
ENSMUSG00000026827	1031.00435105039	750.914556910215	592.779342502915	382.27257349901	1075.24443188754	7248.60180427311	1027.7241419024	1229.76449113538	7609.51539387745	1479.63324446715	766.443051170013	3719.0478151311	-2.27867	0.000220162937419763	0.0306544513454459	Gpd2	2	57127647	57260731	+	6549	protein_coding	glycerol phosphate dehydrogenase 2, mitochondrial [Source:MGI Symbol;Acc:MGI:99778]	-
ENSMUSG00000003545	1156.30001871276	2983.36323961626	51.024044671137	1078.90901981557	170.146356731267	2216.65895263204	25610.0722483791	12631.8885935598	3916.28299732756	6268.8719460747	1087.9485359094	10128.7549475946	-3.21877	0.000222683707219548	0.0307470528743391	Fosb	7	19036621	19043976	-	6243	protein_coding	FBJ osteosarcoma oncogene B [Source:MGI Symbol;Acc:MGI:95575]	TF_bZIP
ENSMUSG00000022894	35379.9166716355	14266.5960048316	15998.2890651958	13539.0110662005	7845.86128998087	1235.35864265596	6218.02759886373	4735.26898564655	667.634451307294	5447.91414591873	17405.9348195688	3660.84076487846	2.24914668198915	0.000229053731511492	0.0308628659197622	Adamts5	16	85653061	85698716	-	10791	protein_coding	a disintegrin-like and metallopeptidase (reprolysin type) with thrombospondin type 1 motif, 5 (aggrecanase-2) [Source:MGI Symbol;Acc:MGI:1346321]	-
ENSMUSG00000007035	5.96646036487495	11.7086469372695	6.7531823829446	9.15622930536551	12.0813981110959	47.6359373774793	30.5012935766582	27.9287173810965	40.9684776938567	17.1828376776831	9.13318342031009	32.8434527413548	-1.82674	0.000229188064341556	0.0308628659197622	Msh5	17	35247581	35265721	-	5526	protein_coding	mutS homolog 5 [Source:MGI Symbol;Acc:MGI:1329021]	-
ENSMUSG00000023046	3949.79676154722	1978.76133239854	1725.06292204329	2231.06787407406	911.138774211817	862.210466532376	983.666717847226	725.245725541377	382.372458475996	798.047349919057	2159.16553285499	750.308543663206	1.52437866781744	0.000230973225544723	0.0308628659197622	Igfbp6	15	102052797	102057946	+	1112	protein_coding	insulin-like growth factor binding protein 6 [Source:MGI Symbol;Acc:MGI:96441]	-
ENSMUSG00000018387	0	7.80576462484631	12.7560111677842	10.6822675229264	5.0339158796233	171.489374558926	38.1266169708227	9.9101900384536	185.116825135204	11.4552251184554	7.25559183903606	83.2196463643723	-3.49758	0.000241892332939299	0.03206331251577	Shroom1	11	53348032	53358593	+	4600	protein_coding	shroom family member 1 [Source:MGI Symbol;Acc:MGI:1919024]	-
ENSMUSG00000059708	201.666360332773	143.626069097172	105.049503734694	124.372114731215	138.936078277603	73.0417706454683	69.4751687023881	36.9379810524179	71.3154982078246	67.7767486175276	142.730025234691	63.7094334451253	1.16673477652818	0.000246229825515517	0.0323792220552905	Akap17b	X	35871967	35909048	-	6003	protein_coding	A kinase (PRKA) anchor protein 17B [Source:MGI Symbol;Acc:MGI:2443758]	-
ENSMUSG00000114298	103.816410348824	35.906517274293	43.5205086900874	73.2498344429241	9.06104858332193	0	10.1670978588861	6.30648456992502	0	9.54602093204614	53.1108638678901	5.20392067217144	3.2879774563101	0.000259984525627106	0.0339187685442167	Gm48371	14	13000218	13026398	+	457	lncRNA	predicted gene, 48371 [Source:MGI Symbol;Acc:MGI:6097844]	-
ENSMUSG00000084128	0	9.36691754981557	5.25247518673469	1.52603821756092	5.0339158796233	590.685623480744	7.62532339416454	0	88.006359490507	8.59141883884153	4.2358693667469	138.981745040851	-5.02402	0.000266934792944817	0.0345534576898646	Esrp2	8	106856951	106863606	-	4340	protein_coding	epithelial splicing regulatory protein 2 [Source:MGI Symbol;Acc:MGI:1924661]	-
ENSMUSG00000035186	1464.16937354031	444.148007153755	1674.03887737216	3099.38361986623	71.4816054906508	490.650154988037	91.5038807299745	118.021354094311	28.8296694882695	84.9595862952106	1350.64429668462	162.792929119161	3.05439381691917	0.000290448498129524	0.0373057454690549	Ubd	17	37504783	37506986	+	931	protein_coding	ubiquitin D [Source:MGI Symbol;Acc:MGI:1344410]	-
ENSMUSG00000026833	2164.63182037663	2574.34117327431	2981.90519886909	2836.14202733697	1586.69028525726	369.97244696509	774.393953585155	918.043968107656	203.325037443585	1394.67365817194	2428.74210102285	732.081812854685	1.72913268565551	0.000300848319583682	0.0380842854182138	Olfm1	2	28083004	28120748	+	3553	protein_coding	olfactomedin 1 [Source:MGI Symbol;Acc:MGI:1860437]	-
ENSMUSG00000032420	17.8993810946248	41.3705525116854	29.2637903260933	15.2603821756092	61.4137737314042	1332.21838199017	227.065185515122	73.8759621048359	21.2429143597775	37.2294816349799	33.0415759678834	338.326385120977	-3.35505	0.000305437483955488	0.0380842854182138	Nt5e	9	88209250	88254145	+	8602	protein_coding	5' nucleotidase, ecto [Source:MGI Symbol;Acc:MGI:99782]	-
ENSMUSG00000020377	3831.66084632269	1081.8789770037	1190.06080659446	1545.87671438921	710.788922202809	247.706874362893	570.204738252526	700.019787261677	198.77298436649	542.213988940221	1672.05325330257	451.783674636761	1.88642022951363	0.000305540357190956	0.0380842854182138	Ltc4s	11	50127288	50129443	-	1014	protein_coding	leukotriene C4 synthase [Source:MGI Symbol;Acc:MGI:107498]	-
ENSMUSG00000061397	243.431582886898	281.007526494467	348.914423118804	754.625898583874	274.851807027432	39.6966144812328	92.3511388848817	115.318574992915	157.804506672633	175.646785149649	380.566247622295	116.163524036262	1.71090713225543	0.000305704023213377	0.0380842854182138	Krt79	15	101837767	101848759	-	4753	protein_coding	keratin 79 [Source:MGI Symbol;Acc:MGI:2385030]	-
ENSMUSG00000082361	286.390097513997	445.709160078724	476.474534796647	328.861235884378	466.140610453117	111.150520547452	281.289707429181	168.473230653711	179.047421032411	177.555989336058	400.715127745373	183.503373799763	1.12313168605797	0.000309707101031292	0.038295051917817	Btc	5	91505120	91550853	-	4520	protein_coding	betacellulin, epidermal growth factor family member [Source:MGI Symbol;Acc:MGI:99439]	-
ENSMUSG00000037362	245.818167032848	99.9137871980328	157.574255602041	183.887605216091	89.6037026572947	73.0417706454683	62.6971034631307	71.1731830034395	31.8643715396663	36.2748795417753	155.359503541261	55.010261638696	1.49502302156808	0.000317494604405152	0.038601369669414	Ccn3	15	54609098	54617435	+	2869	protein_coding	cellular communication network factor 3 [Source:MGI Symbol;Acc:MGI:109185]	-
ENSMUSG00000029664	199.279776186823	119.428198760149	149.320366022886	161.760051061457	68.4612559628768	50.811666535978	30.5012935766582	0.900926367132145	19.7255633340791	3.81840837281846	139.649929598838	21.1515716373332	2.73901564544718	0.000318427998155176	0.038601369669414	Tfpi2	6	3962595	3988919	-	1747	protein_coding	tissue factor pathway inhibitor 2 [Source:MGI Symbol;Acc:MGI:108543]	-
ENSMUSG00000039611	59.6646036487495	60.8849640738012	36.7673263071428	41.9660509829253	78.5290877221234	770.114320935916	44.9046822100801	139.643586905482	792.057235414563	56.3215234990722	55.5624065469484	360.608269793023	-2.69749	0.000319173616072769	0.038601369669414	Pgap4	4	49584506	49597876	-	3325	protein_coding	post-GPI attachment to proteins GalNAc transferase 4 [Source:MGI Symbol;Acc:MGI:1914313]	-
ENSMUSG00000091191	35.7987621892497	23.4172938745389	12.0056575696793	45.0181274180471	28.1899289258905	79.3932289624656	213.509055036607	60.3620665978537	60.6940410279358	103.097026066098	28.8859539954811	103.411083538192	-1.84726	0.000325709486058968	0.0388715693296539	Gm17334	11	53660878	53664021	-	3144	TEC	predicted gene, 17334 [Source:MGI Symbol;Acc:MGI:4936968]	-
ENSMUSG00000111658	637.217966968644	146.748374947111	215.351482656122	220.512522437553	128.868246518356	36.5208853227342	74.5587176318311	90.9935630803467	12.1388082055872	84.9595862952106	269.739718705557	59.8343121071419	2.16333931412844	0.000326099833232054	0.0388715693296539	B930092H01Rik	9	61166509	61201091	-	2678	lncRNA	RIKEN cDNA B930092H01 gene [Source:MGI Symbol;Acc:MGI:4437738]	-
ENSMUSG00000047496	110.976162786674	142.845492634687	124.558697285423	139.632496906824	126.854680166507	2229.36186926603	227.912443670029	139.643586905482	711.637631052548	200.466439572969	128.973505956023	701.804394093412	-2.44264	0.000336087636073869	0.0397759717293424	Rnf152	1	105204639	105284435	-	8532	protein_coding	ring finger protein 152 [Source:MGI Symbol;Acc:MGI:2443787]	-
ENSMUSG00000055555	0	18.7338350996311	72.0339454180757	77.0649299868264	7.04748223147261	3.17572915849862	1.69451630981434	0	0	0	34.9760385472012	0.974049093662593	5.24504390897435	0.000349176826398184	0.0408608659632396	Ct55	X	52726793	52740408	+	1427	protein_coding	cancer/testis antigen 55 [Source:MGI Symbol;Acc:MGI:1922263]	-
ENSMUSG00000044986	427.198562125046	158.45702188438	260.37269854242	281.554051139989	286.933205138528	277.876301368629	769.310404655712	1228.86356476825	1168.36028978776	671.085271522844	282.903107766073	823.099166420639	-1.54206	0.00035018667190416	0.0408608659632396	Tst	15	78283756	78290107	-	3163	protein_coding	thiosulfate sulfurtransferase, mitochondrial [Source:MGI Symbol;Acc:MGI:98852]	-
ENSMUSG00000038633	6794.60506351959	3211.29156666177	3201.00844951574	3943.28275417741	2056.85802841408	565.279790212755	1629.27743188649	1550.49427783442	629.700675664834	1903.48	3841.40917245772	1255.6457498897	1.61250797690925	0.000355666534849601	0.0408705926566264	Degs1	1	182103337	182110369	-	2591	protein_coding	delta(4)-desaturase, sphingolipid 1 [Source:MGI Symbol;Acc:MGI:1097711]	-
ENSMUSG00000052974	0	9.36691754981557	15.0070719620991	14.4973630668287	44.298459740685	4.76359373774793	337.208745653054	416.227981615051	37.9337756424599	240.559727487563	16.6339624638857	207.338764827175	-3.64077	0.000357210415399347	0.0408705926566264	Cyp2f2	7	26819334	26833085	+	2025	protein_coding	cytochrome P450, family 2, subfamily f, polypeptide 2 [Source:MGI Symbol;Acc:MGI:88608]	-
ENSMUSG00000020241	1272.04934979134	8301.43067852405	8953.96948618643	9802.50649050256	5383.26964166915	1619.6218708343	2213.03830061753	2300.06501528837	2005.93805597328	2501.05748419609	6742.64512933471	2127.94414538191	1.66381830529954	0.000357670102915736	0.0408705926566264	Col6a2	10	76431596	76459464	-	8326	protein_coding	collagen, type VI, alpha 2 [Source:MGI Symbol;Acc:MGI:88460]	-
ENSMUSG00000029701	5598.92640639865	3347.89244759658	3419.36134656428	4156.16508552716	2501.85619217278	738.35702935093	1575.90016812734	2265.82981333735	974.13935849837	1955.02508688305	3804.84029565189	1501.85029123941	1.34041726436731	0.000362025751422625	0.0410486512124367	Rbm28	6	29123575	29165005	-	5663	protein_coding	RNA binding motif protein 28 [Source:MGI Symbol;Acc:MGI:2655711]	-
ENSMUSG00000028036	162.287721924599	138.16203385978	114.053746911953	96.1404077063379	73.4951718425001	33.3451561642355	12.7088723236076	36.0370546852858	10.6214571798888	65.8675444311184	116.827816449034	31.7160169568272	1.87325889795658	0.000370716239608865	0.0415026849599952	Ptgfr	3	151502139	151543267	-	6778	protein_coding	prostaglandin F receptor [Source:MGI Symbol;Acc:MGI:97796]	-
ENSMUSG00000051225	477.316829189996	455.07607762854	603.284292876384	713.42286670973	382.57760685137	50.811666535978	310.943742850932	108.111164055857	160.83920872403	225.286093996289	526.335534651204	171.198375232617	1.61690665780973	0.000375547154884603	0.0417330590703501	Fam83a	15	57848815	57874405	+	3171	protein_coding	family with sequence similarity 83, member A [Source:MGI Symbol;Acc:MGI:2447773]	-
ENSMUSG00000053977	0	2.34172938745389	5.25247518673469	9.91924841414597	13.0881812870206	412.844790604821	42.3629077453586	25.2259382797001	4.55205307709519	12.4098	6.12032685507103	99.4791033837269	-4.01512	0.000391984359720446	0.04297912442233	Cd8a	6	71350411	71356157	+	3637	protein_coding	CD8 antigen, alpha chain [Source:MGI Symbol;Acc:MGI:88346]	-
ENSMUSG00000024330	0	14.0503763247234	3.00141439241982	14.4973630668287	14.0949644629452	84.1568227002135	13.5561304785147	36.0370546852858	312.57431129387	31.5018690757523	9.12882364938343	95.5652376467272	-3.37661	0.000396018499043558	0.04297912442233	Col11a2	17	34258411	34285659	+	6874	protein_coding	collagen, type XI, alpha 2 [Source:MGI Symbol;Acc:MGI:88447]	-
ENSMUSG00000036578	0	8.58634108733094	3.00141439241982	9.15622930536551	1.00678317592466	12.7029166339945	22.8759701824936	38.7398337866822	59.1766900022374	32.4564711689569	4.35015359220819	33.1903763548729	-2.88898	0.000396874044095388	0.04297912442233	Fxyd7	7	30741938	30750892	-	693	protein_coding	FXYD domain-containing ion transport regulator 7 [Source:MGI Symbol;Acc:MGI:1889006]	-
ENSMUSG00000090306	116.942623151549	30.4424820369006	87.0410173801748	54.9373758321931	13.0881812870206	0	2.54177446472151	8.10833730418931	0	17.1828376776831	60.4903359375676	5.56658988931877	3.39456622619843	0.000405589634207328	0.0435637423494637	Adh6-ps1	3	138079882	138100864	+	3083	transcribed_unprocessed_pseudogene	alcohol dehydrogenase 6 (class V), pseudogene 1 [Source:MGI Symbol;Acc:MGI:1918999]	-
ENSMUSG00000035486	0	0	0	0	1.00678317592466	149.259270449435	2.54177446472151	25.2259382797001	0	0	0.201356635184932	35.4053966387714	-7.18768	0.000409491564300969	0.0435637423494637	Plk5	10	80192293	80201323	+	2678	protein_coding	polo like kinase 5 [Source:MGI Symbol;Acc:MGI:3026984]	-
ENSMUSG00000022574	254.171211543673	188.899503921281	234.860676206851	225.853656199016	324.18418264774	6799.23612834555	282.984223738995	322.531639433308	1130.4265141453	286.380627961384	245.593846103712	1764.31182672491	-2.84453	0.000410160166969421	0.0435637423494637	Naprt	15	75762805	75766330	-	2344	protein_coding	nicotinate phosphoribosyltransferase [Source:MGI Symbol;Acc:MGI:2442664]	-
ENSMUSG00000032515	400.946136519596	280.226950031983	150.821073219096	213.645350458529	59.4002073795549	355.681665751846	1698.75260058888	797.319834911948	389.959213604488	1179.8881872009	221.007943521752	884.320300411613	-2.00174	0.000420777612785923	0.0444067787659233	Csrnp1	9	119800229	119813724	-	3473	protein_coding	cysteine-serine-rich nuclear protein 1 [Source:MGI Symbol;Acc:MGI:2387989]	CSRNP
ENSMUSG00000085977	0	0	2.25106079431487	6.10415287024368	11.0746149351713	11.1150520547452	88.1148481103458	39.6407601538144	50.0725838480471	21.9558481437061	3.88596571994596	42.1798184621317	-3.44467	0.000438609805359986	0.0457064519811925	Gm5970	18	60353915	60355130	+	1216	processed_pseudogene	predicted gene 5970 [Source:MGI Symbol;Acc:MGI:3646761]	-
ENSMUSG00000120936	0	1.56115292496926	0	2.28905732634138	2.01356635184932	4.76359373774793	10.1670978588861	24.3250119125679	13.6561592312856	13.3644293048646	1.17275532063199	13.2552584090704	-3.47756	0.000454051448959254	0.0465785912814468	ENSMUSG00000120936	5	15703800	15712067	-	2964	lncRNA	novel transcript	-
ENSMUSG00000023959	196.893192040873	493.324324290287	284.384013681778	637.120955831684	432.916765647603	11931.2144484793	400.753107271092	664.883658943523	3078.70523114204	274.925402842929	408.927850298445	3270.09636973578	-2.99908	0.000454629504848653	0.0465785912814468	Clic5	17	44445659	44591059	+	9669	protein_coding	chloride intracellular channel 5 [Source:MGI Symbol;Acc:MGI:1917912]	-
ENSMUSG00000101462	46.5383908460246	20.2949880246004	30.7644975223032	28.231707024877	5.0339158796233	1.58786457924931	5.08354892944303	3.60370546852858	6.06940410279358	0	26.1726998594857	3.2689046160029	3.00597439201597	0.000458349659695828	0.0465785912814468	Gm3052	1	34454131	34457067	-	2937	transcribed_processed_pseudogene	predicted gene 3052 [Source:MGI Symbol;Acc:MGI:3781230]	-
ENSMUSG00000029380	545.33447734957	413.705525116854	40.5190942976676	233.483847286821	53.3595083240069	249.294738942142	5913.86192125206	1597.34244892529	289.814045908394	2458.10039000188	257.280490474984	2101.68270900595	-3.0307	0.000459654835999926	0.0465785912814468	Cxcl1	5	91039100	91040974	+	1875	protein_coding	chemokine (C-X-C motif) ligand 1 [Source:MGI Symbol;Acc:MGI:108068]	-
ENSMUSG00000051727	19.0926731675998	7.80576462484631	12.0056575696793	10.6822675229264	11.0746149351713	84.1568227002135	30.5012935766582	34.2352019510215	44.0031797452535	21.9558481437061	12.1321955640446	42.9704692233706	-1.82426	0.000461035003328945	0.0465785912814468	Kctd14	7	97100530	97108764	+	2568	protein_coding	potassium channel tetramerisation domain containing 14 [Source:MGI Symbol;Acc:MGI:1289222]	-
ENSMUSG00000120162	79.9505688893243	110.061281210333	104.299150136589	82.4060637482896	173.166706259041	176.252968296674	248.246639387801	239.646413657151	213.946494623474	241.514329580767	109.976754048715	223.921369109173	-1.02861	0.000464280159244393	0.0466221694455779	ENSMUSG00000120162	17	86463116	86474942	-	2311	lncRNA	novel transcript	-
ENSMUSG00000041351	0	22.6367174120543	3.00141439241982	11.4452866317069	23.1560130462672	133.380624656942	33.0430680413797	36.0370546852858	555.350475405613	13.3644293048646	12.0478862964896	154.235130418817	-3.67302	0.000474673611523353	0.0473787172851231	Rap1gap	4	137392037	137457172	+	6429	protein_coding	Rap1 GTPase-activating protein [Source:MGI Symbol;Acc:MGI:109338]	-
ENSMUSG00000045871	0	0	0	0.763019108780459	1.00678317592466	157.198593345682	2.54177446472151	0	33.3817225653647	0	0.353960456941024	38.6244180751536	-6.73506	0.000485201878496983	0.0481395803881228	Slitrk6	14	110986012	110992581	-	4240	protein_coding	SLIT and NTRK-like family, member 6 [Source:MGI Symbol;Acc:MGI:2443198]	-
ENSMUSG00000022371	847.237371812243	341.111914105784	619.792072034693	671.456815726804	208.404117416404	284.227759685627	196.563891938464	201.807506237601	145.665698467046	100.233219786484	537.600458219186	185.699615223044	1.53468927479677	0.000499246480669265	0.0492381841560063	Col14a1	15	55171146	55384199	+	7013	protein_coding	collagen, type XIV, alpha 1 [Source:MGI Symbol;Acc:MGI:1341272]	-
ENSMUSG00000029761	9064.24658631802	4307.22091999019	4261.25808363804	4154.6390473096	3342.52014406987	1394.1451005809	2290.98605086899	2206.36867310662	1015.10783619223	2900.08115915562	5025.97695626515	1961.33776398087	1.35709696509082	0.000503331229984826	0.0493473085776247	Cald1	6	34575435	34752408	+	12041	protein_coding	caldesmon 1 [Source:MGI Symbol;Acc:MGI:88250]	-
ENSMUSG00000026611	0	0.780576462484631	1.50070719620991	1.52603821756092	1.00678317592466	11.1150520547452	13.5561304785147	0	89.5237105162054	6.6822146524323	0.962821010436024	24.1754215403795	-4.59529	0.000516332328015673	0.0503241784875981	Spata17	1	186776845	186947662	-	2870	protein_coding	spermatogenesis associated 17 [Source:MGI Symbol;Acc:MGI:1921967]	-
ENSMUSG00000005373	1102.60187542889	1339.46920962363	987.465335106121	1497.80651053604	2116.25823579363	3296.40686652157	2261.33201544724	2383.85116743166	4976.91136429074	2599.38149979616	1408.72023329766	3103.57658269747	-1.1393	0.000521720326687632	0.0505519537595753	Mlxipl	5	135118744	135167236	+	5538	protein_coding	MLX interacting protein-like [Source:MGI Symbol;Acc:MGI:1927999]	bHLH
ENSMUSG00000027555	52.5048512108995	185.777198071342	154.572841209621	160.997031952677	199.343068833083	2284.93712953976	288.067772668438	300.008480255004	628.183324639136	200.466439572969	150.638998255524	740.332629335061	-2.29538	0.000533191135452992	0.0513630460658176	Car13	3	14706787	14728062	+	2299	protein_coding	carbonic anhydrase 13 [Source:MGI Symbol;Acc:MGI:1931322]	-
ENSMUSG00000097296	83.5304451082493	255.248503232474	105.049503734694	167.101184822921	92.6240521850686	504.940936201281	764.226855726269	375.686295094104	215.463845649172	264.424779817678	140.710737816681	424.948542497701	-1.59329	0.000558652985092208	0.0533608077460105	Gm26532	8	84935549	84936238	+	690	lncRNA	predicted gene, 26532 [Source:MGI Symbol;Acc:MGI:5477026]	-
ENSMUSG00000020908	0	0	0	3.05207643512184	1.00678317592466	12.7029166339945	0	18.0185273426429	136.561592312856	8.59141883884153	0.811771922209299	35.1748910256669	-5.39771	0.000560370604611372	0.0533608077460105	Myh3	11	66969126	66993117	+	6057	protein_coding	myosin, heavy polypeptide 3, skeletal muscle, embryonic [Source:MGI Symbol;Acc:MGI:1339709]	-
ENSMUSG00000043832	174.220642654348	135.820304472326	183.086277937609	200.674025609261	47.318809268459	36.5208853227342	64.391619772945	42.3435392552108	40.9684776938567	6.6822146524323	148.224011988401	38.1813473394358	1.95603809455421	0.000595466049644753	0.0563338048010849	Clec4a3	6	122929474	122946834	+	1327	protein_coding	C-type lectin domain family 4, member a3 [Source:MGI Symbol;Acc:MGI:1920399]	-
ENSMUSG00000040026	1127.66100896137	87.4245637982787	304.643560830612	640.173032266805	30.2034952777398	112.738385126701	73.7114594769239	58.5602138635894	6.06940410279358	40.0932879145938	438.02113222696	58.2345500969204	2.91104	0.000598660163324675	0.0563338048010849	Saa3	7	46361422	46365124	-	2606	protein_coding	serum amyloid A 3 [Source:MGI Symbol;Acc:MGI:98223]	-
ENSMUSG00000022816	6921.09402325494	2704.69744250925	4756.49145838731	3804.41327637937	1954.16614446976	1084.51150762728	2278.27717854538	1988.34449226064	1318.57804133191	1063.42673182994	4028.17246900013	1546.62759031903	1.38061002653076	0.000603301059838132	0.0563338048010849	Fstl1	16	37597235	37656876	+	4914	protein_coding	follistatin-like 1 [Source:MGI Symbol;Acc:MGI:102793]	-
ENSMUSG00000044786	7038.03664640649	5286.84438040841	2238.30478314708	3061.99568353598	1784.0197877385	8291.8288328399	29950.5757759685	15105.8323977047	3659.85067398453	16259.7374535542	3881.84025624729	14653.5650268104	-1.91653	0.000618599134829262	0.0571539483519745	Zfp36	7	28076209	28079678	-	3470	protein_coding	zinc finger protein 36 [Source:MGI Symbol;Acc:MGI:99180]	-
ENSMUSG00000041361	40.5719304811496	102.255516585487	138.815415649417	122.846076513654	85.576569953596	1505.29562112835	221.981636585679	183.788978894958	285.261992831298	148.91792653992	98.0131018366606	469.04923119604	-2.25558	0.00062090112278082	0.0571539483519745	Myzap	9	71411629	71499642	-	5635	protein_coding	myocardial zonula adherens protein [Source:MGI Symbol;Acc:MGI:2142908]	-
ENSMUSG00000042385	0	0	0.750353598104955	0	0	50.811666535978	1.69451630981434	10.8111164055857	15.173510256984	0	0.150070719620991	15.6981619016724	-6.00742	0.000635674739664056	0.0578708503378777	Gzmk	13	113308142	113362442	-	1389	protein_coding	granzyme K [Source:MGI Symbol;Acc:MGI:1298232]	-
ENSMUSG00000042359	56.0847274298245	73.3741874735553	108.050918127114	61.0415287024368	119.807197935034	1781.58405791773	139.797595559683	180.185273426429	341.403980782139	63.0037381515045	83.6717119335929	501.194929167497	-2.58105	0.000665506161293743	0.0593991439382192	Osbpl6	2	76236852	76430991	+	10063	protein_coding	oxysterol binding protein-like 6 [Source:MGI Symbol;Acc:MGI:2139014]	-
ENSMUSG00000004383	785.186184017543	690.029592836414	815.634361140087	912.570854101429	734.951718425001	171.489374558926	488.867955381438	393.704822436747	186.634176160903	462.982015204238	787.674542104095	340.73566874845	1.20553804352112	0.000667960192880177	0.0593991439382192	Large1	8	73541227	74080168	-	7976	protein_coding	LARGE xylosyl- and glucuronyltransferase 1 [Source:MGI Symbol;Acc:MGI:1342270]	-
ENSMUSG00000047246	539.368016984695	557.331594214026	544.006358626093	457.811465268276	395.665788138391	130.204895498444	170.298889136341	159.46396698239	62.2113920536342	375.158622629413	498.836644646296	179.467553260044	1.47116021268631	0.000671208191282735	0.0593991439382192	H2bc6	13	23767653	23805107	-	4446	protein_coding	H2B clustered histone 6 [Source:MGI Symbol;Acc:MGI:2448380]	-
ENSMUSG00000032796	0	2.34172938745389	0.750353598104955	3.8150955439023	8.05426540739727	55.5752602737259	71.1696850122024	47.7490974580037	0	22.9104502369107	2.99228878737168	39.4808985961685	-3.72433	0.000677199288519312	0.0593991439382192	Lama1	17	68004254	68129642	+	9681	protein_coding	laminin, alpha 1 [Source:MGI Symbol;Acc:MGI:99892]	-
ENSMUSG00000017132	323.382151776222	626.022322912674	538.003529841253	643.988127810708	670.517595165823	1637.08838120604	887.926546342716	919.84582084192	2007.45540699898	912.599601103611	560.382745501336	1272.98315129865	-1.1824	0.000677714531480657	0.0593991439382192	Cyth1	11	118022845	118139418	-	3905	protein_coding	cytohesin 1 [Source:MGI Symbol;Acc:MGI:1334257]	-
ENSMUSG00000024501	1971.31850455468	793.84626234687	1180.30620981909	916.385949645332	342.306279814384	269.936978472383	254.177446472151	322.531639433308	235.189408983251	622.400564769408	1040.83264123607	340.847	1.60945746653898	0.000678749385849714	0.0593991439382192	Dpysl3	18	43454049	43571351	-	6608	protein_coding	dihydropyrimidinase-like 3 [Source:MGI Symbol;Acc:MGI:1349762]	-
ENSMUSG00000034112	0	0	0	0	0	120.677708022948	7.62532339416454	10.8111164055857	0	0	0	27.8228295645396	-7.41667	0.0006853814288016	0.0593991439382192	Atp2c2	8	120426748	120484456	+	3222	protein_coding	ATPase, Ca++ transporting, type 2C, member 2 [Source:MGI Symbol;Acc:MGI:1916297]	-
ENSMUSG00000042401	2442.6688733798	1433.13838512178	1920.90521114869	2337.89054930333	1839.39286241435	250.882603521391	697.293461488602	890.115250726559	69.7981471821262	777.046103868556	1994.79917627359	537.027113357447	1.89186292692856	0.000685672000804281	0.0593991439382192	Crtac1	19	42256726	42420224	-	2810	protein_coding	cartilage acidic protein 1 [Source:MGI Symbol;Acc:MGI:1920082]	-
ENSMUSG00000057229	165.867598143524	234.953515207874	197.342996301603	251.796305897552	311.09600136072	776.465779252913	281.289707429181	500.915060125473	1670.60347929393	390.432256120687	232.211283382254	723.941256444437	-1.63903	0.000688311644404495	0.0593991439382192	Dmac2	7	25318839	25324976	+	3020	protein_coding	distal membrane arm assembly complex 2 [Source:MGI Symbol;Acc:MGI:1913599]	-
ENSMUSG00000047963	1062.02994494774	360.626325667899	422.44907573309	244.929133918527	167.126007203493	111.150520547452	134.71404663024	95.4981949160074	138.078943338554	211.921664691424	451.43209749415	138.272674024736	1.70537457788252	0.000694040926061435	0.0595832336990255	Stbd1	5	92750900	92754438	+	2221	protein_coding	starch binding domain 1 [Source:MGI Symbol;Acc:MGI:1261768]	-
ENSMUSG00000024014	418.845517614221	281.007526494467	245.36562658032	314.363872817549	183.234538018288	1570.39806887757	684.584589164995	320.729786699044	2356.44614290961	373.249418443004	288.563416304969	1061.08160121884	-1.87807	0.000701620631478052	0.0596637776814718	Pim1	17	29709727	29715086	+	3362	protein_coding	proviral integration site 1 [Source:MGI Symbol;Acc:MGI:97584]	-
ENSMUSG00000036585	2735.02543125868	2040.42687293483	2239.80549034329	3088.7013523433	927.247305026611	554.16473815801	854.883478301336	723.443872807112	250.362919240235	1327.85151164762	2206.24129038134	742.141304030862	1.57102095686626	0.000702180979412578	0.0596637776814718	Fgf1	18	38971726	39062525	-	5463	protein_coding	fibroblast growth factor 1 [Source:MGI Symbol;Acc:MGI:95515]	-
ENSMUSG00000000838	5406.80638264968	5739.57872864949	5759.71421905364	5050.42348101786	4766.11155482734	1806.98989118572	2658.6960900987	2020.7778414774	655.495643101707	3481.43383391723	5344.5268732396	2124.67865995615	1.33045195159702	0.000719897068057293	0.0605480940134075	Fmr1	X	67722147	67761569	+	8966	protein_coding	FMRP translational regulator 1 [Source:MGI Symbol;Acc:MGI:95564]	-
ENSMUSG00000033389	128.875543881299	64.7878463862244	92.2934925669095	96.9034268151183	64.4341232591782	25.405833267989	54.224521914059	29.7305701153608	27.3123184625711	44.8662983806169	89.4588865817459	36.3079084281193	1.28309	0.000729119100414203	0.0610140119937522	Arhgap44	11	64892865	65053787	-	5819	protein_coding	Rho GTPase activating protein 44 [Source:MGI Symbol;Acc:MGI:2144423]	-
ENSMUSG00000078889	414.072349322321	99.1332107355481	112.553039715743	106.822675229264	133.90216239798	63.5145831699724	66.9333942376665	55.857434762193	56.1419879508406	42.002492101003	173.296687480171	56.8899784443351	1.60444878910102	0.000741034444930144	0.0616994960705908	Gm14288	2	175581150	175592886	-	3438	protein_coding	predicted gene 14288 [Source:MGI Symbol;Acc:MGI:3706570]	-
ENSMUSG00000061100	25806.1343701571	4933.24324290287	6619.61944248192	6586.38094699293	1054.10198519312	1551.34369392658	2227.44168925095	2329.79558540373	197.255633340791	1732.60279916637	8999.89599754559	1607.68788021768	2.48472864604104	0.000775581365735655	0.0634944016733263	Retnla	16	48662914	48664824	+	599	protein_coding	resistin like alpha [Source:MGI Symbol;Acc:MGI:1888504]	-
ENSMUSG00000114547	14.3195048756999	38.2482466617469	23.2609615412536	24.4166114809747	13.0881812870206	3.17572915849862	5.9308070843502	5.40555820279287	6.06940410279358	7.63681674563691	22.6667011693391	5.64366305881444	1.99317325638157	0.000776690067814453	0.0634944016733263	Gm3226	13	112730277	112731618	-	1342	processed_pseudogene	predicted gene 3226 [Source:MGI Symbol;Acc:MGI:3804968]	-
ENSMUSG00000067235	257.751087762598	106.938975360394	136.564354855102	218.223465111211	176.187055786815	120.677708022948	255.871962781966	220.726959947376	4894.97440890302	820.003198062763	179.132987775224	1262.45084754362	-2.81715	0.000780320156252675	0.0634944016733263	H2-Q10	17	35780986	35785460	+	4348	protein_coding	histocompatibility 2, Q region locus 10 [Source:MGI Symbol;Acc:MGI:95929]	-
ENSMUSG00000003948	65580.9457465595	28135.098013796	32274.9593152884	40188.9794785756	15632.3223725822	3453.60545986725	12740.2208753391	11219.2360498966	4532.32751376111	20620.3598153129	36362.4609853603	10513.1499428354	1.79018534380695	0.000782290836548917	0.0634944016733263	Mmd	11	90140282	90169415	+	3581	protein_coding	monocyte to macrophage differentiation-associated [Source:MGI Symbol;Acc:MGI:1914718]	-
ENSMUSG00000028860	53.6981432838745	32.0036349618699	30.0141439241982	51.1222802882908	34.2306279814384	647.848748333719	67.7806523925737	23.4240855454358	352.025437962028	68.7313507107322	40.2137660879344	231.962054988898	-2.52636	0.000789170361375416	0.0634944016733263	Sytl1	4	132980401	132990424	-	2518	protein_coding	synaptotagmin-like 1 [Source:MGI Symbol;Acc:MGI:1933365]	-
ENSMUSG00000041078	0	92.1080225731865	73.5346526142856	199.148	38.2577606851371	4.76359373774793	3.38903261962869	0	0	13.3644293048646	80.6096846528618	4.30341113244824	4.21523322739836	0.000789500458298232	0.0634944016733263	Grid1	14	34542065	35305336	+	5962	protein_coding	glutamate receptor, ionotropic, delta 1 [Source:MGI Symbol;Acc:MGI:95812]	-
ENSMUSG00000052512	72.7908164514744	35.906517274293	60.7786414465014	49.5962420707299	41.278110212911	134.968489236191	136.408562940055	125.228765031368	435.47974437544	58.2307276854814	52.0700654911819	178.063257853707	-1.77223	0.00079324890737996	0.0634944016733263	Nav2	7	48558464	49259838	+	32228	protein_coding	neuron navigator 2 [Source:MGI Symbol;Acc:MGI:2183691]	-
ENSMUSG00000021453	2324.53295815528	1440.16357328414	1017.47947903032	1903.73267640725	1579.64280302579	1794.28697455172	6911.0847695778	3940.65	3130.29516601579	4590.68146622099	1653.11029798056	4073.40006124046	-1.30143	0.000804633705273053	0.0637893581945895	Gadd45g	13	52000714	52002504	+	1173	protein_coding	growth arrest and DNA-damage-inducible 45 gamma [Source:MGI Symbol;Acc:MGI:1346325]	-
ENSMUSG00000109498	29.8323018243747	53.0791994489549	22.5106079431487	30.5207643512184	30.2034952777398	15.8786457924931	305.012935766582	98.2009740174038	89.5237105162054	224.331491903084	33.2292737690873	146.589551599154	-2.14395	0.000815302859720242	0.0643273956319271	Gm45222	7	89795156	89799462	+	4307	TEC	predicted gene 45222 [Source:MGI Symbol;Acc:MGI:5753798]	-
ENSMUSG00000020747	164.674306070549	643.195005087336	464.468877226967	471.545809226324	719.849970786131	2288.11285869826	873.523157709294	918.944894474788	3110.56960268171	837.186035740446	492.746793679461	1605.6673098609	-1.70344	0.0008272895725958	0.064963795868909	Tmem94	11	115656259	115690192	+	6189	protein_coding	transmembrane protein 94 [Source:MGI Symbol;Acc:MGI:1919197]	-
ENSMUSG00000068009	28.6390097513997	51.5180465239856	50.273691073032	71.7237962253632	30.2034952777398	0	13.5561304785147	14.4148218741143	0	4.77301046602307	46.4716077703041	6.54879256373043	2.76696202257104	0.000835236739792865	0.0652784789699433	Bpifb6	2	153742308	153754715	+	1669	protein_coding	BPI fold containing family B, member 6 [Source:MGI Symbol;Acc:MGI:2684965]	-
ENSMUSG00000023267	120.522499370474	262.273691394836	140.316122845627	183.12458610731	224.512648231199	33.3451561642355	60.1553289984092	17.1176009755108	19.7255633340791	123.143670023395	186.149909589889	50.697463899126	1.86897403359635	0.000854306858839052	0.0660586155421838	Gabrr2	4	33062999	33095865	+	2105	protein_coding	gamma-aminobutyric acid (GABA) C receptor, subunit rho 2 [Source:MGI Symbol;Acc:MGI:95626]	-
ENSMUSG00000004698	1045.32385592609	303.644243906521	381.929981435422	415.84541428535	136.922511925754	42.8723436397314	139.797595559683	89.1917103460824	36.4164246167615	231.013706555517	456.733201495828	107.858356143555	2.07731213535152	0.000857179210668689	0.0660586155421838	Hdac9	12	34097579	34967094	-	14838	protein_coding	histone deacetylase 9 [Source:MGI Symbol;Acc:MGI:1931221]	-
ENSMUSG00000109130	83.5304451082493	101.474940123002	144.818244434256	183.887605216091	88.5969	44.4602082189807	45.7519403649873	28.8296437482286	81.9369553877134	41.0478900077984	120.461630872594	48.4053275455417	1.32890576302323	0.000862789858361705	0.0661831720518291	Gm45187	7	98553475	98557262	+	3132	lncRNA	predicted gene 45187 [Source:MGI Symbol;Acc:MGI:5753763]	-
ENSMUSG00000034829	274.457176784248	155.334716034442	240.113151393586	168.627223040482	144.976777333151	30.1694270057369	110.990818292839	90.9935630803467	66.7634451307294	95.4602093204614	196.701808917181	78.8754925660228	1.30757187145688	0.000868193564523322	0.0662907795879581	Nxnl1	8	72013199	72019245	-	2730	protein_coding	nucleoredoxin-like 1 [Source:MGI Symbol;Acc:MGI:1924446]	-
ENSMUSG00000024074	3730.23102011982	2533.75119722511	2565.45895192084	2327.2082817804	1292.70959788726	1751.41463091199	1029.41865821221	898.223588030749	875.511541827974	1153.15932859117	2489.87180978669	1141.54554951482	1.12542076101568	0.000872536772487215	0.0663167971712874	Crim1	17	78507677	78684021	+	5995	protein_coding	cysteine rich transmembrane BMP regulator 1 (chordin like) [Source:MGI Symbol;Acc:MGI:1354756]	-
ENSMUSG00000067377	854.397124250092	503.471818302587	447.210744470553	470.782790117543	196.322719305309	157.198593345682	155.89550050292	238.745487290018	203.325037443585	252.969554699223	494.437039289217	201.626834656285	1.29262471434924	0.000882802958602218	0.0667906950734253	Tspan6	X	132791817	132799178	-	2060	protein_coding	tetraspanin 6 [Source:MGI Symbol;Acc:MGI:1926264]	-
ENSMUSG00000072612	51.3115591379245	60.8849640738012	16.507779158309	36.624917221462	44.298459740685	57.1631248529752	179.61872884032	127.931544132765	84.9716574391102	150.827130726329	41.9255358664364	120.102	-1.527	0.000889700607656729	0.0670065880375652	Gm10382	5	125466386	125467619	+	1234	lncRNA	predicted gene 10382 [Source:MGI Symbol;Acc:MGI:3647829]	-
ENSMUSG00000026335	2314.98662157148	4041.82492274542	4854.03742614096	4689.5154425647	2191.76697398798	1729.1845268025	1416.61563500479	1142.37463352356	588.732197970977	2228.04128553957	3618.42627740211	1420.98965576828	1.34838162370707	0.000894159998758777	0.0670377240698379	Pam	1	97722839	98023371	-	11892	protein_coding	peptidylglycine alpha-amidating monooxygenase [Source:MGI Symbol;Acc:MGI:97475]	-
ENSMUSG00000076617	9083.33925948562	9520.69111292504	8394.20570200014	15201.6297042331	6246.08282343659	2727.95134715032	4219.34561143771	2682.0577949524	244.293515137442	3253.28393364132	9689.1897204161	2625.38644046384	1.88369541787922	0.000902739597403579	0.067370231920525	Ighm	12	113382178	113386350	-	1886	IG_C_gene	immunoglobulin heavy constant mu [Source:MGI Symbol;Acc:MGI:96448]	-
ENSMUSG00000078706	0	0	0	0.763019108780459	0	93.6840101757094	22.0287120275865	5.40555820279287	0	0	0.152603821756092	24.2236560812177	-6.63932	0.000911625202091611	0.067370231920525	Gm53	11	96141924	96160126	+	4382	lncRNA	predicted gene 53 [Source:MGI Symbol;Acc:MGI:2684899]	-
ENSMUSG00000091199	4.77316829189996	4.68345877490779	15.0070719620991	9.91924841414597	9.06104858332193	0	0.847258154907172	0	0	0.954602093204614	8.68879920527495	0.360372049622357	4.25758105617604	0.000914859205873506	0.067370231920525	Gm2619	1	85286380	85305006	-	392	lncRNA	predicted gene 2619 [Source:MGI Symbol;Acc:MGI:3780787]	-
ENSMUSG00000110344	5979.58657767767	2151.26873060764	2493.42500650277	2641.57215459795	1037.99345437832	290.579218002624	787.95008406367	1054.98477591174	324.713119499457	1502.54369470406	2860.76918475287	792.154178436311	1.85173852922238	0.000928200664407225	0.0680502513653244	Smim36	11	90078509	90142081	+	2187	protein_coding	small integral membrane protein 36 [Source:MGI Symbol;Acc:MGI:5804831]	-
ENSMUSG00000028497	587.099699903695	260.712538469867	224.355725833382	281.554051139989	124.841113814658	73.0417706454683	126.241465081169	125.228765031368	48.5552328223487	132.689690955441	295.712625832318	101.151384907159	1.54119083213191	0.000943728657020466	0.0687530409771132	Hacd4	4	88314381	88357165	-	6756	protein_coding	3-hydroxyacyl-CoA dehydratase 4 [Source:MGI Symbol;Acc:MGI:1914025]	-
ENSMUSG00000043004	361.567498111422	196.705268546127	336.908765549125	297.577452424379	158.064958620171	77.8053643832162	166.909856516713	154.058408779597	78.9022533363166	91.6418009476429	270.164788650245	113.863536792697	1.23987721779068	0.000954103344492087	0.0688688846027476	Gng2	14	19922627	20027695	-	4390	protein_coding	guanine nucleotide binding protein (G protein), gamma 2 [Source:MGI Symbol;Acc:MGI:102705]	-
ENSMUSG00000029086	0	36.6870937367777	25.5120223355685	6.86717197902413	17.1153139907192	735.181300192431	204.189215332628	27.0277910139644	37.9337756424599	14.3190313980692	17.2363204084179	203.730222715911	-3.55697	0.000955992724885748	0.0688688846027476	Prom1	5	44150962	44259374	-	7175	protein_coding	prominin 1 [Source:MGI Symbol;Acc:MGI:1100886]	-
ENSMUSG00000006784	0	10.9280704747848	9.00424317725947	6.10415287024368	6.04069905554796	9.52718747549587	24.570486492308	5.40555820279287	267.053780522918	47.7301046602307	6.41543311556719	70.857423470749	-3.44773	0.000966371700353671	0.06917144323475	Odad4	11	100436433	100463394	+	6147	protein_coding	outer dynein arm complex subunit 4 [Source:MGI Symbol;Acc:MGI:1921657]	-
ENSMUSG00000101225	54.8914353568495	62.4461169987705	53.2751054654518	46.544165635608	44.298459740685	66.6903123284711	110.990818292839	81.9842994090252	163.873910775427	155.600141192352	52.291056639473	115.827896399623	-1.14709	0.000975160139986879	0.06917144323475	1700008J07Rik	7	127109610	127112041	-	2432	lncRNA	RIKEN cDNA 1700008J07 gene [Source:MGI Symbol;Acc:MGI:1916610]	-
ENSMUSG00000002274	1112.14821201269	362.187478592869	386.432103024052	354.803885582914	175.180272610891	77.8053643832162	116.92162537719	263.070499202586	100.145167696094	157.509345378761	478.150390364683	143.09040040757	1.73690154610922	0.000976408961532932	0.06917144323475	Metrn	17	26012195	26016110	-	3771	protein_coding	meteorin, glial cell differentiation regulator [Source:MGI Symbol;Acc:MGI:1917333]	-
ENSMUSG00000092563	0	0	0	0	0	33.3451561642355	3.38903261962869	17.1176009755108	6.06940410279358	0	0	11.9842387724337	-6.19856	0.000979310726605686	0.06917144323475	Gm3617	1	39353980	39354534	+	555	processed_pseudogene	predicted gene 3617 [Source:MGI Symbol;Acc:MGI:3781793]	-
ENSMUSG00000030621	26.2524256054498	23.4172938745389	33.765911914723	33.5728407863402	60.4069905554796	176.252968296674	29.654035421751	119.823206828575	690.39471669277	30.5472669825476	35.4830925473063	209.334438844464	-2.55868	0.000981066398706394	0.06917144323475	Me3	7	89281600	89503567	+	14624	protein_coding	malic enzyme 3, NADP(+)-dependent, mitochondrial [Source:MGI Symbol;Acc:MGI:1916679]	-
ENSMUSG00000021477	18159.5187665334	8640.98143970486	11094.7283015799	13247.5377666463	7772.36611813837	2175.37447357156	6545.91650481281	5111.85620710779	4020.98021810075	6870.27126479361	11783.0264785206	4944.8797336773	1.25251447689815	0.000989750275777617	0.0694880183023701	Ctsl	13	64507151	64518704	-	6489	protein_coding	cathepsin L [Source:MGI Symbol;Acc:MGI:88564]	-
ENSMUSG00000036523	0	0.780576462484631	4.50212158862973	0	2.01356635184932	95.2718747549587	89.8093644201602	2.70277910139644	12.1388082055872	0	1.45925288059274	39.9845652964205	-4.75011	0.00100060278207069	0.0695748101909025	Greb1	12	16720616	16850887	-	9580	protein_coding	gene regulated by estrogen in breast cancer protein [Source:MGI Symbol;Acc:MGI:2149712]	-
ENSMUSG00000061086	763.706926703993	302.863667444037	222.855018637172	316.652930143891	308.075651832946	49.2238019567286	210.967280571886	165.770451552315	128.974837184364	91.6418009476429	382.830838952408	129.315634442587	1.56087865270395	0.0010110082238427	0.0695748101909025	Myl4	11	104441489	104486579	+	4637	protein_coding	myosin, light polypeptide 4 [Source:MGI Symbol;Acc:MGI:97267]	-
ENSMUSG00000091243	2270.8348148714	2540.77638538747	2408.63504991691	2781.96767061356	1783.01300456257	466.832186299298	1141.25673465996	734.254989212698	141.113645389951	1303.0318572243	2357.04538507038	757.297882557241	1.63711499866935	0.00101179396097966	0.0695748101909025	Vgll3	16	65612143	65663254	+	7104	protein_coding	vestigial like family member 3 [Source:MGI Symbol;Acc:MGI:1920819]	-
ENSMUSG00000044548	453.450987730496	281.007526494467	302.392500036297	326.572178558037	109.739366175788	82.5689581209642	103.365494898675	194.600095300543	81.9369553877134	57.2761255922768	294.632511799017	103.949525860035	1.4995149691333	0.00101198196970291	0.0695748101909025	Dact1	12	71356658	71366881	+	3761	protein_coding	dishevelled-binding antagonist of beta-catenin 1 [Source:MGI Symbol;Acc:MGI:1891740]	-
ENSMUSG00000000730	133.648712173199	41.3705525116854	45.0212158862973	126.661172057556	13.0881812870206	11.1150520547452	13.5561304785147	2.70277910139644	22.7602653854759	20.0466439572969	71.9579667831517	14.0361741954858	2.36521032626074	0.00102304559419406	0.0700448035132285	Dnmt3l	10	77877781	77899456	+	2988	protein_coding	DNA (cytosine-5-)-methyltransferase 3-like [Source:MGI Symbol;Acc:MGI:1859287]	-
ENSMUSG00000024747	5968.8469490209	2764.02125365808	3012.6696963914	3857.06159488522	2262.24179630271	1581.51312093231	1529.30096960744	1475.71738936245	1479.41725005594	2452.37277744265	3572.96825805166	1703.66430148016	1.0682216567993	0.00103200978207102	0.070183374411829	Aldh1a7	19	20670317	20704926	-	2066	protein_coding	aldehyde dehydrogenase family 1, subfamily A7 [Source:MGI Symbol;Acc:MGI:1347050]	-
ENSMUSG00000017978	47.7316829189996	21.8561409495697	34.5162655128279	17.5494395019506	46.3120260925343	225.476770253402	116.92162537719	100.002826751668	72.832849233523	39.1386858213892	33.5931109951764	110.874551487434	-1.72572	0.00103369468663469	0.070183374411829	Cadps2	6	23262772	23839420	-	9566	protein_coding	Ca2+-dependent activator protein for secretion 2 [Source:MGI Symbol;Acc:MGI:2443963]	-
ENSMUSG00000018593	41290.2923090806	77768.0523808813	92871.2648374503	103437.922462714	59365.9767515735	10032.1284116971	43105.1058890573	34255.0223310984	20658.7342148837	35010.0317682792	74946.7	28612.2045230031	1.38920742354847	0.00103777697693875	0.070183374411829	Sparc	11	55285326	55314009	-	3788	protein_coding	secreted acidic cysteine rich glycoprotein [Source:MGI Symbol;Acc:MGI:98373]	-
ENSMUSG00000070436	9461.61284661869	14514.8193199017	14600.3803119262	21013.5462558138	7743.16940603655	2465.95369157418	6376.46487383137	5383.03504361457	6474.53682665505	7503.17245258827	13466.7056280594	5640.63257765269	1.25541238679342	0.00104228111895756	0.0702014465853978	Serpinh1	7	98994583	99002446	-	2443	protein_coding	serine (or cysteine) peptidase inhibitor, clade H, member 1 [Source:MGI Symbol;Acc:MGI:88283]	-
ENSMUSG00000038963	0	0.780576462484631	7.50353598104955	0	1.00678317592466	117.501978864449	7.62532339416454	17.1176009755108	100.145167696094	0	1.85817912389177	48.4780141860437	-4.66837	0.00107253942970417	0.0718817816382703	Slco4a1	2	180098038	180116660	+	4799	protein_coding	solute carrier organic anion transporter family, member 4a1 [Source:MGI Symbol;Acc:MGI:1351866]	-
ENSMUSG00000031554	45.3450987730496	7.02518816236168	17.258132756414	3.8150955439023	6.04069905554796	0	2.54177446472151	0	1.5173510256984	0	15.8968428582551	0.811825098083982	4.24041439567211	0.00107590571828662	0.0718817816382703	Adam5	8	25217109	25314385	-	3130	protein_coding	a disintegrin and metallopeptidase domain 5 [Source:MGI Symbol;Acc:MGI:104730]	-
ENSMUSG00000024112	0	27.3201761869621	3.75176799052478	25.9426496985356	50.339158796233	427.135571818065	198.258408248278	81.9842994090252	59.1766900022374	69.6859528039368	21.4707505344511	167.248184456308	-2.95931	0.00108523859084442	0.0722141293642618	Cacna1h	17	25593259	25652757	-	9763	protein_coding	calcium channel, voltage-dependent, T type, alpha 1H subunit [Source:MGI Symbol;Acc:MGI:1928842]	-
ENSMUSG00000025059	374.693710914147	165.482210046742	180.084863545189	291.473299554136	177.19383896274	8177.50258313395	245.70486492308	129.733396867029	1172.91234286486	158.463947471966	237.785584604591	1976.86342705218	-3.05543	0.00109226167717676	0.0723907349165672	Gk	X	84745543	84820425	-	7743	protein_coding	glycerol kinase [Source:MGI Symbol;Acc:MGI:106594]	-
ENSMUSG00000046442	0	10.9280704747848	10.5049503734694	6.86717197902413	14.0949644629452	49.2238019567286	28.8067772668438	37.8389074195501	40.9684776938567	22.9104502369107	8.47903145804472	35.949682914778	-2.0618	0.00110946501867352	0.0732379517705239	Ppm1e	11	87117732	87249849	-	6702	protein_coding	protein phosphatase 1E (PP2C domain containing) [Source:MGI Symbol;Acc:MGI:2444096]	-
ENSMUSG00000092164	0	0	0	0	2.01356635184932	11.1150520547452	6.77806523925737	15.3157482412465	50.0725838480471	0	0.402713270369864	16.6562898766592	-5.51904	0.00111502092527921	0.0733126258371081	Rergl	6	139469971	139478974	-	958	protein_coding	RERG/RAS-like [Source:MGI Symbol;Acc:MGI:3642998]	-
ENSMUSG00000028597	1138.40063761814	537.817182651911	706.082735816763	601.259057719002	521.513685128974	258.821926417638	372.793588159155	399.11038063954	191.186229237998	408.569695891575	701.014659786958	326.096364069181	1.10105591853125	0.00113610877695969	0.0744038985195459	Gpx7	4	108257587	108264158	-	1289	protein_coding	glutathione peroxidase 7 [Source:MGI Symbol;Acc:MGI:1914555]	-
ENSMUSG00000074406	126.488959735349	150.651257259534	146.318951630466	178.546471454627	165.112440851644	565.279790212755	287.220514513531	256.764014632661	267.053780522918	216.694675157447	153.423616186324	318.602555007862	-1.05035	0.00115698812312192	0.0753250931754072	Zfp628	7	4918216	4925001	+	3523	protein_coding	zinc finger protein 628 [Source:MGI Symbol;Acc:MGI:2665174]	zf-C2H2
ENSMUSG00000027712	19056.8744054106	13770.9299511539	15216.4206159704	16291.9840106804	10716.2001245421	2456.42650409868	7721.06356566905	8011.93818290617	6406.25603049863	8854.89	15010.4818215515	6690.11465994771	1.16573498457099	0.00116088335673903	0.0753250931754072	Anxa5	3	36503072	36530043	-	1777	protein_coding	annexin A5 [Source:MGI Symbol;Acc:MGI:106008]	-
ENSMUSG00000052085	289.969973732922	1537.73563109472	1870.63152007565	1858.7145489892	1106.4547103412	722.478383558437	298.234870527324	172.07693612224	535.624912071534	277.789209122543	1332.70127684674	401.240862280415	1.73363150026735	0.0011638133775668	0.0753250931754072	Dock8	19	24976898	25179796	+	10070	protein_coding	dedicator of cytokinesis 8 [Source:MGI Symbol;Acc:MGI:1921396]	-
ENSMUSG00000021509	35.7987621892497	8.58634108733094	13.5063647658892	0.763019108780459	13.0881812870206	2259.53129627177	9.31983970397889	0	417.271532067059	39.1386858213892	14.3485336876542	545.052270772839	-5.25096	0.0011947694822591	0.0767292075641513	Slc25a48	13	56586168	56622052	+	3374	protein_coding	solute carrier family 25, member 48 [Source:MGI Symbol;Acc:MGI:2145373]	-
ENSMUSG00000026443	106.202994494774	115.525316447725	118.555868500583	90.0362548360942	73.4951718425001	15.8786457924931	29.654035421751	23.4240855454358	16.6908612826824	78.2773716427783	100.763121224335	32.7849999370281	1.60445763087399	0.00122315948131782	0.0776495381071069	Lrrn2	1	132808011	132867743	+	3595	protein_coding	leucine rich repeat protein 2, neuronal [Source:MGI Symbol;Acc:MGI:106037]	-
ENSMUSG00000029335	1310.23469612654	2084.13915483396	2039.46107964927	1828.95680374676	1257.4721867299	387.438957336832	257.56647909178	241.448266391415	15.173510256984	930.737040874499	1704.05278421729	366.472850790302	2.21660892559167	0.00123813922289758	0.0780027710425476	Bmp3	5	99002274	99032255	+	7398	protein_coding	bone morphogenetic protein 3 [Source:MGI Symbol;Acc:MGI:88179]	-
ENSMUSG00000067649	31.0255938973497	119.428198760149	138.065062051312	152.603821756092	126.854680166507	28.5815624264876	38.1266169708227	16.2166746083786	0	32.4564711689569	113.595471326282	23.0762650349292	2.29152947964444	0.00129124772751929	0.0810404681714665	Mageb18	X	91162485	91643178	-	2243	protein_coding	MAGE family member B18 [Source:MGI Symbol;Acc:MGI:3045344]	-
ENSMUSG00000037106	0	4.68345877490779	9.00424317725947	6.86717197902413	13.0881812870206	438.25062387281	0	27.0277910139644	97.1104656446973	9.54602093204614	6.72861104364239	114.386980292704	-4.08062	0.00133671507537499	0.0831964175886568	Fer1l6	15	58381897	58536941	+	8053	protein_coding	fer-1-like 6 (C. elegans) [Source:MGI Symbol;Acc:MGI:3645398]	-
ENSMUSG00000073409	2.38658414594998	28.1007526494467	19.5091935507288	16.7864203931701	9.06104858332193	44.4602082189807	51.6827474493375	28.8296437482286	72.832849233523	98.3240156000752	15.1687998645235	59.225892850029	-1.94713	0.00134066289433106	0.0831964175886568	H2-Q6	17	35643826	35649031	+	2085	protein_coding	histocompatibility 2, Q region locus 6 [Source:MGI Symbol;Acc:MGI:95935]	-
ENSMUSG00000074218	200.473068259798	56.2015052988934	31.5148511204081	51.1222802882908	195.315936129384	539.873956944766	21.1814538726793	554.069715786269	3432.24802012977	79.231973735983	106.925528219355	925.321024093894	-3.11433	0.00137811760539319	0.0850000242713091	Cox7a1	7	29883569	29885503	+	535	protein_coding	cytochrome c oxidase subunit 7A1 [Source:MGI Symbol;Acc:MGI:1316714]	-
ENSMUSG00000005682	188.540147530048	555.770441289057	497.484435543586	545.558662778028	647.361582119556	1781.58405791773	808.284279781442	822.545773191648	1386.85883748833	967.011920416274	486.943053852055	1153.25697375908	-1.2426	0.0013799871162401	0.0850000242713091	Pan2	10	128139204	128157227	+	8472	protein_coding	PAN2 poly(A) specific ribonuclease subunit [Source:MGI Symbol;Acc:MGI:1918984]	-
ENSMUSG00000026628	248.204751178798	575.284852851173	520.745397084839	975.901440130208	52.3527251480823	2697.78192014458	4238.83254900058	1360.39881436954	465.826764889408	2070.53194016081	474.49783327862	2166.67439771298	-2.19065	0.00140268515036395	0.08592518234694	Atf3	1	190902493	190950236	-	2154	protein_coding	activating transcription factor 3 [Source:MGI Symbol;Acc:MGI:109384]	TF_bZIP
ENSMUSG00000082809	77.5639847433743	60.8849640738012	55.5261662597667	68.6717197902413	45.3052429166097	11.1150520547452	29.654035421751	18.919453709775	10.6214571798888	39.1386858213892	61.5904155567586	21.8897368375098	1.46239660460384	0.00140537898581814	0.08592518234694	Gm14150	2	151300876	151302229	+	1354	processed_pseudogene	predicted gene 14150 [Source:MGI Symbol;Acc:MGI:3651006]	-
ENSMUSG00000074677	38.1853463351997	5.46403523739242	26.2623759336734	11.4452866317069	7.04748223147261	0	0	3.60370546852858	3.03470205139679	0	17.680905273889	1.32768150398507	3.74351069104685	0.00141783238712465	0.0863678853759866	Sirpb1c	3	15849309	15902692	-	3682	protein_coding	signal-regulatory protein beta 1C [Source:MGI Symbol;Acc:MGI:3807521]	-
ENSMUSG00000054598	0	0	0	8.39321019658505	1.00678317592466	263.585520155386	12.7088723236076	0	44.0031797452535	11.4552251184554	1.87999867450194	66.3505594685404	-5.1142	0.00142556944411336	0.08652109933888	9130230L23Rik	5	66136701	66161628	-	7830	protein_coding	RIKEN cDNA 9130230L23 gene [Source:MGI Symbol;Acc:MGI:3041166]	-
ENSMUSG00000086920	0	0	0	0	2.01356635184932	15.8786457924931	1.69451630981434	4.50463183566073	6.06940410279358	21.9558481437061	0.402713270369864	10.0206092368936	-4.78852	0.00145820419749033	0.0878581285389719	Gm12207	11	52124551	52127446	+	494	lncRNA	predicted gene 12207 [Source:MGI Symbol;Acc:MGI:3702399]	-
ENSMUSG00000105906	0	9.36691754981557	6.00282878483964	3.8150955439023	18.1220971666439	1608.50681877955	139.797595559683	3.60370546852858	0	21.9558481437061	7.46138780904028	354.772793590294	-5.57015	0.00150210965064078	0.0895268158326156	Iglc1	16	18880368	18880821	-	454	IG_C_gene	immunoglobulin lambda constant 1 [Source:MGI Symbol;Acc:MGI:99546]	-
ENSMUSG00000022999	138.421880465099	295.838479281675	296.389671251457	329.624254993158	325.190965823665	2080.1025988166	490.562471691252	451.364109933205	676.738557461484	452.481392178987	277.093050363011	830.249826016305	-1.58151	0.0015182538564894	0.0901646887031284	Lmbr1l	15	98801798	98816112	-	4338	protein_coding	limb region 1 like [Source:MGI Symbol;Acc:MGI:1289247]	-
ENSMUSG00000030431	184.960271311123	138.942610322264	118.555868500583	134.291363145361	113.766498879486	1627.56119373054	163.520823897084	218.925107213111	496.173785403375	189.011214454514	138.103322431764	539.038424939726	-1.96355	0.00153750797049646	0.0907246207293431	Tmem238	7	4787556	4792655	-	1439	protein_coding	transmembrane protein 238 [Source:MGI Symbol;Acc:MGI:1922935]	-
ENSMUSG00000029765	892.582470585292	432.439360216486	371.425031061953	299.866509750721	79.5358708980481	95.2718747549587	133.019530320426	109.01209042299	68.2807961564278	205.239450038992	415.17	122.164748338759	1.76185868554338	0.0015386334977938	0.0907246207293431	Plxna4	6	32121203	32565127	-	14103	protein_coding	plexin A4 [Source:MGI Symbol;Acc:MGI:2179061]	-
ENSMUSG00000028841	0	4.68345877490779	16.507779158309	10.6822675229264	87.5901363054454	1543.40437103033	11.0143560137932	178.383420692165	130.492188210062	12.4098	23.8927283523177	375.140832631602	-3.97341	0.00154705795292781	0.0908978837661735	Cnksr1	4	133955352	133965710	-	2804	protein_coding	connector enhancer of kinase suppressor of Ras 1 [Source:MGI Symbol;Acc:MGI:2670958]	-
ENSMUSG00000074336	45.3450987730496	17.1726821746619	3.00141439241982	35.0988790039011	4.02713270369864	1.58786457924931	5.08354892944303	0	1.5173510256984	0.954602093204614	20.9290414095462	1.82867332551907	3.48417635081363	0.00158594466964137	0.0925926299987523	Apoc4	7	19412008	19415404	-	2537	protein_coding	apolipoprotein C-IV [Source:MGI Symbol;Acc:MGI:87878]	-
ENSMUSG00000025885	0	54.6403523739242	78.0367742029154	81.6430446395092	13.0881812870206	6176.79321327982	66.0861360827594	17.1176009755108	599.353655150866	51.5485130330492	45.4816705006739	1382.1798237044	-4.92405	0.00159573071070165	0.0925926299987523	Myo5b	18	74574007	74904564	+	9766	protein_coding	myosin VB [Source:MGI Symbol;Acc:MGI:106598]	-
ENSMUSG00000113780	0	4.68345877490779	3.00141439241982	3.05207643512184	4.02713270369864	12.7029166339945	9.31983970397889	25.2259382797001	31.8643715396663	7.63681674563691	2.95281646122962	17.3499765805953	-2.51358	0.00161884285266442	0.0931388297112895	Gm33195	13	44018145	44022065	+	2337	lncRNA	predicted gene, 33195 [Source:MGI Symbol;Acc:MGI:5592354]	-
ENSMUSG00000048138	1783.97164909761	1726.64	1305.61526070262	1447.44724935653	2010.54600232154	342.978749117851	1004	569.385464027516	253.397621291632	1093.97399881249	1654.84305929886	652.747349362897	1.34061681949503	0.0016219569967343	0.0931388297112895	Dmrt2	19	25649775	25656355	+	2337	protein_coding	doublesex and mab-3 related transcription factor 2 [Source:MGI Symbol;Acc:MGI:1330307]	DM
ENSMUSG00000029658	52.5048512108995	40.5899760492008	114.804100510058	209.067235805846	10.0678317592466	0	28.8067772668438	0	3.03470205139679	2.86380627961384	85.4067990670502	6.94105711957089	3.59174416964504	0.00163696959026468	0.0931388297112895	Wdr95	5	149452144	149535359	+	3477	protein_coding	WD40 repeat domain 95 [Source:MGI Symbol;Acc:MGI:1923042]	-
ENSMUSG00000048096	27.4457176784248	36.6870937367777	72.7842990161807	28.231707024877	139.942861453528	244.531145204394	205.036473487536	256.764014632661	125.940135132967	123.143670023395	61.0183357819575	191.083087696191	-1.64809	0.00163993129752147	0.0931388297112895	Lmod1	1	135252545	135295803	+	3948	protein_coding	leiomodin 1 (smooth muscle) [Source:MGI Symbol;Acc:MGI:2135671]	-
ENSMUSG00000025498	183.766979238148	339.550761180814	292.637903260933	514.27487931803	425.869283416131	4242.77415575416	432.101659002657	865.790238813991	745.019353617912	543.168591033425	351.219961282811	1365.77079964443	-1.95847	0.00164141096479549	0.0931388297112895	Irf7	7	140842619	140846394	-	3776	protein_coding	interferon regulatory factor 7 [Source:MGI Symbol;Acc:MGI:1859212]	IRF
ENSMUSG00000053897	1040.55068763419	1105.29627087824	634.799143996792	550.136777430711	78.5290877221234	111.150520547452	207.578247952257	92.7954158146109	81.9369553877134	360.839591231344	681.862393532411	170.860146186675	1.99486944592841	0.00166895795957572	0.0942075536010173	Slc39a8	3	135531040	135594333	+	7664	protein_coding	solute carrier family 39 (metal ion transporter), member 8 [Source:MGI Symbol;Acc:MGI:1914797]	-
ENSMUSG00000121191	73.9841085244494	171.726821746619	192.840874712974	177.020433237067	57.3866410277056	9.52718747549587	16.9451630981434	52.2537292936644	6.06940410279358	68.7313507107322	134.591775849763	30.7053669361659	2.11905892526177	0.00167324349940577	0.0942075536010173	ENSMUSG00000121191	2	61363828	61372359	+	2396	lncRNA	novel transcript	-
ENSMUSG00000106567	0	0	0	0	1.00678317592466	115.914	11.0143560137932	0	0	0.954602093204614	0.201356635184932	25.5766144784395	-6.7173	0.00167732239290261	0.0942075536010173	2010309G21Rik	16	18870082	18925657	+	1943	lncRNA	RIKEN cDNA 2010309G21 gene [Source:MGI Symbol;Acc:MGI:1917268]	-
ENSMUSG00000019970	2112.12696916573	1466.70317300862	1068.50352370146	1253.64039572629	829.589336961919	7550.29607433047	3126.38259160746	2908.19031310256	2625.01727445822	1549.31919727109	1346.1126797128	3551.84109015396	-1.39971	0.00169973917132944	0.0948248428611363	Sgk1	10	21758083	21875802	+	4903	protein_coding	serum/glucocorticoid regulated kinase 1 [Source:MGI Symbol;Acc:MGI:1340062]	-
ENSMUSG00000027955	900.935515096117	1159.15604678968	1345.38400140219	1474.91593727263	420.835367536508	484.29869667104	677.806523925737	443.255772629015	288.296694882695	221.46768562347	1060.24537361942	423.025074746392	1.32536326095636	0.00170990566215967	0.0950719024037706	Gask1b	3	79791840	79853587	+	9598	protein_coding	golgi associated kinase 1B [Source:MGI Symbol;Acc:MGI:1915909]	-
ENSMUSG00000004885	0	0	0	0	0	3.17572915849862	3.38903261962869	11.7120427727179	4.55205307709519	4.77301046602307	0	5.52037361879269	-5.09557	0.00171182620548902	1	Crabp2	3	87855973	87860683	+	1322	protein_coding	cellular retinoic acid binding protein II [Source:MGI Symbol;Acc:MGI:88491]	-
ENSMUSG00000035673	282.810221295072	966.353660555973	868.909466605538	1165.13017910776	1044.03415343387	6580.11081640915	2133.39603405626	1065.79589231733	2411.07077983475	1578.91186216043	865.447536199643	2753.85707695558	-1.66944	0.00174276322297422	0.0962528128048664	Sbno2	10	79892826	79941405	-	10715	protein_coding	strawberry notch 2 [Source:MGI Symbol;Acc:MGI:2448490]	-
ENSMUSG00000025432	0	17.1726821746619	9.75459677536442	23.6535923721942	42.2848933888357	211.185989040158	13.5561304785147	285.59365838089	104.697220773189	49.6393088466399	18.5731529422112	132.934461503878	-2.83708	0.00175328115511135	0.0965120114918269	Avil	10	126836578	126856863	+	3398	protein_coding	advillin [Source:MGI Symbol;Acc:MGI:1333798]	-
ENSMUSG00000023224	3036.92832572135	3802.18794876264	4938.07702912871	3980.67069050766	2419.29997174696	1517.99853776234	2559.56688597457	2326.1918799352	1015.10783619223	1343.12514513889	3635.43279317346	1752.39805700064	1.05241797883651	0.00176793397197225	0.0966762309624033	Serping1	2	84595731	84605788	-	2325	protein_coding	serine (or cysteine) peptidase inhibitor, clade G, member 1 [Source:MGI Symbol;Acc:MGI:894696]	-
ENSMUSG00000026042	1842.44296067338	1743.02724072818	1884.88823843965	2080.75310964431	1662.19902345161	423.959842659566	1500.4941923406	954.981949160074	631.218026690533	896.371365519132	1842.66211458743	881.405075273981	1.06261189449134	0.00179540158050934	0.0978552920640105	Col5a2	1	45413481	45542442	-	9591	protein_coding	collagen, type V, alpha 2 [Source:MGI Symbol;Acc:MGI:88458]	-
ENSMUSG00000018334	300.709602389697	426.975324979093	486.229131572011	391.428802804376	493.323756203083	4966.84040389185	401.600365425999	1431.57199737298	1077.31922824586	387.568449841073	419.733323589652	1652.98008895555	-1.97699	0.00180939098880708	0.0982944239132608	Ksr1	11	78904266	79037233	-	7103	protein_coding	kinase suppressor of ras 1 [Source:MGI Symbol;Acc:MGI:105051]	-
ENSMUSG00000077167	0	5.46403523739242	0.750353598104955	10.6822675229264	1.00678317592466	28.5815624264876	24.570486492308	19.8203800769072	21.2429143597775	23.8650523301153	3.58068790686969	23.6160791371191	-2.67575	0.00182318861504053	0.0987203011849888	Gm24119	10	90954153	90954398	-	246	snoRNA	predicted gene, 24119 [Source:MGI Symbol;Acc:MGI:5453896]	-
ENSMUSG00000023992	23.8658414594998	145.187222022141	835.143554690815	1355.88495630288	87.5901363054454	36.5208853227342	181.313245150135	60.3620665978537	57.659338976539	27.6834607029338	489.534342156156	72.7077993500391	2.74917883858708	0.0018563392569749	0.100187899507548	Trem2	17	48653429	48661175	+	4946	protein_coding	triggering receptor expressed on myeloid cells 2 [Source:MGI Symbol;Acc:MGI:1913150]	-
ENSMUSG00000004110	70.4042323055244	540.158912039365	676.068591892565	350.988790039011	606.083471906645	111.150520547452	182.160503305042	80.1824466747609	3.03470205139679	63.0037381515045	448.740799636622	87.9063821460312	2.34980510234006	0.0018996823388292	0.101644136628312	Cacna1e	1	154266477	154760247	-	25228	protein_coding	calcium channel, voltage-dependent, R type, alpha 1E subunit [Source:MGI Symbol;Acc:MGI:106217]	-
ENSMUSG00000022261	1868.69538627883	1417.52685587209	1640.27296545743	1230.74982246288	908.118424684043	362.033124068843	844.71638044245	809.932804051798	450.653254632424	889.689	1413.07269095106	671.404942812443	1.07197160182674	0.00190172505008008	0.101644136628312	Sdc2	15	32920869	33035081	+	3527	protein_coding	syndecan 2 [Source:MGI Symbol;Acc:MGI:1349165]	-
ENSMUSG00000018411	130.068835954274	119.428198760149	91.5431389688046	57.2264331585345	133.90216239798	128.617030919194	136.408562940055	327.036271268969	1474.86519697884	185.192806081695	106.433753847948	450.423973637751	-2.08105	0.00194766056146472	0.103764591134755	Mapt	11	104122216	104222916	+	7531	protein_coding	microtubule-associated protein tau [Source:MGI Symbol;Acc:MGI:97180]	-
ENSMUSG00000028680	178.993810946248	362.187478592869	153.822487611516	275.449898269746	147.997126860925	708.187602345193	700.682494108231	427.940024387769	233.672057957553	598.535512439293	223.690160456261	533.803538247608	-1.25418	0.00196165361479703	0.103842296305342	Plk3	4	116985852	116991160	-	2531	protein_coding	polo like kinase 3 [Source:MGI Symbol;Acc:MGI:109604]	-
ENSMUSG00000074259	4.77316829189996	1.56115292496926	3.00141439241982	12.2083057404874	5.0339158796233	288.991353423375	41.5156495904514	0.900926367132145	9.10410615419037	2.86380627961384	5.31559144587994	68.6751683629525	-3.68532	0.00196849244154133	0.103872456254453	Gramd2	9	59587427	59626157	+	6138	protein_coding	GRAM domain containing 2 [Source:MGI Symbol;Acc:MGI:3528937]	-
ENSMUSG00000052837	4004.68819690406	2494.72237410088	481.727009983381	1617.60051061457	583.934242036302	7796.41508411412	12900.3526666166	5936.2038330337	2262.37037931631	5388.72881614005	1836.53446672784	6856.81415584415	-1.90071	0.00197637371779014	0.103957257555761	Junb	8	85701113	85705347	-	2301	protein_coding	jun B proto-oncogene [Source:MGI Symbol;Acc:MGI:96647]	TF_bZIP
ENSMUSG00000059201	50739.9722349695	36920.4860990606	42493.2746142817	50984.1738296015	29136.3051112596	3450.42973070875	18199.952425561	13654.4400202548	667.634451307294	15767.1627734606	42054.8423778346	10347.9238802585	2.02286961756176	0.00201384021840799	0.104928674776107	Lep	6	29060219	29073876	+	3354	protein_coding	leptin [Source:MGI Symbol;Acc:MGI:104663]	-
ENSMUSG00000009281	4751.68903458641	4363.42242528909	3728.50702898352	5041.26725171249	4011.02417288384	1394.1451005809	2354.53041248703	1873.02591726773	702.533524898357	3282.87659853067	4379.18198269107	1921.42231075294	1.18801344804413	0.00203935561755858	0.105925025790997	Rarres2	6	48546630	48549723	-	2656	protein_coding	retinoic acid receptor responder (tazarotene induced) 2 [Source:MGI Symbol;Acc:MGI:1918910]	-
ENSMUSG00000030761	101.429826202874	379.360160767531	238.612444197376	314.363872817549	333.245231231062	1462.42327748862	464.29746888913	485.599311884226	927.10147670172	420.02492101003	273.402307043278	751.889291194744	-1.45755	0.0020508366548978	0.10618847667188	Myo7a	7	97700267	97768731	-	8874	protein_coding	myosin VIIA [Source:MGI Symbol;Acc:MGI:104510]	-
ENSMUSG00000069516	4002.30161275811	5183.80828736043	10174.0444367051	12099.1940079317	2587.43276212637	2561.22556632914	3759.28443332312	2968.55237970042	1623.56559749728	1222.84528139511	6809.35622137635	2427.09465164901	1.48824330399489	0.00206856314773484	0.106772656681678	Lyz2	10	117113236	117118226	-	1316	protein_coding	lysozyme 2 [Source:MGI Symbol;Acc:MGI:96897]	-
ENSMUSG00000018339	8317.24574863568	11610.2943029964	9230.84996388716	6186.55893399196	20303.7963088726	7051.70659644619	27810.401676673	34870.3550398497	69555.3710180145	33865.4638585269	11129.7490516768	34630.659637902	-1.63764	0.0021069290254388	0.108079588304939	Gpx3	11	54793279	54801203	+	1813	protein_coding	glutathione peroxidase 3 [Source:MGI Symbol;Acc:MGI:105102]	-
ENSMUSG00000022949	0	0.780576462484631	6.7531823829446	6.86717197902413	4.02713270369864	104.799062230455	104.212753053582	163.067672450918	0	0	3.6856127056304	74.415897546991	-4.32316	0.00214047276373772	0.109294836351243	Clic6	16	92282624	92338131	+	3914	protein_coding	chloride intracellular channel 6 [Source:MGI Symbol;Acc:MGI:2146607]	-
ENSMUSG00000120054	0	2.34172938745389	0	0	3.02034952777398	9.52718747549587	85.5730736456243	15.3157482412465	0	12.4098	1.07241578304557	24.5651673148053	-4.53039	0.00214381204744727	0.109294836351243	ENSMUSG00000120054	7	28080088	28081397	-	1310	lncRNA	novel transcript	-
ENSMUSG00000028071	19.0926731675998	21.8561409495697	9.75459677536442	9.15622930536551	9.06104858332193	117.501978864449	55.0717800689661	15.3157482412465	34.8990735910631	34.3656753553661	13.7841377562443	51.4308512242182	-1.89519	0.00218704169531209	0.110478944663494	Sh2d2a	3	87754062	87763029	+	5939	protein_coding	SH2 domain containing 2A [Source:MGI Symbol;Acc:MGI:1351596]	-
ENSMUSG00000078920	128.875543881299	152.212410184503	113.303393313848	119.030980969752	107.725799823939	495.413748725785	218.59260396605	229.736223618697	201.807686417887	168.964570497217	124.229625634668	262.902966645127	-1.07797	0.00220545254197227	0.110844718141183	Ifi47	11	48967414	48987801	+	2473	protein_coding	interferon gamma inducible protein 47 [Source:MGI Symbol;Acc:MGI:99448]	-
ENSMUSG00000027360	32.2188859703247	48.3957406740471	40.5190942976676	16.0234012843896	24.1627962221918	26.9936978472383	138.950337404776	119.823206828575	198.77298436649	52.5031151262538	32.2639836897242	107.408668314667	-1.73407	0.00222016376708016	0.111135629778704	Hdc	2	126435587	126461219	-	6389	protein_coding	histidine decarboxylase [Source:MGI Symbol;Acc:MGI:96062]	-
ENSMUSG00000028664	116.942623151549	283.349255881921	410.443418163411	424.238624481935	244.648311749692	196.895207826915	126.241465081169	77.4796675733645	40.9684776938567	87.8233925748245	295.924446685702	105.881642150026	1.48565684698538	0.00223421907772701	0.11138700535009	Ephb2	4	136374850	136563299	-	12608	protein_coding	Eph receptor B2 [Source:MGI Symbol;Acc:MGI:99611]	-
ENSMUSG00000024538	1387.79868086991	1210.67409331366	1419.66900761458	1894.57644710188	819.521505202673	258.821926417638	669.333942376666	630.648456992502	382.372458475996	970.830328789092	1346.44794682054	582.401422610379	1.20768425192451	0.00223863074304906	0.11138700535009	Ppic	18	53539404	53551187	-	1403	protein_coding	peptidylprolyl isomerase C [Source:MGI Symbol;Acc:MGI:97751]	-
ENSMUSG00000065147	51.3115591379245	37.4676701992623	18.0084863545189	65.6196433551195	19.1288803425685	44.4602082189807	156.742758657827	144.148218741143	84.9716574391102	127.916680489418	38.3072478778788	111.647904709296	-1.54881	0.00226931175122251	0.112575528161694	Snora31	14	76085345	76085474	+	130	snoRNA	small nucleolar RNA, H/ACA box 31 [Source:MGI Symbol;Acc:MGI:3819500]	-
ENSMUSG00000000915	94.2700737650242	352.820561043053	362.420787884693	389.902764586815	326.19774899959	2875.6227530205	505.813118479581	478.391900947169	1285.19631876654	367.521805883776	305.122387255835	1102.50917941951	-1.85202	0.00228834657043235	0.113180938285056	Hip1r	5	124111691	124143621	+	7369	protein_coding	huntingtin interacting protein 1 related [Source:MGI Symbol;Acc:MGI:1352504]	-
ENSMUSG00000026109	206.439528624673	369.993243217715	493.732667553061	478.412981205348	169.139573555343	93.6840101757094	108.449043828118	211.717696276054	30.3470205139679	138.417303514669	343.543598831228	116.523014861704	1.55621822493468	0.00230700890145126	0.113413737749087	Tmeff2	1	50939806	51226429	+	6707	protein_coding	transmembrane protein with EGF-like and two follistatin-like domains 2 [Source:MGI Symbol;Acc:MGI:1861735]	-
ENSMUSG00000027902	0	0.780576462484631	0	1.52603821756092	1.00678317592466	17.4665103717424	12.7088723236076	15.3157482412465	0	8.59141883884153	0.662679571194042	10.8165099550876	-3.99362	0.00231137922429279	0.113413737749087	Chil6	3	106294700	106313498	-	1668	protein_coding	chitinase-like 6 [Source:MGI Symbol;Acc:MGI:2682303]	-
ENSMUSG00000071656	519.08205174412	456.637230553509	481.727009983381	518.089974861932	206.390551064555	149.259270449435	287.220514513531	215.321401744583	145.665698467046	249.151146326404	436.385	209.324	1.05639643756137	0.0023135882285709	0.113413737749087	Lrrn4cl	19	8828132	8831273	+	2600	protein_coding	LRRN4 C-terminal like [Source:MGI Symbol;Acc:MGI:1916102]	-
ENSMUSG00000027224	281.616929222097	174.849127596557	213.100421861807	356.329923800475	132.895379222055	131.792760077693	33.8903261962869	15.3157482412465	0	20.0466439572969	231.758356340598	40.2090956945046	2.53492748759145	0.00236424418868297	0.115555050036248	Duoxa1	2	122132672	122144211	-	3977	protein_coding	dual oxidase maturation factor 1 [Source:MGI Symbol;Acc:MGI:2384861]	-
ENSMUSG00000100862	1139.59392969111	3405.65510582044	5708.6901743825	3355.75804041646	3695.90103881942	9027.01013303233	3139.93872208598	9318.28141524778	40141.5213848511	5771.5242555151	3461.11965782599	13479.6551821464	-1.96138	0.00237998642562915	0.115789791460449	Gm10925	1	24653055	24653732	-	678	unprocessed_pseudogene	predicted gene 10925 [Source:MGI Symbol;Acc:MGI:3809095]	-
ENSMUSG00000108859	66.8243560865994	36.6870937367777	19.5091935507288	25.1796305897552	24.1627962221918	3.17572915849862	12.7088723236076	9.9101900384536	0	10.5006230252508	34.4726140372106	7.25908290916211	2.18809912069766	0.00238302365188081	0.115789791460449	Gm44776	8	3710599	3710979	-	381	processed_pseudogene	predicted gene 44776 [Source:MGI Symbol;Acc:MGI:5753352]	-
ENSMUSG00000052726	44.1518067000746	21.8561409495697	64.5304094370262	39.6769936565839	22.1492298703425	7.93932289624656	18.6396794079578	9.9101900384536	1.5173510256984	0.954602093204614	38.4729161227194	7.79222909231219	2.27483568702154	0.00243984649863284	0.118204142210081	Kcnt2	1	140173896	140539805	+	6983	protein_coding	potassium channel, subfamily T, member 2 [Source:MGI Symbol;Acc:MGI:3036273]	-
ENSMUSG00000022309	60.8578957217245	65.568422848709	89.2920781744897	76.3019108780459	249.682227629315	52.3995311152273	610.873129688071	611.729003282726	443.066499503932	277.789209122543	108.340507050457	399.171	-1.88304	0.00251119550440301	0.120602893659286	Angpt1	15	42288119	42540373	-	5205	protein_coding	angiopoietin 1 [Source:MGI Symbol;Acc:MGI:108448]	-
ENSMUSG00000032679	8158.54	4742.00200959413	5597.63784186297	6228.52498497489	3317.35056467175	806.63520625865	2403.67138547165	2812.69211818656	2303.33885701016	3617.94193324549	5608.81066080675	2388.8559000345	1.23107817315768	0.00253570596033521	0.121428069528307	Cd59a	2	103926146	103945699	+	1811	protein_coding	CD59a antigen [Source:MGI Symbol;Acc:MGI:109177]	-
ENSMUSG00000111774	127.682251808324	35.1259408118084	45.7715694844023	86.2211592921919	18.1220971666439	6.35145831699724	8.47258154907172	0	0	23.8650523301153	62.5846037126741	7.73781843923686	2.99658457990059	0.00254893233195631	0.121546791854465	Gm38398	9	82980277	82988383	+	584	lncRNA	predicted gene, 38398 [Source:MGI Symbol;Acc:MGI:5618692]	-
ENSMUSG00000061322	0	1.56115292496926	0	0.763019108780459	0	17.4665103717424	22.8759701824936	11.7120427727179	7.58675512849198	0	0.464834406749944	11.9282556910892	-4.56987	0.00255285675450262	0.121546791854465	Dnai1	4	41569775	41638158	+	2782	protein_coding	dynein axonemal intermediate chain 1 [Source:MGI Symbol;Acc:MGI:1916172]	-
ENSMUSG00000115856	0	0	0	0	1.00678317592466	12.7029166339945	1.69451630981434	7.20741093705716	7.58675512849198	1.90920418640923	0.201356635184932	6.22016063915344	-4.66169	0.00256365988212866	1	Gm18095	15	99778080	99779097	+	746	processed_pseudogene	predicted gene, 18095 [Source:MGI Symbol;Acc:MGI:5010280]	-
ENSMUSG00000027950	0	19.5144115621158	4.50212158862973	22.8905732634138	18.1220971666439	49.2238019567286	29.654035421751	48.6500238251358	147.183049492744	62.0491360582999	13.0058407161606	67.352009350932	-2.36017	0.00257734645560149	0.121956588301391	Chrnb2	3	89653502	89671939	-	8380	protein_coding	cholinergic receptor, nicotinic, beta polypeptide 2 (neuronal) [Source:MGI Symbol;Acc:MGI:87891]	-
ENSMUSG00000035356	2635.98218920175	994.45441320542	346.663362324489	693.584369881438	259.750059388562	2224.59827552828	8099.78796091256	2955.03848419344	1206.29406543022	5347.68092613225	986.086878800332	3966.67994243935	-2.00855	0.00258053592828016	0.121956588301391	Nfkbiz	16	55631738	55659262	-	5018	protein_coding	nuclear factor of kappa light polypeptide gene enhancer in B cells inhibitor, zeta [Source:MGI Symbol;Acc:MGI:1931595]	-
ENSMUSG00000022346	326.962027995147	175.629704059042	201.094764292128	145.736649777068	163.098874499795	241.355416045895	1542.85710008596	536.952114810759	250.362919240235	495.438486373195	202.504404124636	613.393207311209	-1.60097	0.00258354532523316	0.121956588301391	Myc	15	61857240	61862223	+	2717	protein_coding	myelocytomatosis oncogene [Source:MGI Symbol;Acc:MGI:97250]	bHLH
ENSMUSG00000096957	0	12.4892233997541	7.50353598104955	7.63019108780459	8.05426540739727	25.405833267989	82.1840410259956	36.9379810524179	6.06940410279358	42.9570941942076	7.1354431752011	38.7108707286808	-2.42987	0.00261708789569836	0.123189003817688	E230013L22Rik	8	11527897	11530243	+	1928	lncRNA	RIKEN cDNA E230013L22 gene [Source:MGI Symbol;Acc:MGI:2142601]	-
ENSMUSG00000085180	14.3195048756999	60.8849640738012	99.7970285479591	41.2030318741448	158.064958620171	52.3995311152273	462.602952579316	535.150262076494	132.00953923576	412.388104264393	74.8538975983553	318.910077854238	-2.09193	0.00264030631694598	0.123929845227983	AI838599	4	3242055	3258092	+	4243	lncRNA	expressed sequence AI838599 [Source:MGI Symbol;Acc:MGI:3510989]	-
ENSMUSG00000032092	0	3.12230584993852	5.25247518673469	7.63019108780459	9.06104858332193	79.3932289624656	11.0143560137932	4.50463183566073	71.3154982078246	16.2282355844784	5.01320414155995	36.4911901208445	-2.84128	0.00268613323385647	0.125637942898835	Mpzl2	9	44951097	44965313	+	6968	protein_coding	myelin protein zero-like 2 [Source:MGI Symbol;Acc:MGI:1289160]	-
ENSMUSG00000119948	398.559552373647	86.643987335794	84.039602987755	80.1170064219482	48.3255924443836	3.17572915849862	40.6683914355442	36.0370546852858	12.1388082055872	53.4577172194584	139.537148312705	29.0955401408748	2.24643100329162	0.00269186249798337	0.125637942898835	Gm34758	14	103584323	103597922	+	499	lncRNA	predicted gene, 34758 [Source:NCBI gene (formerly Entrezgene);Acc:102638120]	-
ENSMUSG00000029370	29.8323018243747	9.36691754981557	0	3.05207643512184	53.3595083240069	347.742342855599	75.4059757867383	68.470403902043	239.741462060347	29.592664889343	19.1221608266638	152.190569898814	-2.99908	0.00270919126432553	0.126070207118981	Rassf6	5	90750935	90788516	-	4260	protein_coding	Ras association (RalGDS/AF-6) domain family member 6 [Source:MGI Symbol;Acc:MGI:1920496]	-
ENSMUSG00000050705	498.796086503546	512.058159389918	505.73832512274	643.225108701927	546.68326452709	1562.45874598132	511.743925563932	906.331925334938	2886.00165087835	892.552957146314	541.300188849044	1351.81784098097	-1.31957	0.00271634159825434	0.126070207118981	2310061I04Rik	17	36203569	36208323	-	2414	protein_coding	RIKEN cDNA 2310061I04 gene [Source:MGI Symbol;Acc:MGI:1916912]	-
ENSMUSG00000028341	68.0176481595744	29.661905574416	12.7560111677842	15.2603821756092	40.2713270369864	66.6903123284711	389.738751257299	47.7490974580037	40.9684776938567	181.374397708877	33.193454822874	145.304207289301	-2.14015	0.00272525425199956	0.126130552238493	Nr4a3	4	48045153	48086447	+	5987	protein_coding	nuclear receptor subfamily 4, group A, member 3 [Source:MGI Symbol;Acc:MGI:1352457]	NGFIB-like
ENSMUSG00000027368	0	9.36691754981557	3.75176799052478	16.0234012843896	15.1017476388699	58.7509894322245	58.4608126885948	27.9287173810965	30.3470205139679	25.7742565165246	8.84876689271998	40.2523593064817	-2.17265	0.00274111499888223	0.126190926949849	Dusp2	2	127178079	127180296	+	2003	protein_coding	dual specificity phosphatase 2 [Source:MGI Symbol;Acc:MGI:101911]	-
ENSMUSG00000067818	665.856976720044	492.543747827802	493.732667553061	489.858267837055	846.704650952638	2602.51004538962	1312.40288195121	1361.29974073667	945.309689010101	619.536758489794	597.73926217812	1368.21182311548	-1.19464	0.00275321430735211	0.126365672738274	Myl9	2	156617340	156623578	+	1162	protein_coding	myosin, light polypeptide 9, regulatory [Source:MGI Symbol;Acc:MGI:2138915]	-
ENSMUSG00000069601	60.8578957217245	9.36691754981557	18.0084863545189	6.10415287024368	127.861463342432	1357.62421525816	33.0430680413797	228.835297251565	303.470205139679	11.4552251184554	44.4397831677469	386.885602161848	-3.12409	0.00277842975479818	0.127170725434395	Ank3	10	69234603	69863268	+	34838	protein_coding	ankyrin 3, epithelial [Source:MGI Symbol;Acc:MGI:88026]	-
ENSMUSG00000027978	211.212696916573	61.6655405362858	50.273691073032	51.1222802882908	19.1288803425685	41.2844790604821	9.31983970397889	9.00926367132145	12.1388082055872	21.0012460505015	78.6806178313501	18.5507273383742	2.09776784946332	0.00281394963835914	0.127924456930335	Prss12	3	123240562	123300246	+	2602	protein_coding	protease, serine 12 neurotrypsin (motopsin) [Source:MGI Symbol;Acc:MGI:1100881]	-
ENSMUSG00000056598	0	14.0503763247234	5.25247518673469	21.3645350458529	12.0813981110959	79.3932289624656	53.3772637591518	25.2259382797001	40.9684776938567	37.2294816349799	10.5497569336814	47.2388780660308	-2.14351	0.00281882294255327	0.127924456930335	Drc3	11	60244155	60285167	+	4519	protein_coding	dynein regulatory complex subunit 3 [Source:MGI Symbol;Acc:MGI:1921915]	-
ENSMUSG00000064357	2040.52944478723	3205.04695496189	4766.24605516268	8592.35818397675	11493.4367363559	15294.3116273294	3082.32516755229	16183.3403327947	132580.063221423	6740.44538011778	6019.52347504889	34776.0971458434	-2.53036	0.00282890069510136	0.127924456930335	mt-Atp6	MT	7927	8607	+	681	protein_coding	mitochondrially encoded ATP synthase 6 [Source:MGI Symbol;Acc:MGI:99927]	-
ENSMUSG00000024871	42.9585146270996	26.5395997244775	23.2609615412536	15.2603821756092	20.1356635184932	68.2781769077204	27.1122609570295	63.0648456992502	212.429143597775	57.2761255922768	25.6310243173866	85.6321105508105	-1.73989	0.00283918313532211	0.127924456930335	Doc2g	19	4053313	4057005	+	3035	protein_coding	double C2, gamma [Source:MGI Symbol;Acc:MGI:1926250]	-
ENSMUSG00000032198	472.543660898096	1167.74238787701	1117.27650757828	1316.20796264629	1203.10589522997	2453.25077494019	1661.47324177296	1670.32	3322.99874627949	1782.24210801301	1055.37528284593	2178.05647113373	-1.04454	0.00285252793375509	0.128085461610808	Dock6	9	21711156	21763931	-	8782	protein_coding	dedicator of cytokinesis 6 [Source:MGI Symbol;Acc:MGI:1914789]	-
ENSMUSG00000040712	819.791654133818	1341.81093901108	1211.0707073414	1094.93242109996	1321.90630998908	5236.77738236423	1595.3871056902	1630.67672450918	2963.38655318897	1661.96224426923	1157.90240631507	2617.63800200436	-1.17618	0.0028918663800098	0.129500902838872	Camta2	11	70560289	70578931	-	5207	protein_coding	calmodulin binding transcription activator 2 [Source:MGI Symbol;Acc:MGI:2135957]	CG-1
ENSMUSG00000076490	10.7396286567749	18.7338350996311	0.750353598104955	25.1796305897552	8.05426540739727	174.665103717424	55.0717800689661	31.5324228496251	13.6561592312856	70.6405548971414	12.6915426703327	69.1132041528885	-2.43843	0.00291410606532694	0.12958748374865	Trbc1	6	41515152	41516815	+	749	TR_C_gene	T cell receptor beta, constant region 1 [Source:MGI Symbol;Acc:MGI:4439726]	-
ENSMUSG00000039438	0	0	3.75176799052478	0	5.0339158796233	93.6840101757094	9.31983970397889	5.40555820279287	6.06940410279358	16.2282355844784	1.75713677402961	26.1414095539506	-3.88766	0.0029218885214658	0.12958748374865	Ttc36	9	44710694	44714369	-	918	protein_coding	tetratricopeptide repeat domain 36 [Source:MGI Symbol;Acc:MGI:2384760]	-
ENSMUSG00000024659	27005.392903497	12193.3849204724	13035.1427062793	14091.4369009575	8737.87118385012	2153.14436946207	9301.20002457093	5856.02138635894	1165.32558773637	6183.91235977949	15012.6457230113	4931.92074558156	1.60579197652444	0.00292508412831162	0.12958748374865	Anxa1	19	20350792	20368308	-	2911	protein_coding	annexin A1 [Source:MGI Symbol;Acc:MGI:96819]	-
ENSMUSG00000102070	6083.4029880265	2488.48	4019.64422504825	2881.16015475501	2488.76801088576	15877.0579279139	2265.56830622178	6941.63765875318	21452.3088013239	8014.83917454594	3592.2906282233	10910.2823737517	-1.60269	0.0029367681181425	0.129758162532008	Gm28661	1	24653966	24654646	-	681	unprocessed_pseudogene	predicted gene 28661 [Source:MGI Symbol;Acc:MGI:5579367]	-
ENSMUSG00000046792	146.774924975924	216.219680108243	210.099007469388	215.93440778487	299.014603249624	620.855050486481	377.029878933691	339.649240408819	720.741737206738	248.197	217.60852471761	461.294490253786	-1.08131	0.00297474964604704	0.131086773631259	Zfp787	7	6134490	6158996	-	5443	protein_coding	zinc finger protein 787 [Source:MGI Symbol;Acc:MGI:1914359]	zf-C2H2
ENSMUSG00000051606	0	0.780576462484631	9.75459677536442	6.86717197902413	1.00678317592466	150.847135028685	20.3341957177721	9.00926367132145	6.06940410279358	12.4098	3.68182567855957	39.7339651464463	-3.39625	0.00299222086507992	0.131506916481457	2010001K21Rik	13	47133384	47164671	+	4165	lncRNA	RIKEN cDNA 2010001K21 gene [Source:MGI Symbol;Acc:MGI:1917079]	-
ENSMUSG00000113255	0	3.12230584993852	3.00141439241982	3.8150955439023	4.02713270369864	30.1694270057369	2.54177446472151	40.5416865209465	3.03470205139679	30.5472669825476	2.79318969799186	21.3669714050699	-2.91401	0.00300484588967333	0.131712411497348	Tes3-ps	13	49646794	49650065	+	3272	protein_coding	testis derived transcript 3, pseudogene [Source:MGI Symbol;Acc:MGI:3582925]	-
ENSMUSG00000110659	0	1.56115292496926	3.00141439241982	10.6822675229264	21.1424466944178	25.405833267989	17.7924212530506	47.7490974580037	48.5552328223487	84.9595862952106	7.27745630694667	44.8924342193205	-2.62769	0.00301841036180696	0.131957892571978	Gm45727	8	93965281	93977803	-	572	unprocessed_pseudogene	predicted gene 45727 [Source:MGI Symbol;Acc:MGI:5804842]	-
ENSMUSG00000032680	0	2.34172938745389	2.25106079431487	0	0	6.35145831699724	36.4321006610084	3.60370546852858	6.06940410279358	11.4552251184554	0.918558036353752	12.7823787335566	-3.73077	0.00303927839703811	0.132412837537255	6820408C15Rik	2	152257507	152286250	+	1787	protein_coding	RIKEN cDNA 6820408C15 gene [Source:MGI Symbol;Acc:MGI:3045333]	-
ENSMUSG00000029659	1354.38650282661	1145.10567046495	1185.55868500583	1159.02602623752	809.453673443426	200.070936985413	640.527165109822	670.289217146316	195.738282315093	656.766240124774	1130.70611159567	472.678368336284	1.25615301731581	0.00304479999406688	0.132412837537255	Medag	5	149335214	149355188	+	3956	protein_coding	mesenteric estrogen dependent adipogenesis [Source:MGI Symbol;Acc:MGI:1917967]	-
ENSMUSG00000031444	34.6054701162747	32.7842114243545	115.554454108163	157.944955517555	9.06104858332193	7.93932289624656	22.0287120275865	3.60370546852858	21.2429143597775	16.2282355844784	69.9900279499339	14.2085780673235	2.30252582592523	0.00306041863812882	0.132743655537059	F10	8	13087308	13106676	+	2731	protein_coding	coagulation factor X [Source:MGI Symbol;Acc:MGI:103107]	-
ENSMUSG00000021379	66.8243560865994	22.6367174120543	29.2637903260933	52.6483185058517	54.3662914999316	155.610728766432	88.962106265253	85.5880048775538	166.908612826824	63.0037381515045	45.1478947661061	112.014638177513	-1.3114	0.00309676151426986	0.133620420650878	Id4	13	48414704	48419502	+	3849	protein_coding	inhibitor of DNA binding 4 [Source:MGI Symbol;Acc:MGI:99414]	bHLH
ENSMUSG00000001119	1414.05110647536	8382.61063062245	9467.96170088833	9681.18645220647	5836.32207083525	2116.62348413933	4227.81819298679	2235.19831685485	2030.21567238445	2520.14952606018	6956.42639220557	2626.00103848512	1.40541115862201	0.00312478204232789	0.134479256258002	Col6a1	10	76544626	76562002	-	4380	protein_coding	collagen, type VI, alpha 1 [Source:MGI Symbol;Acc:MGI:88459]	-
ENSMUSG00000003934	0	0.780576462484631	6.00282878483964	6.86717197902413	2.01356635184932	49.2238019567286	7.62532339416454	25.2259382797001	13.6561592312856	11.4552251184554	3.13282871563955	21.4372895960668	-2.72379	0.00320459620013115	0.137271373355539	Efnb3	11	69444918	69451031	-	3183	protein_coding	ephrin B3 [Source:MGI Symbol;Acc:MGI:109196]	-
ENSMUSG00000111361	610.965541363195	46.0540112865932	143.317537238046	61.8045478112172	24.1627962221918	23.8179686887397	13.5561304785147	43.244465622343	33.3817225653647	58.2307276854814	177.260886784249	34.4462030080887	2.35997063499356	0.00320622979591969	0.137271373355539	Gm47445	10	34054231	34055924	-	1694	TEC	predicted gene, 47445 [Source:MGI Symbol;Acc:MGI:6096399]	-
ENSMUSG00000028583	711.202075493094	455.07607762854	489.980899562536	496.725439816079	104.705450296165	155.610728766432	254.177446472151	135.138955069822	119.870731030173	205.239450038992	451.537988559283	174.007462275514	1.37379966473191	0.00322431797673639	0.137526753642609	Pdpn	4	142994001	143026134	-	1817	protein_coding	podoplanin [Source:MGI Symbol;Acc:MGI:103098]	-
ENSMUSG00000021506	0	0	0	0	0	144.495676711687	0	0	21.2429143597775	0	0	33.147718214293	-7.67038	0.00322879516971301	0.137526753642609	Pitx1	13	55972864	55984005	-	2656	protein_coding	paired-like homeodomain transcription factor 1 [Source:MGI Symbol;Acc:MGI:107374]	Homeobox
ENSMUSG00000076937	0	19.5144115621158	30.0141439241982	6.10415287024368	25.1695793981165	301.694270057369	52.5300056042446	8.10833730418931	16.6908612826824	294.972046800226	16.1604575509348	134.799104209742	-3.05556	0.00325180231569516	0.137983748502134	Iglc2	16	19017146	19019101	-	612	IG_C_gene	immunoglobulin lambda constant 2 [Source:MGI Symbol;Acc:MGI:99547]	-
ENSMUSG00000041577	6780.28555864389	26383.4844319805	27763.0831298834	26444.7162721132	23056.3415118506	3523.47150135422	13335.8433582389	7635.35096144493	2937.59158575209	11343.5366735504	22085.5821808943	7755.15881606811	1.50979545903895	0.00325617995439282	0.137983748502134	Prelp	1	133838042	133849152	-	3615	protein_coding	proline arginine-rich end leucine-rich repeat [Source:MGI Symbol;Acc:MGI:2151110]	-
ENSMUSG00000069206	504.762546868421	224.025444733089	269.376941719679	289.184242227794	278.878939731131	66.6903123284711	180.465986995228	139.643586905482	201.807686417887	147.963324446715	313.245623056023	147.314179418757	1.08520211814098	0.00327092923407396	0.138255169590233	Zfp874a	13	67572668	67599743	-	6733	protein_coding	zinc finger protein 874a [Source:MGI Symbol;Acc:MGI:3040703]	zf-C2H2
ENSMUSG00000018474	201.666360332773	490.202018440348	671.566470303935	610.415287024368	390.631872258768	7483.61	537.161670211147	476.590048212905	1989.2471946906	441.026167060532	472.896401672038	2185.52616843544	-2.20781	0.00328697587533943	0.138451115000363	Chd3	11	69234099	69260232	-	8443	protein_coding	chromodomain helicase DNA binding protein 3 [Source:MGI Symbol;Acc:MGI:1344395]	-
ENSMUSG00000111172	31.0255938973497	9.36691754981557	14.2567183639942	1.52603821756092	0	0	0	0	0	0.954602093204614	11.2350536057441	0.190920418640923	5.18847	0.00329769575463506	0.138451115000363	Gm39302	9	21229366	21231913	-	645	lncRNA	predicted gene, 39302 [Source:MGI Symbol;Acc:MGI:5622187]	-
ENSMUSG00000027514	45.3450987730496	85.0828344108248	67.531823829446	116.74192364341	69.4680391388015	390.614686495331	93.1983970397889	227.033444517301	176.012718981014	106.915434438917	76.8339439591064	198.75493629447	-1.36502	0.00332547375387551	0.138451115000363	Zbp1	2	173048405	173060716	-	3529	protein_coding	Z-DNA binding protein 1 [Source:MGI Symbol;Acc:MGI:1927449]	-
ENSMUSG00000026730	464.190616387271	320.036349618699	320.400986390816	383.035592607791	231.560130462672	87.3325518587121	166.909856516713	231.538076352961	141.113645389951	227.195298182698	343.84473509345	170.817885660207	1.00390960374274	0.00332592225918489	0.138451115000363	Pter	2	12928852	13008266	+	4682	protein_coding	phosphotriesterase related [Source:MGI Symbol;Acc:MGI:107372]	-
ENSMUSG00000036304	44.1518067000746	27.3201761869621	21.7602543450437	41.9660509829253	41.278110212911	565.279790212755	22.8759701824936	112.615795891518	98.6278166703957	33.4110732621615	35.2952796855833	166.562089243865	-2.23673	0.0033613517306934	0.138451115000363	Zdhhc23	16	43785396	43800154	-	5836	protein_coding	zinc finger, DHHC domain containing 23 [Source:MGI Symbol;Acc:MGI:2685625]	-
ENSMUSG00000002249	41.7652225541246	109.280704747848	96.7956141555393	148.78872621219	162.09209132387	582.746300584497	221.981636585679	253.160309164133	274.64053565141	140.326507701078	111.744471798714	294.571057937359	-1.3947	0.00337506252675287	0.138451115000363	Tead3	17	28550645	28569791	-	6714	protein_coding	TEA domain family member 3 [Source:MGI Symbol;Acc:MGI:109241]	TEA
ENSMUSG00000085795	270.877300565323	1010.06594245511	943.194472817929	1065.17467585752	1045.0409366098	2245.24051505853	1550.48242348012	1414.45439639747	2033.25037443585	2132.58107621911	866.870665661136	1875.20175711822	-1.11251	0.00339173717750217	0.138451115000363	Zfp703	8	27467353	27471489	+	3392	protein_coding	zinc finger protein 703 [Source:MGI Symbol;Acc:MGI:2662729]	-
ENSMUSG00000096960	90.6901975460992	3.90288231242315	23.2609615412536	18.312458610731	0	1.58786457924931	2.54177446472151	0	0	3.81840837281846	27.2333000021014	1.58960948335786	4.05793477544556	0.0033947304056995	0.138451115000363	A230028O05Rik	16	24878123	24887808	+	3081	lncRNA	RIKEN cDNA A230028O05 gene [Source:MGI Symbol;Acc:MGI:2442126]	-
ENSMUSG00000033460	535.78814076577	299.741361594098	270.127295317784	306.733681729745	217.465165999726	71.453906066219	190.633084854114	127.030617765632	162.356559749728	204.284847945787	325.971129081425	151.151803276296	1.10431851492426	0.00341180103285209	0.138451115000363	Armcx1	X	133618712	133622666	+	3227	protein_coding	armadillo repeat containing, X-linked 1 [Source:MGI Symbol;Acc:MGI:1925498]	-
ENSMUSG00000003134	27.4457176784248	100.694363660517	70.5332382218658	150.314764429751	122.827547462808	582.746300584497	219.439862120957	170.275083387975	392.993915655885	104.051628159303	94.3631262906734	293.901357981723	-1.63493	0.00341827866635514	0.138451115000363	Tbc1d8	1	39410573	39517836	-	5239	protein_coding	TBC1 domain family, member 8 [Source:MGI Symbol;Acc:MGI:1927225]	-
ENSMUSG00000015377	64.4377719406494	139.723186784749	164.327437984985	132.002305819019	204.376984712706	277.876301368629	185.549535924671	276.584394709569	459.757360786614	310.246	140.973537448422	302.002654616196	-1.09598	0.00342528953148916	0.138451115000363	Dennd6b	15	89066416	89080699	-	5896	protein_coding	DENN/MADD domain containing 6B [Source:MGI Symbol;Acc:MGI:1916690]	-
ENSMUSG00000081189	1305.46152783464	674.418063586721	760.10819488032	540.980548125346	419.828584360583	42.8723436397314	271.969867725202	236.042708188622	71.3154982078246	475.391842415898	740.159383757522	219.518452035456	1.75050650633887	0.00343757250063239	0.138451115000363	Hspd1-ps4	4	105993308	105994975	-	1668	processed_pseudogene	heat shock protein 1 (chaperonin), pseudogene 4 [Source:MGI Symbol;Acc:MGI:3649750]	-
ENSMUSG00000081984	0	6.24461169987705	8.25388957915451	3.05207643512184	20.1356635184932	55.5752602737259	26.2650028021223	23.4240855454358	44.0031797452535	27.6834607029338	7.53724824652932	35.3901978138943	-2.22372	0.00344123219973588	0.138451115000363	Dnajb3	1	88132454	88133504	-	1051	protein_coding	DnaJ heat shock protein family (Hsp40) member B3 [Source:MGI Symbol;Acc:MGI:1306822]	-
ENSMUSG00000027253	54.8914353568495	27.3201761869621	46.5219230825072	35.8618981126816	45.3052429166097	671.666717022459	39.8211332806371	110.813943157254	101.662518721793	34.3656753553661	41.980135131122	191.665997507502	-2.18903	0.00346441009693306	0.138651717140299	Lrp4	2	91287856	91344124	+	10504	protein_coding	low density lipoprotein receptor-related protein 4 [Source:MGI Symbol;Acc:MGI:2442252]	-
ENSMUSG00000056529	310.255938973497	227.928327045512	459.216402040233	567.686216932662	170.146356731267	141.319947553189	233.843250754379	154.959335146729	63.7287430793326	85.9141883884153	347.046648344634	135.953092984409	1.34968499918579	0.00350904423652087	0.139762870083928	Ptafr	4	132291378	132309994	+	3637	protein_coding	platelet-activating factor receptor [Source:MGI Symbol;Acc:MGI:106066]	-
ENSMUSG00000096188	458.224156022396	675.198640049206	721.840161376967	614.23038256827	813.480806147125	2950.25238824522	1039.5857560711	818.041141355988	1848.13354930065	856.278077604539	656.594829232793	1502.4581825155	-1.19333	0.00356195913760269	0.140969168816133	Cmtm4	8	105074823	105122439	-	7734	protein_coding	CKLF-like MARVEL transmembrane domain containing 4 [Source:MGI Symbol;Acc:MGI:2142888]	-
ENSMUSG00000048038	0	10.1474940123002	11.2553039715743	5.34113376146322	2.01356635184932	34.9330207434848	172.840663601063	15.3157482412465	3.03470205139679	19.0920418640923	5.75149961943741	49.0432353002567	-3.0761	0.00356527789768799	0.140969168816133	Ccdc187	2	26133481	26184569	-	9827	protein_coding	coiled-coil domain containing 187 [Source:MGI Symbol;Acc:MGI:3045295]	-
ENSMUSG00000020467	6052.37739412915	3454.83142295698	3020.17323237245	3049.02435868672	1879.66418945134	876.50124774562	1803.81261179737	1228.86356476825	333.817225653647	2185.08419134536	3491.21411951932	1285.61576826205	1.44070748920288	0.00357921115008885	0.140969168816133	Efemp1	11	28803204	28876743	+	2037	protein_coding	epidermal growth factor-containing fibulin-like extracellular matrix protein 1 [Source:MGI Symbol;Acc:MGI:1339998]	-
ENSMUSG00000031443	0	28.1007526494467	159.074962798251	279.264993813648	11.0746149351713	0	11.8616141687004	9.9101900384536	13.6561592312856	7.63681674563691	95.5030648393033	8.61295603681529	3.46561661280043	0.0035919324899228	0.140969168816133	F7	8	13076034	13085809	+	1859	protein_coding	coagulation factor VII [Source:MGI Symbol;Acc:MGI:109325]	-
ENSMUSG00000020905	59.6646036487495	67.1295757736783	45.0212158862973	96.9034268151183	41.278110212911	800.283747941653	111.838076447747	84.6870785104216	147.183049492744	70.6405548971414	61.9993864673509	242.926501457941	-1.96651	0.00359842943997693	0.140969168816133	Usp43	11	67745349	67812979	-	4745	protein_coding	ubiquitin specific peptidase 43 [Source:MGI Symbol;Acc:MGI:2444541]	-
ENSMUSG00000031383	112.169454859649	203.730456708489	150.070719620991	330.387274101939	121.820764286884	57.1631248529752	94.8929133496032	33.3342755838894	1.5173510256984	46.7755025670261	183.63573391559	46.7366334758385	1.96946740865622	0.00360990888745221	0.140969168816133	Dusp9	X	72683025	72687120	+	2722	protein_coding	dual specificity phosphatase 9 [Source:MGI Symbol;Acc:MGI:2387107]	-
ENSMUSG00000078651	83.5304451082493	58.5432346863473	31.5148511204081	44.2551083092666	67.4544727869522	173.077239138175	89.8093644201602	95.4981949160074	172.978016929617	93.5510051340522	57.0596224022447	124.982764107602	-1.13149	0.00362507492513908	0.140969168816133	Aoc2	11	101215889	101220528	+	2543	protein_coding	amine oxidase, copper containing 2 (retina-specific) [Source:MGI Symbol;Acc:MGI:2668431]	-
ENSMUSG00000038375	19041.3616084619	14953.5032918181	18462.4502813724	25356.6510229922	10487.6603436072	3477.42342855599	12384.3724502781	9075.0312961221	6060.29999663939	9602.34245554521	17660.3253096504	8119.89392542816	1.12087118315054	0.00362680067613861	0.140969168816133	Trp53inp2	2	155222979	155231770	+	5257	protein_coding	transformation related protein 53 inducible nuclear protein 2 [Source:MGI Symbol;Acc:MGI:1915978]	-
ENSMUSG00000076586	0	0	0	0	1.00678317592466	74.6296352247176	2.54177446472151	8.10833730418931	0	0	0.201356635184932	17.0559493987257	-6.13065	0.00363382585099547	0.140969168816133	Igkv8-21	6	70291879	70292456	-	382	IG_V_gene	immunoglobulin kappa variable 8-21 [Source:MGI Symbol;Acc:MGI:1330840]	-
ENSMUSG00000097573	0	5.46403523739242	0	2.28905732634138	6.04069905554796	22.2301041094904	11.0143560137932	12.613	47.0378817966503	9.54602093204614	2.75875832385635	20.488266398366	-2.87406	0.00364247883027961	0.140969168816133	G730003C15Rik	1	59158988	59161300	+	2313	lncRNA	RIKEN cDNA G730003C15 gene [Source:MGI Symbol;Acc:MGI:3641700]	-
ENSMUSG00000006611	1322.16761685629	2500.18640933827	2692.26871000058	3838.74913627449	1449.76777333151	309.633592953616	1070.08704964776	982.91066654117	594.801602073771	1611.36833332939	2360.62792916023	913.760248909141	1.36865847052026	0.00364993502457126	0.140969168816133	Hfe	13	23886017	23894837	-	3572	protein_coding	homeostatic iron regulator [Source:MGI Symbol;Acc:MGI:109191]	-
ENSMUSG00000003032	1257.72984491564	1408.94051478476	947.696594406559	1092.64336377362	748.039899712022	15018	2673.94673688703	2100.96028815216	910.410615419037	1116.8844490494	1091.01004351852	4364.04505600952	-1.99987	0.00366061373943104	0.141052811741007	Klf4	4	55527143	55532466	-	3049	protein_coding	Kruppel-like factor 4 (gut) [Source:MGI Symbol;Acc:MGI:1342287]	zf-C2H2
ENSMUSG00000019235	22.6725493865248	39.0288231242316	78.7871278010203	79.3539873131678	75.5087381943494	217.537447357156	77.1004920965526	122.525985929972	487.069679249185	80.1865758291876	59.0702451638588	196.884036092411	-1.7311	0.00368521088387864	0.141671134883956	Rps6kl1	12	85182023	85198038	-	4235	protein_coding	ribosomal protein S6 kinase-like 1 [Source:MGI Symbol;Acc:MGI:2443413]	-
ENSMUSG00000024697	0	1.56115292496926	4.50212158862973	0	5.0339158796233	39.6966144812328	24.570486492308	15.3157482412465	12.1388082055872	2.86380627961384	2.21943807864446	18.9170927399976	-3.07523	0.00371420453513413	0.142284803129601	Gna14	19	16413126	16588184	+	3434	protein_coding	guanine nucleotide binding protein, alpha 14 [Source:MGI Symbol;Acc:MGI:95769]	-
ENSMUSG00000027834	0	16.3921057121773	3.75176799052478	3.8150955439023	3.02034952777398	34.9330207434848	13.5561304785147	20.7213064440393	97.1104656446973	11.4552251184554	5.39586375487566	35.5552296858383	-2.68813	0.00371834870874024	0.142284803129601	Serpini1	3	75464854	75550802	+	7286	protein_coding	serine (or cysteine) peptidase inhibitor, clade I, member 1 [Source:MGI Symbol;Acc:MGI:1194506]	-
ENSMUSG00000060961	167.060890216499	512.838735852403	369.924323865743	383.798611716571	886.975977989625	2820.04749274678	578.677319801598	536.952114810759	3899.59213604488	646.265617099524	464.119707928168	1696.30693610071	-1.86934	0.00378003339194906	0.144030269822737	Slc4a4	5	89034345	89387512	+	11333	protein_coding	solute carrier family 4 (anion exchanger), member 4 [Source:MGI Symbol;Acc:MGI:1927555]	-
ENSMUSG00000035179	0	1.56115292496926	5.25247518673469	2.28905732634138	8.05426540739727	26.9936978472383	18.6396794079578	11.7120427727179	22.7602653854759	8.59141883884153	3.43139016908852	17.7394208504463	-2.34937	0.00381073161083265	0.14421847256224	Ppp1r32	19	10451599	10460292	-	1652	protein_coding	protein phosphatase 1, regulatory subunit 32 [Source:MGI Symbol;Acc:MGI:1915002]	-
ENSMUSG00000033416	485.669873700821	640.853275699882	659.560812734256	550.136777430711	872.88101352668	3699.7244696509	825.229442879585	864.889312446859	1860.27235750623	902.09897807836	641.82035061847	1630.44291211239	-1.34434	0.0038124021354494	0.14421847256224	Gucd1	10	75186945	75353806	-	8206	protein_coding	guanylyl cyclase domain containing 1 [Source:MGI Symbol;Acc:MGI:1916028]	-
ENSMUSG00000027296	0	40.5899760492008	57.0268734559766	44.2551083092666	79.5358708980481	258.821926417638	155.89550050292	88.2907839789502	474.930871043598	117.416057464168	44.2815657424984	219.071027881455	-2.30314	0.00382288793827792	0.144285718107806	Itpka	2	119572818	119581744	+	1818	protein_coding	inositol 1,4,5-trisphosphate 3-kinase A [Source:MGI Symbol;Acc:MGI:1333822]	-
ENSMUSG00000026600	398.559552373647	265.395997244775	724.091222171282	739.365516408265	204.376984712706	177.840832875923	274.511642189924	183.788978894958	162.356559749728	53.4577172194584	466.357854582135	170.391146185998	1.4526411167208	0.00389725517075193	0.146248787957614	Soat1	1	156252095	156301901	-	9791	protein_coding	sterol O-acyltransferase 1 [Source:MGI Symbol;Acc:MGI:104665]	-
ENSMUSG00000045316	900.935515096117	267.737726632228	337.65911914723	235.772904613162	306.062085481096	4882.68358119163	377.877137088598	554.069715786269	2144.01699931183	482.07405706833	409.633470193967	1688.14429808933	-2.04314	0.00390021599920118	0.146248787957614	Fahd1	17	25067866	25069338	-	1473	protein_coding	fumarylacetoacetate hydrolase domain containing 1 [Source:MGI Symbol;Acc:MGI:1915886]	-
ENSMUSG00000028111	647.957595625419	373.115549067654	1099.26802122376	1052.96637011703	272.838240675583	80.9810935417149	419.39278667905	340.550166775951	130.492188210062	193.784224920537	689.22915534189	233.040092025463	1.5619411157628	0.00391475974402327	0.146248787957614	Ctsk	3	95406567	95416673	+	1512	protein_coding	cathepsin K [Source:MGI Symbol;Acc:MGI:107823]	-
ENSMUSG00000027204	732.681332806644	939.033484369011	1391.15557088659	1175.81244663069	687.632909156542	384.263228178333	793.88089114802	424.33631891924	474.930871043598	210.96706259822	985.263148769894	457.675674377482	1.10594734792396	0.00399635551017717	0.148554488553831	Fbn1	2	125142514	125349913	-	12128	protein_coding	fibrillin 1 [Source:MGI Symbol;Acc:MGI:95489]	-
ENSMUSG00000082738	39.3786384081747	0	9.00424317725947	4.57811465268276	2.01356635184932	0	0	0	0	0	10.9949125179932	0	5.73284794541578	0.00399875079334955	0.148554488553831	Gm15422	14	124222688	124223228	-	541	processed_pseudogene	predicted gene 15422 [Source:MGI Symbol;Acc:MGI:3707362]	-
ENSMUSG00000110057	2.38658414594998	5.46403523739242	1.50070719620991	3.05207643512184	9.06104858332193	17.4665103717424	11.8616141687004	31.5324228496251	15.173510256984	11.4552251184554	4.29289031959922	17.4978565531014	-2.04034	0.00401397081168603	0.14878631404659	Gm2225	8	79212663	79213039	-	377	processed_pseudogene	predicted gene 2225 [Source:MGI Symbol;Acc:MGI:3780395]	-
ENSMUSG00000022995	258.944379835573	170.16566882165	209.348653871283	144.210611559507	177.19383896274	201.658801564663	345.681327202126	433.345582590562	701.016173872659	315.018690757523	191.97263061015	399.344115197506	-1.05736	0.00404190291020403	0.149154319196371	Enah	1	181723949	181847555	-	21452	protein_coding	ENAH actin regulator [Source:MGI Symbol;Acc:MGI:108360]	-
ENSMUSG00000039680	5453.3447734957	1670.43362971711	2007.19587493076	2273.79694416577	940.335486313632	376.323905282087	894.704611581973	1163.0959399676	720.741737206738	1385.12763723989	2469.02134172459	907.998766255658	1.44250971355105	0.00405102336298418	0.149158680225077	Mrps6	16	91855158	91909115	+	1533	protein_coding	mitochondrial ribosomal protein S6 [Source:MGI Symbol;Acc:MGI:2153111]	-
ENSMUSG00000025137	1100.21529128294	1152.9114350898	1033.98725818863	1239.90605176825	1079.27156459123	14347.9443380968	1042.97478869073	1249.58487121229	3353.34576679345	1334.53372630005	1121.25832018417	4265.67669821866	-1.92746	0.00406143657858389	0.149210515899238	Pcyt2	11	120500913	120508762	-	4346	protein_coding	phosphate cytidylyltransferase 2, ethanolamine [Source:MGI Symbol;Acc:MGI:1915921]	-
ENSMUSG00000097431	594.259452341545	350.478831655599	368.423616669533	306.733681729745	320.157049944042	127.029166339945	227.912443670029	224.330665415904	100.145167696094	267.288586097292	388.010526468093	189.341205843853	1.02932732351975	0.00409075217032499	0.149955028119723	Gm26782	14	51107779	51122266	+	9050	lncRNA	predicted gene, 26782 [Source:MGI Symbol;Acc:MGI:5477276]	-
ENSMUSG00000085287	33.4121780432997	52.2986229864703	52.5247518673469	41.2030318741448	81.5494372498974	190.543749509917	144.881144489126	104.507458587329	56.1419879508406	100.233219786484	52.1976044042318	119.26151206474	-1.19093	0.0041207204601294	0.150695225250173	4833418N02Rik	17	87582308	87590242	-	3602	lncRNA	RIKEN cDNA 4833418N02 gene [Source:MGI Symbol;Acc:MGI:1921847]	-
ENSMUSG00000041936	78.7572768163493	846.14488533334	691.075663854664	756.914955910216	798.379058508255	6751.60019096807	1080.25414750664	872.096723383916	2562.80588240459	1055.7899150843	634.254368084565	2464.50937186951	-1.95766	0.00414338996346863	0.150695225250173	Agrn	4	156249747	156281945	-	9285	protein_coding	agrin [Source:MGI Symbol;Acc:MGI:87961]	-
ENSMUSG00000026433	1396.15172538074	626.022322912674	840.39602987755	780.56854828241	401.706487193939	150.847135028685	423.629077453586	529.744703873701	213.946494623474	365.612601697367	808.969022729462	336.756002535362	1.26185694500882	0.00414656432583601	0.150695225250173	Rab29	1	131794962	131800625	+	1468	protein_coding	RAB29, member RAS oncogene family [Source:MGI Symbol;Acc:MGI:2385107]	-
ENSMUSG00000031323	0	0	0	1.52603821756092	0	1.58786457924931	7.62532339416454	9.00926367132145	9.10410615419037	6.6822146524323	0.305207643512184	6.8017544902716	-4.24174	0.00414958547456901	1	Dmrtc1a	X	101946822	101952293	-	1388	protein_coding	DMRT-like family C1a [Source:MGI Symbol;Acc:MGI:1918137]	-
ENSMUSG00000016559	3775.57611889287	3475.90698744406	3333.82103638032	3926.49633378424	2315.60130462672	17210.8641744833	6069.75742175498	5862.32787092887	3678.05888629291	5987.26432857934	3365.48035622564	7761.65453640788	-1.20545	0.00415423380733622	0.150695225250173	H3f3b	11	115912738	115918788	-	2976	protein_coding	H3.3 histone B [Source:MGI Symbol;Acc:MGI:1101768]	-
ENSMUSG00000032281	0	15.6115292496926	3.75176799052478	3.8150955439023	9.06104858332193	50.811666535978	221.981636585679	9.9101900384536	28.8296694882695	0.954602093204614	6.44788827348833	62.4975529483169	-3.27087	0.00416411689502904	0.150695225250173	Acsbg1	9	54512161	54569154	-	3604	protein_coding	acyl-CoA synthetase bubblegum family member 1 [Source:MGI Symbol;Acc:MGI:2385656]	-
ENSMUSG00000065047	0	1.56115292496926	0	0	1.00678317592466	33.3451561642355	2.54177446472151	1.80185273426429	10.6214571798888	2.86380627961384	0.513587220178784	10.2348093645448	-4.26056	0.0042106151097243	0.151813895280959	Gm24045	4	114845161	114845258	+	98	misc_RNA	predicted gene, 24045 [Source:MGI Symbol;Acc:MGI:5453822]	-
ENSMUSG00000022376	0	7.80576462484631	0	2.28905732634138	0	624.030779644979	98.2819459692319	21.6222328111715	0	0.954602093204614	2.01896439023754	148.977912103717	-6.19019	0.00422952342454368	0.151813895280959	Adcy8	15	64568933	64794145	-	8152	protein_coding	adenylate cyclase 8 [Source:MGI Symbol;Acc:MGI:1341110]	-
ENSMUSG00000035621	245.818167032848	895.321202469872	703.831675022448	709.607771165827	655.415847526953	4890.62290408788	1515.74483912893	956.783801894338	1100.07949363134	915.463407383225	641.99893264359	1875.73888922514	-1.54613	0.00425442036207003	0.152014013667304	Midn	10	79984106	79994202	+	4307	protein_coding	midnolin [Source:MGI Symbol;Acc:MGI:1890222]	-
ENSMUSG00000026202	422.425393833146	117.086469372695	141.066476443732	96.9034268151183	743.005983832399	4226.89550996167	180.465986995228	2027.98525241446	1802.61301852969	110.733842811735	304.097550059418	1669.73872214256	-2.45735	0.00425701625575648	0.152014013667304	Tuba4a	1	75190872	75196509	-	3701	protein_coding	tubulin, alpha 4A [Source:MGI Symbol;Acc:MGI:1095410]	-
ENSMUSG00000023004	29776.2170969449	15554.5471679312	13430.5790524806	16057.7371442848	9779.89177093214	2624.74014949911	7119.51027568496	9841.71963455155	2362.5155470124	10051.9600414446	16919.7944465147	6400.08912963852	1.4024132821572	0.00431557983410022	0.153443867534778	Tuba1b	15	98829306	98832446	-	1875	protein_coding	tubulin, alpha 1B [Source:MGI Symbol;Acc:MGI:107804]	-
ENSMUSG00000020456	3008.28931596995	6313.3024285757	6163.4044548341	6275.0691506105	8210.3167996656	23835.4351991114	6777.21798110247	7815.53623487136	36630.371111385	8560.87157185898	5994.07642993117	16723.8864196658	-1.48023	0.00432504653357112	0.153451169196445	Ogdh	11	6241633	6306642	+	5456	protein_coding	oxoglutarate (alpha-ketoglutarate) dehydrogenase (lipoamide) [Source:MGI Symbol;Acc:MGI:1098267]	-
ENSMUSG00000024776	367.533958476297	308.327702681429	348.914423118804	474.597885661446	211.424466944178	263.585520155386	170.298889136341	112.615795891518	59.1766900022374	153.690937005943	342.159687376431	151.873566438285	1.17318740695749	0.00434745668308606	0.15365137392583	Stambpl1	19	34169629	34217733	+	5557	protein_coding	STAM binding protein like 1 [Source:MGI Symbol;Acc:MGI:1923880]	-
ENSMUSG00000118591	0	9.36691754981557	26.2623759336734	12.9713248492678	1.00678317592466	0	0	0	0	0	9.9214803017363	0	5.59610521942971	0.0043520848825875	0.15365137392583	Gm52955	1	85411973	85412863	-	891	protein_coding	predicted gene, 52955 [Source:MGI Symbol;Acc:MGI:6388834]	-
ENSMUSG00000036278	461.804032241321	361.406902130384	382.680335033527	354.040866474133	741.999200656474	512.880259097528	603.247806293906	1306.34323234161	3893.52273194208	728.36139711512	460.386267307168	1408.87108535805	-1.61352	0.00435850961102904	0.15365137392583	Macrod1	19	7034178	7175422	+	1228	protein_coding	mono-ADP ribosylhydrolase 1 [Source:MGI Symbol;Acc:MGI:2147583]	-
ENSMUSG00000026691	121.715791443449	139.723186784749	73.5346526142856	135.054382254141	29.1967121018151	26.9936978472383	16.0979049432363	13.5138955069822	0	52.5031151262538	99.844945039688	21.8217226847421	2.18774333197201	0.00437101122905234	0.153764936420739	Fmo3	1	162781369	162812097	-	2413	protein_coding	flavin containing monooxygenase 3 [Source:MGI Symbol;Acc:MGI:1100496]	-
ENSMUSG00000089809	0	27.3201761869621	39.7687406995626	94.614369488777	25.1695793981165	1230.59504891822	147.422918953848	54.0555820279287	34.8990735910631	81.1411779223922	37.3745731546836	309.62276028269	-3.04651	0.00440076751068593	0.15424470918009	Rasgef1b	5	99365285	99876924	-	13805	protein_coding	RasGEF domain family, member 1B [Source:MGI Symbol;Acc:MGI:2443755]	-
ENSMUSG00000053475	84.7237371812243	27.3201761869621	8.25388957915451	17.5494395019506	15.1017476388699	22.2301041094904	550.717800689662	89.1917103460824	39.4511266681583	124.098	30.5897980176323	165.137802785998	-2.44176	0.00440326799699334	0.15424470918009	Tnfaip6	2	51928021	51946698	+	1710	protein_coding	tumor necrosis factor alpha induced protein 6 [Source:MGI Symbol;Acc:MGI:1195266]	-
ENSMUSG00000032897	186.153563384098	320.816926081183	372.175384660058	334.202369645841	424.862500240206	935.252237177844	477.853599367645	441.453919894751	980.208762601164	484.937863347944	327.642148802277	663.94127647787	-1.01664	0.00445944346134944	0.155882950867297	Nfyc	4	120614635	120688769	-	2942	protein_coding	nuclear transcription factor-Y gamma [Source:MGI Symbol;Acc:MGI:107901]	NF-YC
ENSMUSG00000026193	3357.92389335162	2152.04930707013	3669.22909473323	3219.17761994476	1342.04197350757	1560.87088140207	1843.63374507801	1005.43382571947	355.060140013425	602.353920812111	2748.08437772146	1073.47050260502	1.35599668694466	0.00448618080199717	0.156340784149356	Fn1	1	71624679	71692359	-	11685	protein_coding	fibronectin 1 [Source:MGI Symbol;Acc:MGI:95566]	-
ENSMUSG00000032477	137.228588392124	135.820304472326	98.2963213517492	133.52834403658	159.071741796096	2145.20504656582	138.103079249869	169.374157020843	332.299874627949	110.733842811735	132.789060009775	579.143200055243	-2.12381	0.00449141247239384	0.156340784149356	Cdc25a	9	109704647	109722963	+	8023	protein_coding	cell division cycle 25A [Source:MGI Symbol;Acc:MGI:103198]	-
ENSMUSG00000026223	6092.9493246103	2877.20484071835	3286.5487596997	3469.44788762475	1913.89481743278	1316.33973619768	1653.00066022389	1869.4222117992	696.464120795564	2381.73222254551	3528.00912601718	1583.39179031237	1.15535404954276	0.00452686846426876	0.156588065938349	Itm2c	1	85822002	85836396	+	2491	protein_coding	integral membrane protein 2C [Source:MGI Symbol;Acc:MGI:1927594]	-
ENSMUSG00000059851	152.741385340799	416.827830966793	559.013430588192	483.754114966811	378.550474147672	3129.68108570039	478.700857522552	453.165962667469	1842.06414519785	557.487622431495	398.177447202053	1292.21993470395	-1.69725	0.00457048656766332	0.157586184744289	Kmt5c	7	4743114	4750513	+	4001	protein_coding	lysine methyltransferase 5C [Source:MGI Symbol;Acc:MGI:2385262]	-
ENSMUSG00000061740	252.977919470698	758.720321535061	686.573542266034	648.56624246339	1172.90239995223	1240.12223639371	1437.79708887747	1415.3553227646	2860.20668344148	1172.25137045527	703.948085137482	1625.1465403865	-1.20658	0.00459368982537269	0.15791047036639	Cyp2d22	15	82254728	82264461	-	3909	protein_coding	cytochrome P450, family 2, subfamily d, polypeptide 22 [Source:MGI Symbol;Acc:MGI:1929474]	-
ENSMUSG00000033933	1903.30085639511	1196.62371698894	1249.33874084475	1854.8994534453	916.17269009144	606.564269273237	824.382184724678	600.917886877141	233.672057957553	979.421747627934	1424.06709155311	648.991629292108	1.13270331974567	0.00464290630097018	0.15890608705205	Vhl	6	113600920	113608594	+	2997	protein_coding	von Hippel-Lindau tumor suppressor [Source:MGI Symbol;Acc:MGI:103223]	-
ENSMUSG00000001025	10958.0011061293	1967.05268546127	3498.89882796341	2565.2702437199	1421.57784440562	1614.85827709655	1624.19388295705	1844.1962735195	1116.77035491402	880.143129934654	4082.16014153591	1416.03238368435	1.52732737310516	0.00466905708837659	0.158939795334834	S100a6	3	90520189	90531488	+	1367	protein_coding	S100 calcium binding protein A6 (calcyclin) [Source:MGI Symbol;Acc:MGI:1339467]	-
ENSMUSG00000092474	0	0	0	0	0	57.1631248529752	2.54177446472151	14.4148218741143	0	0	0	14.8239442383622	-6.50713	0.00467905003925809	0.158939795334834	Gm20478	17	36478874	36482697	+	1031	lncRNA	predicted gene 20478 [Source:MGI Symbol;Acc:MGI:5141943]	-
ENSMUSG00000056708	556.074106006345	487.860289052894	437.456147695189	481.46505764047	298.007820073699	2580.27994128013	1014.16801142388	687.406818121827	707.085577975452	532.667968008175	452.17268409372	1104.32166336189	-1.28755	0.00468464302051895	0.158939795334834	Ier5	1	154972107	154975382	-	3276	protein_coding	immediate early response 5 [Source:MGI Symbol;Acc:MGI:1337072]	-
ENSMUSG00000032492	116.942623151549	218.561409495697	344.412301530175	135.817401362922	228.539780934898	136.556353815441	351.612134286476	424.33631891924	1940.69196186825	679.676690361685	208.854703295048	706.574691850218	-1.75735	0.00469909599567503	0.158939795334834	Pth1r	9	110551153	110576213	-	2925	protein_coding	parathyroid hormone 1 receptor [Source:MGI Symbol;Acc:MGI:97801]	-
ENSMUSG00000052688	540.56130905767	220.122562420666	518.494336290524	613.467363459489	152.024259564624	117.501978864449	274.511642189924	190.996389832015	124.422784107268	103.097026066098	408.933966158595	162.105964211951	1.33243778764296	0.00470037417551264	0.158939795334834	Rab7b	1	131616433	131643177	+	4624	protein_coding	RAB7B, member RAS oncogene family [Source:MGI Symbol;Acc:MGI:2442295]	-
ENSMUSG00000025190	211.212696916573	160.798751271834	254.36986975758	217.460446002431	406.740403073562	2699.36978472383	294.845837907696	911.737483537731	420.306234118456	186.147	250.116433404396	902.481349692522	-1.85083	0.00472294630173649	0.159093487135329	Got1	19	43488191	43513044	-	2539	protein_coding	glutamic-oxaloacetic transaminase 1, soluble [Source:MGI Symbol;Acc:MGI:95791]	-
ENSMUSG00000061577	0	16.3921057121773	9.00424317725947	18.312458610731	5.0339158796233	336.627290800854	38.9738751257299	4.50463183566073	16.6908612826824	22.9104502369107	9.74854467595821	83.9414218563675	-3.09176	0.00472412310161035	0.159093487135329	Adgrg5	8	95650322	95669908	+	3137	protein_coding	adhesion G protein-coupled receptor G5 [Source:MGI Symbol;Acc:MGI:2685955]	-
ENSMUSG00000023067	630.058214530794	935.130602056588	1208.81964654708	1580.97559339311	289.953554666302	11421.5099185403	2048.67021856554	1427.96829190445	1930.07050468836	924.054826222066	928.987522238776	3550.45475198414	-1.93393	0.00477967065238121	0.160637653223741	Cdkn1a	17	29309950	29319701	+	3553	protein_coding	cyclin-dependent kinase inhibitor 1A (P21) [Source:MGI Symbol;Acc:MGI:104556]	-
ENSMUSG00000005958	137.228588392124	111.622434135302	92.2934925669095	196.858930065359	64.4341232591782	69.8660414869697	57.6135545336877	48.6500238251358	60.6940410279358	60.1399318718907	120.487513683774	59.3927185491239	1.02533677754474	0.00480919812606999	0.161302841600918	Ephb3	16	21023505	21042055	+	6641	protein_coding	Eph receptor B3 [Source:MGI Symbol;Acc:MGI:104770]	-
ENSMUSG00000020328	1681.34853082176	803.213179896685	958.201544780028	869.841784009724	585.947808388152	292.167082581873	526.994572352261	550.466010317741	338.369278730742	672.994475709253	979.71056957927	476.198283938374	1.03884294950869	0.00482534947410057	0.161517606942166	Nudcd2	11	40624494	40630873	+	2054	protein_coding	NudC domain containing 2 [Source:MGI Symbol;Acc:MGI:1277103]	-
ENSMUSG00000040829	11.9329207297499	46.8345877490779	28.5134367279883	45.0181274180471	44.298459740685	258.821926417638	67.7806523925737	63.9657720663823	60.6940410279358	80.1865758291876	35.3195064731096	106.289793546743	-1.57969	0.00488267507291666	0.16290293131886	Zmynd15	11	70350259	70357028	+	4409	protein_coding	zinc finger, MYND-type containing 15 [Source:MGI Symbol;Acc:MGI:3603821]	-
ENSMUSG00000005683	4341.19656148301	7546.61323930141	6544.58408267142	7737.77678214264	8920.09893869248	32543.2845517146	7451.63547240857	9489.45742500288	31653.4597470942	9120.26839847688	7018.05392085819	18051.6211189394	-1.36291	0.00488639971425394	0.16290293131886	Cs	10	128173603	128198348	+	5779	protein_coding	citrate synthase [Source:MGI Symbol;Acc:MGI:88529]	-
ENSMUSG00000078650	0	3.12230584993852	0	4.57811465268276	3.02034952777398	92.0961	10.1670978588861	1.80185273426429	7.58675512849198	9.54602093204614	2.14415400607905	24.2395744500297	-3.46876	0.00492882739740539	0.16365879989501	G6pc	11	101258387	101268729	+	2414	protein_coding	glucose-6-phosphatase, catalytic [Source:MGI Symbol;Acc:MGI:95607]	-
ENSMUSG00000064023	0	5.46403523739242	9.00424317725947	9.15622930536551	8.05426540739727	68.2781769077204	11.0143560137932	33.3342755838894	40.9684776938567	7.63681674563691	6.33575462548293	32.2464205889793	-2.31815	0.0049608774299997	0.164332705348582	Klk8	7	43447001	43453250	+	1540	protein_coding	kallikrein related-peptidase 8 [Source:MGI Symbol;Acc:MGI:1343327]	-
ENSMUSG00000021508	0	68.6907286986475	60.0282878483964	87.7471975097528	72.4883886665755	986.063903713822	71.1696850122024	385.596485132558	335.334576679345	42.9570941942076	57.7909205446744	364.224348946427	-2.6534	0.00497478949440802	0.164332705348582	Cxcl14	13	56436456	56444364	-	1827	protein_coding	chemokine (C-X-C motif) ligand 14 [Source:MGI Symbol;Acc:MGI:1888514]	-
ENSMUSG00000020423	3056.02099888895	3624.21651531614	1325.87480785146	2511.09588699649	963.491499359899	4569.87425907952	12391.1505155174	5779.44264515271	1655.42996903695	8054.93246246053	2296.13994168259	6490.16597024942	-1.49914	0.00498769799974566	0.164332705348582	Btg2	1	134002908	134006858	-	2743	protein_coding	BTG anti-proliferation factor 2 [Source:MGI Symbol;Acc:MGI:108384]	-
ENSMUSG00000042677	16.7060890216499	163.140480659288	181.585570741399	137.343439580483	223.505865055274	1683.13645400427	656.625070053058	102.705605853065	308.022258216774	280.653015402156	144.456289011619	606.228480705865	-2.06783	0.00498879538839621	0.164332705348582	Zc3h12a	4	125012216	125021633	-	2882	protein_coding	zinc finger CCCH type containing 12A [Source:MGI Symbol;Acc:MGI:2385891]	-
ENSMUSG00000093598	0	8.58634108733094	0	6.10415287024368	4.02713270369864	4.76359373774793	29.654035421751	17.1176009755108	65.246094105031	22.9104502369107	3.74352533225465	27.9383548953903	-2.87762	0.00506186594454723	0.16640884292699	A730085K08Rik	9	122209640	122227866	-	2013	lncRNA	RIKEN cDNA A730085K08 gene [Source:MGI Symbol;Acc:MGI:3605633]	-
ENSMUSG00000024055	492.829626138671	470.687606878232	522.246104281049	524.194127732176	575.879976628905	2226.18614010753	663.403135292315	650.468837069409	1183.53380004475	745.544234792804	517.167488331807	1093.82722946136	-1.07957	0.00510320009592204	0.166775046495275	Cyp4f13	17	33143662	33166376	-	4441	protein_coding	cytochrome P450, family 4, subfamily f, polypeptide 13 [Source:MGI Symbol;Acc:MGI:2158641]	-
ENSMUSG00000002808	116.942623151549	284.129832344406	452.463219657288	466.204675464861	238.607612694144	58.7509894322245	136.408562940055	169.374157020843	86.4890084648086	181.374397708877	311.66959266245	126.479423113362	1.29761929417397	0.005124482632962	0.166775046495275	Epdr1	13	19775876	19804097	-	2745	protein_coding	ependymin related protein 1 (zebrafish) [Source:MGI Symbol;Acc:MGI:2145369]	-
ENSMUSG00000040552	194.506607894923	204.511033170973	541.755297831778	772.175338085825	123.834330638733	130.204895498444	222.828894740586	122.525985929972	66.7634451307294	58.2307276854814	367.356521524447	120.110789797042	1.61183352022672	0.00512660164441868	0.166775046495275	C3ar1	6	122824097	122833120	-	4305	protein_coding	complement component 3a receptor 1 [Source:MGI Symbol;Acc:MGI:1097680]	-
ENSMUSG00000031893	0	0	1.50070719620991	0	1.00678317592466	1.58786457924931	31.3485517315653	0	15.173510256984	13.3644293048646	0.501498074426914	12.2948711745326	-4.57301	0.00513749788561543	0.166775046495275	Tsnaxip1	8	106554363	106571312	+	2227	protein_coding	translin-associated factor X (Tsnax) interacting protein 1 [Source:MGI Symbol;Acc:MGI:1919486]	-
ENSMUSG00000024084	176.607226800298	113.964163522756	204.846532282653	204.489121153163	67.4544727869522	85.7446872794628	92.3511388848817	72.0741093705716	45.5205307709519	59.1853297786861	153.472303309165	70.9751592169108	1.11124485029115	0.00514346362237224	0.166775046495275	Qpct	17	79359335	79397807	+	2539	protein_coding	glutaminyl-peptide cyclotransferase (glutaminyl cyclase) [Source:MGI Symbol;Acc:MGI:1917786]	-
ENSMUSG00000040794	0	4.68345877490779	0	0.763019108780459	17.1153139907192	14.2907812132438	26.2650028021223	21.6222328111715	92.5584125676021	37.2294816349799	4.51235837488149	38.3931822058239	-3.09788	0.00523273667572567	0.168805966587085	C1qtnf4	2	90716204	90720869	+	1290	protein_coding	C1q and tumor necrosis factor related protein 4 [Source:MGI Symbol;Acc:MGI:1914695]	-
ENSMUSG00000039428	8949.69054731242	4708.43722170729	4923.06995716661	6867.93499813292	3541.86321290295	955.894476708085	2771.38142470136	2767.64579982995	3236.50973781468	3612.21432068626	5798.19918744444	2668.72915194807	1.11925147333929	0.0052328238000408	0.168805966587085	Tmem135	7	88788922	89053430	-	7572	protein_coding	transmembrane protein 135 [Source:MGI Symbol;Acc:MGI:1920009]	-
ENSMUSG00000025165	0	0	0	0	1.00678317592466	41.2844790604821	32.1958098864725	0	1.5173510256984	0	0.201356635184932	14.9995279945306	-5.9496	0.0052378515682901	0.168805966587085	Sectm1a	11	120958233	120972046	-	1692	protein_coding	secreted and transmembrane 1A [Source:MGI Symbol;Acc:MGI:2384805]	-
ENSMUSG00000001901	0	0	0	0	1.00678317592466	65.1024477492218	5.08354892944303	3.60370546852858	0	0	0.201356635184932	14.7579404294387	-5.9209	0.00524685091389637	0.168805966587085	Kcnh6	11	105898950	105925375	+	3549	protein_coding	potassium voltage-gated channel, subfamily H (eag-related), member 6 [Source:MGI Symbol;Acc:MGI:2684139]	-
ENSMUSG00000024955	377.080295060097	1193.5	1138.28640832522	1426.84573341946	1183.9770148874	10475.1426293077	974.346878143247	1386.52567901637	4292.58605170076	1400.40127073117	1063.93817256623	3705.80050177985	-1.80003	0.00528382815791403	0.169521425804533	Esrra	19	6888345	6899208	-	4414	protein_coding	estrogen related receptor, alpha [Source:MGI Symbol;Acc:MGI:1346831]	ESR-like
ENSMUSG00000017756	341.281532870847	1124.81068244035	972.458263144022	1029.31277774484	1048.06128613757	5514.65368373286	1300.54126778251	1130.66259075084	3130.29516601579	1278.21220280098	903.184908467526	2470.8729822166	-1.45134	0.00528955139965861	0.169521425804533	Slc12a7	13	73881213	73964873	+	12669	protein_coding	solute carrier family 12, member 7 [Source:MGI Symbol;Acc:MGI:1342283]	-
ENSMUSG00000027452	480.896705408921	310.669432068883	404.440589378571	294.525375989257	313.109567712569	1554.51942308508	298.234870527324	445.958551730412	3468.66444474653	384.704643561459	360.72833411164	1230.41638673016	-1.76971	0.00532069055460074	0.169690789158668	Acss1	2	150460025	150510420	-	4128	protein_coding	acyl-CoA synthetase short-chain family member 1 [Source:MGI Symbol;Acc:MGI:1915988]	-
ENSMUSG00000032596	201.666360332773	862.536991045517	597.281464091545	827.875733026798	696.693957739864	2680.31540977284	950.623649805847	996.424562048152	1728.26281827047	1217.11766883588	637.210901247299	1514.54882174664	-1.24806	0.00534554202336723	0.169690789158668	Uba7	9	107852704	107861259	+	6692	protein_coding	ubiquitin-like modifier activating enzyme 7 [Source:MGI Symbol;Acc:MGI:1349462]	-
ENSMUSG00000020395	33.4121780432997	5.46403523739242	6.00282878483964	11.4452866317069	11.0746149351713	147.671405870186	52.5300056042446	9.9101900384536	24.2776164111743	59.1853297786861	13.479788726482	58.7149095405489	-2.13528	0.00535262141371164	0.169690789158668	Itk	11	46215977	46280342	-	5354	protein_coding	IL2 inducible T cell kinase [Source:MGI Symbol;Acc:MGI:96621]	-
ENSMUSG00000072676	6897.22818179544	1814.84027527677	2942.88681176764	3448.84637168768	1488.02553401665	1476.71405870186	2079.1715121422	1290.12655773323	1086.42333440005	1250.52874209804	3318.36543490883	1436.59284101508	1.20755187405043	0.00536212046761554	0.169690789158668	Tmem254	14	25923724	25928096	-	2569	protein_coding	transmembrane protein 254 [Source:MGI Symbol;Acc:MGI:1196450]	-
ENSMUSG00000074971	245.818167032848	161.579327734319	192.840874712974	155.655898191214	104.705450296165	41.2844790604821	55.0717800689661	29.7305701153608	159.321857698332	46.7755025670261	172.119943593504	66.4368379020333	1.38146050744284	0.0053836187543403	0.169690789158668	Fibin	2	110191262	110193528	-	2267	protein_coding	fin bud initiation factor homolog (zebrafish) [Source:MGI Symbol;Acc:MGI:1914856]	-
ENSMUSG00000074340	27.4457176784248	39.8093995867162	21.0099007469388	12.2083057404874	41.278110212911	31.7572915849862	57.6135545336877	90.9935630803467	160.83920872403	58.2307276854814	28.3502867930956	79.8868691217064	-1.49545	0.00538612127662737	0.169690789158668	Ovgp1	3	105881027	105894739	+	3561	protein_coding	oviductal glycoprotein 1 [Source:MGI Symbol;Acc:MGI:106661]	-
ENSMUSG00000041390	2390.1640221689	1355.8613153358	1567.48866644125	1815.22245978871	1219.21442604476	323.924374166859	987.903008621762	1057.68755501314	904.341211316244	893.507559239519	1669.59017795589	833.472741671504	1.0013280394346	0.00539330468590854	0.169690789158668	Mdfic	6	15720660	15802168	+	7427	protein_coding	MyoD family inhibitor domain containing [Source:MGI Symbol;Acc:MGI:104611]	-
ENSMUSG00000022385	38.1853463351997	35.1259408118084	42.7701550919825	126.661172057556	14.0949644629452	15.8786457924931	7.62532339416454	14.4148218741143	1.5173510256984	22.9104502369107	51.3675157518984	12.4693184646762	2.03569412110934	0.00542103288090172	0.169690789158668	Gtse1	15	85743946	85760774	+	2742	protein_coding	G two S phase expressed protein 1 [Source:MGI Symbol;Acc:MGI:1352755]	-
ENSMUSG00000015452	0	33.5647878868391	10.5049503734694	21.3645350458529	29.1967121018151	63.5145831699724	72.0169431671096	90.9935630803467	54.6246369251422	72.5497590835507	18.9261970815953	70.7398970852243	-1.89655	0.00542286033271994	0.169690789158668	Ager	17	34816836	34819910	+	2141	protein_coding	advanced glycosylation end product-specific receptor [Source:MGI Symbol;Acc:MGI:893592]	-
ENSMUSG00000044811	82.3371530352743	62.4461169987705	198.093349899708	270.871783617063	33.2238448055138	46.0481	67.7806523925737	39.6407601538144	24.2776164111743	24.8197	129.394449671266	40.5133512358225	1.67379426678009	0.00542797502891508	0.169690789158668	Cd300c2	11	114887547	114892706	-	1275	protein_coding	CD300C molecule 2 [Source:MGI Symbol;Acc:MGI:2153249]	-
ENSMUSG00000033966	93.0767816920492	48.3957406740471	106.550210930904	120.557019187313	20.1356635184932	1.58786457924931	49.1409729846159	3.60370546852858	12.1388082055872	15.2736334912738	77.7430832005611	16.348996945851	2.23095495627376	0.00544174084172204	0.169800760840852	Cdkl4	17	80830979	80885242	-	3341	protein_coding	cyclin-dependent kinase-like 4 [Source:MGI Symbol;Acc:MGI:3587025]	-
ENSMUSG00000048572	0	95.230328423125	84.79	82.4060637482896	75.5087381943494	304.869999215868	768.463146500805	522.537292936644	34.8990735910631	250.105748419609	67.5870173903248	376.175052132798	-2.47544	0.00548195265554095	0.17041364643463	Tmem252	19	24651372	24659597	+	5034	protein_coding	transmembrane protein 252 [Source:MGI Symbol;Acc:MGI:3583948]	-
ENSMUSG00000053310	14.3195048756999	78.8382227109477	105.799857332799	79.3539873131678	75.5087381943494	66.6903123284711	278.747932964459	157.662114248125	238.224111034648	253.924156792427	70.7640620853927	199.049725473626	-1.48966	0.00552140695468618	0.170808519800017	Nrgn	9	37455788	37464200	-	1453	protein_coding	neurogranin [Source:MGI Symbol;Acc:MGI:1927184]	-
ENSMUSG00000032204	44.1518067000746	50.737470061501	64.5304094370262	109.111732555606	7.04748223147261	20.642239530241	20.3341957177721	3.60370546852858	3.03470205139679	16.2282355844784	55.115780197136	12.7686156704834	2.11017830333504	0.00557543384602963	0.170832738337991	Aqp9	9	71017941	71075964	-	4143	protein_coding	aquaporin 9 [Source:MGI Symbol;Acc:MGI:1891066]	-
ENSMUSG00000056836	3.57987621892497	7.02518816236168	8.25388957915451	3.8150955439023	6.04069905554796	31.7572915849862	27.1122609570295	8.10833730418931	25.7949674368727	9.54602093204614	5.74294971197828	20.4637756430248	-1.80551	0.00558231066092545	0.170832738337991	Pin4-ps	7	39840361	39840755	+	395	processed_pseudogene	peptidylprolyl cis/trans isomerase, NIMA-interacting 4, pseudogene [Source:MGI Symbol;Acc:MGI:3643618]	-
ENSMUSG00000020150	495.216210284621	928.885990356711	993.468163890961	1078.90901981557	727.904236193529	161.96218708343	538.008928366054	429.741877122033	195.738282315093	557.487622431495	844.876724108278	376.587779463621	1.16364392435537	0.00560530883281453	0.170832738337991	Gamt	10	80093985	80096846	-	1444	protein_coding	guanidinoacetate methyltransferase [Source:MGI Symbol;Acc:MGI:1098221]	-
ENSMUSG00000010122	0	9.36691754981557	0	0	17.1153139907192	971.773122500578	3.38903261962869	108.111164055857	31.8643715396663	2.86380627961384	5.29644630810696	223.600299399069	-5.40091	0.00561556838167554	0.170832738337991	Slc47a1	11	61234227	61269171	-	3383	protein_coding	solute carrier family 47, member 1 [Source:MGI Symbol;Acc:MGI:1914723]	-
ENSMUSG00000113831	15.5127969486749	62.4461169987705	23.2609615412536	35.0988790039011	34.2306279814384	79.3932289624656	72.8642013220168	60.3620665978537	115.318677953078	68.7313507107322	34.1098764948077	79.3339051092293	-1.20567	0.00562281937215701	0.170832738337991	Gm49602	12	118195330	118198299	-	2970	lncRNA	predicted gene, 49602 [Source:MGI Symbol;Acc:MGI:6215013]	-
ENSMUSG00000039899	378.273587133072	150.651257259534	235.611029804956	241.114038374625	191.288803425685	2122.97494245633	611.720387842978	455.868741768865	440.031797452535	155.600141192352	239.387743199574	757.239202142612	-1.6611	0.00562946919744963	0.170832738337991	Fgl2	5	21577640	21583372	+	3788	protein_coding	fibrinogen-like protein 2 [Source:MGI Symbol;Acc:MGI:103266]	-
ENSMUSG00000021242	30734.4306315438	16956.4624945536	19033.4693695303	25243.7241948927	11328.3242955043	4576.22571739652	9217.32146723512	9448.0148121148	8612.48442186409	16609.1218196671	20659.2821972049	9692.63364765552	1.09175876022971	0.00564203505731923	0.170857424397129	Npc2	12	84801336	84819926	-	5438	protein_coding	NPC intracellular cholesterol transporter 2 [Source:MGI Symbol;Acc:MGI:1915213]	-
ENSMUSG00000026687	389.013215789847	1343.37209193605	1455.68598032361	1428.37177163702	1527.29007787771	13809.6582457313	1758.06067143238	1692.8406438413	2990.69887165154	1429.03933352731	1228.74662751285	4336.05955323676	-1.81892	0.00565090642583299	0.170857424397129	Aldh9a1	1	167177560	167196101	+	3383	protein_coding	aldehyde dehydrogenase 9, subfamily A1 [Source:MGI Symbol;Acc:MGI:1861622]	-
ENSMUSG00000083701	25.0591335324748	176.410280521527	153.072134013411	144.210611559507	181.220971666439	1.58786457924931	50.8354892944303	26.1268646468322	0	40.0932879145938	135.994626258672	23.7287012870211	2.50425993168385	0.00570524075039868	0.171757630039985	Gm4912	X	91137305	91138348	-	1044	unprocessed_pseudogene	predicted pseudogene 4912 [Source:MGI Symbol;Acc:MGI:3643140]	-
ENSMUSG00000040612	210.019404843598	211.536221333335	238.612444197376	215.17138867609	94.637618536918	120.677708022948	114.379850912468	81.0833730418931	34.8990735910631	95.4602093204614	193.995415517463	89.3000429777667	1.11764390100982	0.00571167044422786	0.171757630039985	Ildr2	1	166081708	166144392	+	8251	protein_coding	immunoglobulin-like domain containing receptor 2 [Source:MGI Symbol;Acc:MGI:1196370]	-
ENSMUSG00000026837	2025.01664783856	3408.77741167038	3713.49995702142	4258.40964610374	2802.88436177425	612.915727590234	2589.22092139632	1742.39159403357	729.845843360928	1467.22341725549	3241.71760488167	1428.31950072731	1.18184244093549	0.00571177826978283	0.171757630039985	Col5a1	2	27776437	27929526	+	8559	protein_coding	collagen, type V, alpha 1 [Source:MGI Symbol;Acc:MGI:88457]	-
ENSMUSG00000016624	19.0926731675998	22.6367174120543	27.0127295317784	27.4686879160965	34.2306279814384	76.2174998039669	60.1553289984092	40.5416865209465	72.832849233523	31.5018690757523	26.0882872017935	56.2498467265196	-1.09513	0.00572599799583	0.171873298537876	Phf21b	15	84669582	84740250	-	4264	protein_coding	PHD finger protein 21B [Source:MGI Symbol;Acc:MGI:2443812]	-
ENSMUSG00000038208	58.4713115757745	29.661905574416	44.2708622881924	34.3358598951207	34.2306279814384	538.286092365517	48.2937148297088	34.2352019510215	119.870731030173	58.2307276854814	40.1941134629884	159.78329357238	-1.98845	0.00576496206279265	0.172464743914785	Pgap3	11	98279503	98291316	-	3248	protein_coding	post-GPI attachment to proteins 3 [Source:MGI Symbol;Acc:MGI:2444461]	-
ENSMUSG00000020808	28.6390097513997	44.492858361624	41.2694478957726	39.6769936565839	14.0949644629452	19.0543749509917	11.8616141687004	9.9101900384536	1.5173510256984	11.4552251184554	33.6346548256651	10.7597510604599	1.64823391451934	0.00577316307620736	0.172464743914785	Pimreg	11	71932858	71938196	+	2529	protein_coding	PICALM interacting mitotic regulator [Source:MGI Symbol;Acc:MGI:1924434]	-
ENSMUSG00000112327	0	338.77018471833	300.141439241982	319.705006579012	224.512648231199	31.7572915849862	16.9451630981434	10.8111164055857	0	74.4589632699599	236.625855754105	26.7945068717351	3.14040219025044	0.00578118332784393	0.172464743914785	Gm36827	10	56846178	56858328	-	1496	lncRNA	predicted gene, 36827 [Source:MGI Symbol;Acc:MGI:5595986]	-
ENSMUSG00000049577	23.8658414594998	106.15839889791	98.2963213517492	151.840802647311	103.69866712024	582.746300584497	238.926799683822	127.931544132765	359.61219309052	119.325261650577	96.772006295342	285.708419828436	-1.55727	0.00578733765565938	0.172464743914785	Zfpm1	8	123008880	123063990	+	3503	protein_coding	zinc finger protein, multitype 1 [Source:MGI Symbol;Acc:MGI:1095400]	zf-C2H2
ENSMUSG00000024042	59.6646036487495	1181.79276420173	805.879764364722	846.95121074631	419.828584360583	689.133227394201	5144.55151659635	2355.92245005056	907.375913367641	3583.57625789012	662.823385464419	2536.11187305977	-1.93576	0.00580800182675887	0.17276816213031	Sik1	17	32063224	32074778	-	5133	protein_coding	salt inducible kinase 1 [Source:MGI Symbol;Acc:MGI:104754]	-
ENSMUSG00000041842	0	12.4892233997541	39.7687406995626	35.8618981126816	4.02713270369864	657.375935809215	18.6396794079578	11.7120427727179	147.183049492744	19.0920418640923	18.4293989831394	170.800549869345	-3.2042	0.0058183737382288	0.17276816213031	Fhdc1	3	84349505	84387736	-	6270	protein_coding	FH2 domain containing 1 [Source:MGI Symbol;Acc:MGI:2684972]	-
ENSMUSG00000052316	0	5.46403523739242	14.2567183639942	0.763019108780459	11.0746149351713	0	27.1122609570295	29.7305701153608	285.261992831298	19.0920418640923	6.31167752906766	72.2393731535562	-3.50843	0.00583497910717472	0.172898009240576	Lrrc15	16	30088120	30102074	-	5310	protein_coding	leucine rich repeat containing 15 [Source:MGI Symbol;Acc:MGI:1921738]	-
ENSMUSG00000043895	147.968217048899	128.795116309964	239.362797795481	203.726102044383	96.6511848887673	65.1024477492218	105.907269363396	73.8759621048359	106.214571798888	46.7755025670261	163.300683617499	79.5751507166736	1.03955478947081	0.00584361670437098	0.172898009240576	S1pr2	9	20873657	20888077	-	7971	protein_coding	sphingosine-1-phosphate receptor 2 [Source:MGI Symbol;Acc:MGI:99569]	-
ENSMUSG00000024165	899.742223023142	1555.68888973187	1492.45330663076	1648.12127496579	885.969	995.591091189318	581.21909426632	464.878005440187	183.599474109506	638.628800353887	1296.39497783305	572.783293071843	1.17886550983784	0.00590773988857981	0.173881155604681	Jpt2	17	25156393	25179663	-	4840	protein_coding	Jupiter microtubule associated homolog 2 [Source:MGI Symbol;Acc:MGI:1196260]	-
ENSMUSG00000004098	3719.49139146304	8783.04635587707	8564.53596876996	10306.0991022977	6056.80758636275	946.36728923259	4266.79206811252	4096.51219134986	1972.55633340791	4313.84685919165	7485.9960809541	3119.21494825891	1.26279215947185	0.0059117253436858	0.173881155604681	Col5a3	9	20681346	20726363	-	6809	protein_coding	collagen, type V, alpha 3 [Source:MGI Symbol;Acc:MGI:1858212]	-
ENSMUSG00000085784	77.5639847433743	0	3.00141439241982	8.39321019658505	0	0	0.847258154907172	0	0	0	17.7917218664758	0.169451630981434	5.85196829290664	0.00592743979545018	0.173881155604681	Gm12158	11	44550349	44553503	-	631	lncRNA	predicted gene 12158 [Source:MGI Symbol;Acc:MGI:3649487]	-
ENSMUSG00000120877	0	7.80576462484631	3.00141439241982	3.8150955439023	18.1220971666439	31.7572915849862	22.0287120275865	24.3250119125679	53.1072858994439	18.1374397708877	6.54887434556246	29.8711482390944	-2.18379	0.00593833402768308	0.173881155604681	ENSMUSG00000120877	12	72806555	72807829	-	1275	lncRNA	novel transcript, antisense to Ppm1a	-
ENSMUSG00000039470	408.105888957446	456.637230553509	458.466048442128	518.089974861932	411.774318953186	84.1568227002135	199.952924558092	200.005653503336	388.441862578789	235.78671702154	450.61469235364	221.668796072394	1.02409192400319	0.00593981133878021	0.173881155604681	Zdhhc2	8	40876856	40963309	+	5528	protein_coding	zinc finger, DHHC domain containing 2 [Source:MGI Symbol;Acc:MGI:1923452]	-
ENSMUSG00000057777	0	0	0	0	0	112.738385126701	0	0	142.630996415649	5.72761255922768	0	52.2193988203156	-8.32754	0.00595161281376942	0.173919352224595	Mab21l2	3	86452888	86455936	-	3049	protein_coding	mab-21-like 2 [Source:MGI Symbol;Acc:MGI:1346022]	-
ENSMUSG00000023017	58.4713115757745	68.6907286986475	77.2864206048104	59.5154904848758	73.4951718425001	215.949582777906	98.2819459692319	131.535249601293	209.394441546379	63.0037381515045	67.4918246413217	143.632991609263	-1.08203	0.00597852903213277	0.174398323122197	Asic1	15	99568249	99599011	+	5740	protein_coding	acid-sensing (proton-gated) ion channel 1 [Source:MGI Symbol;Acc:MGI:1194915]	-
ENSMUSG00000041658	0	0	3.75176799052478	2.28905732634138	2.01356635184932	9.52718747549587	8.47258154907172	3.60370546852858	54.6246369251422	3.81840837281846	1.61087833374309	16.0093039582114	-3.26358	0.0060027694316491	0.174611140198766	Rragb	X	151922977	151954939	+	2258	protein_coding	Ras-related GTP binding B [Source:MGI Symbol;Acc:MGI:3038613]	-
ENSMUSG00000017386	113.362746932624	232.61178582042	204.096178684548	197.621949174139	246.661878101542	847.919685319132	326.194389639261	199.104727136204	1081.87128132296	221.46768562347	198.870907742654	535.311553808205	-1.42629	0.0060069014372199	0.174611140198766	Traf4	11	78049325	78056415	-	3292	protein_coding	TNF receptor associated factor 4 [Source:MGI Symbol;Acc:MGI:1202880]	-
ENSMUSG00000005087	1164.65306322359	362.187478592869	872.661234596063	885.865185294113	152.024259564624	346.15447827635	384.655202327856	99.101900384536	165.391261801125	182.328999802081	687.478244254252	235.52636851839	1.54561187652864	0.00605314203482897	0.17562855965773	Cd44	2	102641486	102732010	-	6776	protein_coding	CD44 antigen [Source:MGI Symbol;Acc:MGI:88338]	-
ENSMUSG00000036427	2838.8418416075	4703.75376293239	4700.21493852944	5176.32163396664	5986.33276404802	14930.6906386813	4990.35053240324	7798.41863389585	18689.2125835271	5769.61505132869	4681.0929882168	10435.6574879672	-1.15647	0.00610077170286569	0.17562855965773	Gpi1	7	33900755	33929761	-	6452	protein_coding	glucose-6-phosphate isomerase 1 [Source:MGI Symbol;Acc:MGI:95797]	-
ENSMUSG00000074736	0	0	0	0	0	61.9267185907231	0	0.900926367132145	15.173510256984	0	0	15.6002310429678	-6.57928	0.00610412723800936	0.17562855965773	Syndig1	2	149671131	149846312	+	2463	protein_coding	synapse differentiation inducing 1 [Source:MGI Symbol;Acc:MGI:3702158]	-
ENSMUSG00000039497	988.045836423291	1049.87534204183	1082.00988846735	1256.69247216142	1101.42079446158	241.355416045895	676.112007615923	656.775321639334	160.83920872403	702.587140598596	1095.60886671109	487.533818924756	1.16616080036303	0.00611475474679577	0.17562855965773	Dse	10	34027389	34083711	-	4980	protein_coding	dermatan sulfate epimerase [Source:MGI Symbol;Acc:MGI:2443455]	-
ENSMUSG00000106617	0	17.9532586371465	32.2652047185131	12.2083057404874	22.1492298703425	84.1568227002135	28.8067772668438	53.1546556607966	71.3154982078246	89.7325967612337	16.9151997932979	65.4332701193824	-1.93962	0.00611610108772467	0.17562855965773	Gm36266	5	137611114	137613509	+	1749	lncRNA	predicted gene, 36266 [Source:MGI Symbol;Acc:MGI:5595425]	-
ENSMUSG00000038932	36.9920542622247	0.780576462484631	7.50353598104955	16.7864203931701	2.01356635184932	0	2.54177446472151	0	0	0.954602093204614	12.8152306901557	0.699275311585226	4.03920907944611	0.00612870835782255	0.175686105157028	Tcfl5	2	180263749	180284501	-	3166	protein_coding	transcription factor-like 5 (basic helix-loop-helix) [Source:MGI Symbol;Acc:MGI:2672878]	bHLH
ENSMUSG00000019647	556.074106006345	578.407158701112	414.195186153935	445.603159527788	326.19774899959	2067.3996821826	586.302643195763	729.750357377038	1455.13963364476	488.756271720762	464.095471877754	1065.46971762419	-1.19802	0.00616093003790149	0.176245812763121	Sema6a	18	47368665	47501937	-	8778	protein_coding	sema domain, transmembrane domain (TM), and cytoplasmic domain, (semaphorin) 6A [Source:MGI Symbol;Acc:MGI:1203727]	-
ENSMUSG00000031706	121.715791443449	304.424820369006	334.65770475481	316.652930143891	288.946771490377	1494.1805690736	513.438441873746	364.875178688519	499.208487454772	430.525544035281	273.279603640307	660.445644225184	-1.27095	0.00623438288936188	0.177792581917103	Rfx1	8	84793463	84823621	+	6431	protein_coding	regulatory factor X, 1 (influences HLA class II expression) [Source:MGI Symbol;Acc:MGI:105982]	RFX
ENSMUSG00000020232	275.650468857223	764.184356772454	655.058691145626	919.438026080454	651.388714823255	3337.69134558205	898.093644201602	869.39394428252	2033.25037443585	959.375103670637	653.144051535802	1619.56088243453	-1.30916	0.00626468094346068	0.17834965386976	Hmg20b	10	81181882	81186314	-	3149	protein_coding	high mobility group 20B [Source:MGI Symbol;Acc:MGI:1341190]	HMG
ENSMUSG00000087684	19.0926731675998	6.24461169987705	0	11.4452866317069	2.01356635184932	1.58786457924931	164.368082051991	7.20741093705716	27.3123184625711	146.054120260306	7.75922757020662	69.305959258235	-3.1719	0.00630559395595803	0.179021793149655	1200007C13Rik	2	167669613	167675566	-	2455	lncRNA	RIKEN cDNA 1200007C13 gene [Source:MGI Symbol;Acc:MGI:1921369]	-
ENSMUSG00000073155	4655.03237667543	1984.22536763593	2432.64636505627	2620.97063866088	1539.3714759888	863.798331111625	1433.56079810293	1536.07945596031	754.123459772103	1799.4249456907	2646.44924480346	1277.39739812753	1.05013081011356	0.00631586671514688	0.179021793149655	1810058I24Rik	6	35229589	35240431	+	2784	protein_coding	RIKEN cDNA 1810058I24 gene [Source:MGI Symbol;Acc:MGI:1914955]	-
ENSMUSG00000084350	137.228588392124	67.9101522361629	108.801271725219	138.106458689263	89.6037026572947	17.4665103717424	71.1696850122024	62.163919332118	13.6561592312856	41.0478900077984	108.330034740013	41.1008327910294	1.37932623501629	0.00632792968557911	0.179021793149655	Znf41-ps	4	145551807	145556512	+	2413	unprocessed_pseudogene	ZNF41, pseudogene [Source:MGI Symbol;Acc:MGI:1917255]	-
ENSMUSG00000120409	0	4.68345877490779	0	12.9713248492678	6.04069905554796	36.5208853227342	11.8616141687004	41.4426128880787	22.7602653854759	30.5472669825476	4.73909653594471	28.6265289495074	-2.57604	0.00638735828901246	0.179021793149655	ENSMUSG00000120409	12	80161398	80162080	-	683	lncRNA	novel transcript	-
ENSMUSG00000030098	2.38658414594998	0.780576462484631	9.00424317725947	15.2603821756092	65.4409064351028	76.2174998039669	85.5730736456243	183.788978894958	159.321857698332	23.8650523301153	18.5745384792812	105.753292474599	-2.51257	0.00639458292731781	0.179021793149655	Grip2	6	91738490	91804231	-	9359	protein_coding	glutamate receptor interacting protein 2 [Source:MGI Symbol;Acc:MGI:2681173]	-
ENSMUSG00000034687	225.532201792273	135.820304472326	105.049503734694	142.684573341946	9.06104858332193	58.7509894322245	28.8067772668438	17.1176009755108	4.55205307709519	40.0932879145938	123.629526384912	29.8641417332536	2.0513	0.00639978383593387	0.179021793149655	Fras1	5	96521814	96932587	+	17709	protein_coding	Fraser extracellular matrix complex subunit 1 [Source:MGI Symbol;Acc:MGI:2385368]	-
ENSMUSG00000042644	139.615172538074	239.636973982782	246.115980178425	296.814433315599	229.546564110822	2510.41389979316	315.180033625468	218.024180845979	641.839483870421	249.151146326404	230.34582482514	786.921748892287	-1.77099	0.00642020089370842	0.179021793149655	Itpr3	17	27276278	27341197	+	9019	protein_coding	inositol 1,4,5-triphosphate receptor 3 [Source:MGI Symbol;Acc:MGI:96624]	-
ENSMUSG00000032353	4098.95827066909	1590.81483054368	1593.00068877682	1780.88659989359	1087.32582999863	852.68327905688	1016.70978588861	901.827293499277	644.874185921818	1372.71781002823	2030.19724397636	957.762470878963	1.08322957723046	0.00642659565951431	0.179021793149655	Tmed3	9	89581259	89587121	-	2847	protein_coding	transmembrane p24 trafficking protein 3 [Source:MGI Symbol;Acc:MGI:1913361]	-
ENSMUSG00000066595	121.715791443449	173.287974671588	261.873405738629	274.686879160965	237.60082951822	2005.47296359188	184.702277769763	507.221544695398	515.899348737455	215.740073064243	213.83297610657	685.807241571748	-1.67975	0.00642679030211247	0.179021793149655	Flvcr1	1	190738044	190758355	-	5177	protein_coding	feline leukemia virus subgroup C cellular receptor 1 [Source:MGI Symbol;Acc:MGI:2444881]	-
ENSMUSG00000000204	0	17.1726821746619	27.0127295317784	7.63019108780459	20.1356635184932	304.869999215868	22.0287120275865	18.0185273426429	182.082123083807	5.72761255922768	14.3902532625476	106.545394845826	-2.87986	0.00642852384704286	0.179021793149655	Slfn4	11	83066012	83081042	+	3964	protein_coding	schlafen 4 [Source:MGI Symbol;Acc:MGI:1329010]	-
ENSMUSG00000031264	95.4633658379992	80.399375635917	105.799857332799	128.187210275117	67.4544727869522	55.5752602737259	39.8211332806371	75.6778148391002	31.8643715396663	31.5018690757523	95.4608563737568	46.8880898017763	1.02431916619369	0.00642875049333362	0.179021793149655	Btk	X	133443085	133484319	-	3149	protein_coding	Bruton agammaglobulinemia tyrosine kinase [Source:MGI Symbol;Acc:MGI:88216]	-
ENSMUSG00000090122	155.127969486749	59.323811148832	117.055161304373	102.244560576582	45.3052429166097	3.17572915849862	30.5012935766582	10.8111164055857	3.03470205139679	63.0037381515045	95.811349086629	22.1053158687288	2.09727164480132	0.00647597186589996	0.179493560895879	Kcne1l	X	141087748	141089290	-	1543	protein_coding	potassium voltage-gated channel, Isk-related family, member 1-like, pseudogene [Source:MGI Symbol;Acc:MGI:1913490]	-
ENSMUSG00000042333	63.2444798676744	128.014539847479	42.7701550919825	44.2551083092666	50.339158796233	431.899165555813	212.662	153.157482412465	89.5237105162054	65.8675444311184	65.7246883825272	190.62193995946	-1.53361	0.00647620060703146	0.179493560895879	Tnfrsf14	4	155006390	155013020	-	1438	protein_coding	tumor necrosis factor receptor superfamily, member 14 (herpesvirus entry mediator) [Source:MGI Symbol;Acc:MGI:2675303]	-
ENSMUSG00000061878	0	12.4892233997541	34.5162655128279	33.5728407863402	56.3798578517809	290.579218002624	246.552123077987	116.219501360047	22.7602653854759	56.3215234990722	27.3916375101406	146.486526265041	-2.41678	0.00647819116517205	0.179493560895879	Sphk1	11	116421751	116427501	+	4775	protein_coding	sphingosine kinase 1 [Source:MGI Symbol;Acc:MGI:1316649]	-
ENSMUSG00000028076	17177.439390475	8501.25825292012	7961.25167589358	7620.27183939045	7395.82921034255	1440.19317337913	5158.10764707486	3185.67563417927	3526.32378372307	7530.8559132912	9731.21007380433	4168.2312303295	1.22300261809331	0.00649554757748227	0.179674003023879	Cd1d1	3	86903141	86906748	-	2570	protein_coding	CD1d1 antigen [Source:MGI Symbol;Acc:MGI:107674]	-
ENSMUSG00000034641	177.800518873273	135.820304472326	312.897450409766	357.855962018035	48.3255924443836	41.2844790604821	80.4895247161813	133.337102335557	62.2113920536342	40.0932879145938	206.539965643557	71.4831572160898	1.5275557260234	0.00661528795676525	0.182209400904096	Cd300ld	11	114873100	114880748	-	2645	protein_coding	CD300 molecule like family member d [Source:MGI Symbol;Acc:MGI:2442358]	-
ENSMUSG00000001420	0	36.6870937367777	12.7560111677842	18.312458610731	42.2848933888357	123.853437181446	29.654035421751	34.2352019510215	373.268352321805	60.1399318718907	22.0080913808257	124.230191749583	-2.49164	0.0066201979204699	0.182209400904096	Tmem79	3	88235962	88243455	-	2912	protein_coding	transmembrane protein 79 [Source:MGI Symbol;Acc:MGI:1919163]	-
ENSMUSG00000042379	217.179157281448	24.1978703370236	117.055161304373	59.5154904848758	3.02034952777398	33.3451561642355	9.31983970397889	11.7120427727179	0	10.5006230252508	84.1936057870989	12.9755323332366	2.70500956839925	0.00663379975580318	0.182280975379607	Esm1	13	113346193	113354632	+	2097	protein_coding	endothelial cell-specific molecule 1 [Source:MGI Symbol;Acc:MGI:1918940]	-
ENSMUSG00000028402	4666.96529740518	2863.15446439363	2923.37761821691	2816.30353050868	2530.04612109867	519.231717414525	1841.09197061328	1901.85556101596	790.539884388864	2120.17124900745	3159.96940632461	1434.57807648802	1.1385481819691	0.0067031962651685	0.183582370691524	Mpdz	4	81196737	81361052	-	12437	protein_coding	multiple PDZ domain crumbs cell polarity complex component [Source:MGI Symbol;Acc:MGI:1343489]	-
ENSMUSG00000061411	112.169454859649	150.651257259534	99.0466749498541	157.944955517555	104.705450296165	1511.64707944534	143.186628179312	108.111164055857	441.549148478233	114.552251184554	124.903558576551	463.80925426866	-1.89079	0.00671494149738932	0.183582370691524	Nol4l	2	153249382	153371891	-	9083	protein_coding	nucleolar protein 4-like [Source:MGI Symbol;Acc:MGI:1918765]	-
ENSMUSG00000087142	0	0	3.00141439241982	3.8150955439023	3.02034952777398	127.029166339945	3.38903261962869	4.50463183566073	0	17.1828376776831	1.96737189281922	30.4211336945835	-3.9277	0.00673008821308125	0.183582370691524	Gm12454	4	43504428	43508763	-	2593	lncRNA	predicted gene 12454 [Source:MGI Symbol;Acc:MGI:3649695]	-
ENSMUSG00000049233	15.5127969486749	19.5144115621158	13.5063647658892	20.6015159370724	31.2102784536644	31.7572915849862	38.1266169708227	45.0463183566073	75.8675512849198	36.2748795417753	20.0690735334833	45.4145315478223	-1.17494	0.00675719418605203	0.183582370691524	Apoo-ps	13	107550644	107551229	-	586	processed_pseudogene	apolipoprotein O, pseudogene [Source:MGI Symbol;Acc:MGI:3649039]	-
ENSMUSG00000045349	0	2.34172938745389	0	5.34113376146322	4.02713270369864	23.8179686887397	5.9308070843502	3.60370546852858	42.4858287195551	15.2736334912738	2.34199917052315	18.2223886904895	-2.92911	0.00675940248936208	0.183582370691524	Sh2d5	4	137977714	137988643	+	3740	protein_coding	SH2 domain containing 5 [Source:MGI Symbol;Acc:MGI:2446215]	-
ENSMUSG00000031860	0	6.24461169987705	6.7531823829446	9.91924841414597	7.04748223147261	165.137916241928	13.5561304785147	13.5138955069822	1.5173510256984	31.5018690757523	5.99290494568805	45.0454324657752	-2.89124	0.00676153695817175	0.183582370691524	Pbx4	8	70285141	70324942	+	2217	protein_coding	pre B cell leukemia homeobox 4 [Source:MGI Symbol;Acc:MGI:1931321]	Homeobox
ENSMUSG00000039960	910.481851679917	364.529207980323	519.995043486734	438.735987548764	744.012767008323	4979.54332052584	865.050576160222	857.681901509802	1611.4267892917	570.852051736359	595.550971540812	1776.91092784478	-1.57694	0.0067688195681324	0.183582370691524	Rhou	8	124380668	124390623	+	3806	protein_coding	ras homolog family member U [Source:MGI Symbol;Acc:MGI:1916831]	-
ENSMUSG00000001334	0	1.56115292496926	4.50212158862973	11.4452866317069	66.4476896110275	23.8179686887397	169.451630981434	602.719739611405	75.8675512849198	2.86380627961384	16.7912501512667	174.944139369223	-3.38459	0.0067698007418988	0.183582370691524	Fndc5	4	129030792	129038386	+	2763	protein_coding	fibronectin type III domain containing 5 [Source:MGI Symbol;Acc:MGI:1917614]	-
ENSMUSG00000029135	1688.50828325961	992.112683817966	1017.47947903032	836.268943223384	684.612559628768	11061.0646590507	3463.59133726052	1230.66541750251	617.561867459247	1734.51200335278	1043.79638979201	3621.47905692515	-1.7947	0.00681023241672638	0.184312743145658	Fosl2	5	32293145	32315186	+	9680	protein_coding	fos-like antigen 2 [Source:MGI Symbol;Acc:MGI:102858]	TF_bZIP
ENSMUSG00000068220	37891.7964852478	21195.7732623077	22097.9134641909	24550.1398250113	22705.9809666288	3517.12004303722	16705.3890403047	12531.8857668081	12521.1806640632	15037.8467742523	25688.3208006773	12062.6844576931	1.0904926294034	0.00688291675103189	0.185737862618644	Lgals1	15	78810925	78814665	+	903	protein_coding	lectin, galactose binding, soluble 1 [Source:MGI Symbol;Acc:MGI:96777]	-
ENSMUSG00000020686	0	67.9101522361629	140.316122845627	144.973630668287	13.0881812870206	6.35145831699724	21.1814538726793	9.9101900384536	0	4.77301046602307	73.2576174074195	8.44322253883064	3.10064304626933	0.00690867179352869	0.186129728369068	Gas2l2	11	83312728	83320281	-	2610	protein_coding	growth arrest-specific 2 like 2 [Source:MGI Symbol;Acc:MGI:3652048]	-
ENSMUSG00000115240	507.149131014371	103.816669510456	129.060818874052	126.661172057556	75.5087381943494	3.17572915849862	52.5300056042446	89.1917103460824	53.1072858994439	47.7301046602307	188.439305930157	49.147	1.93191909279164	0.00701027442870967	0.188560449690407	Gm5144	15	11906605	11907550	+	946	lncRNA	predicted gene 5144 [Source:MGI Symbol;Acc:MGI:3779468]	-
ENSMUSG00000034471	274.457176784248	994.45441320542	592.02898890481	875.945936879967	903.084508804419	2939.13733619048	1210.73190336235	1063.09311321593	2128.84348905485	1009.96901461048	727.994204915773	1670.35497128682	-1.19732	0.00702677742902563	0.188698014945747	Caskin2	11	115690009	115704465	-	5177	protein_coding	CASK-interacting protein 2 [Source:MGI Symbol;Acc:MGI:2157062]	-
ENSMUSG00000101249	3983.20893959052	1972.51672069866	3451.6265512828	1983.08666372041	2995.17994837586	9160.39075768928	2046.12844410082	8025.45207841315	12844.3764325369	3464.25099623954	2877.12376473365	7108.11974179594	-1.3048	0.00709146785468103	0.189819920653005	Gm29216	1	24654787	24655278	-	492	unprocessed_pseudogene	predicted gene 29216 [Source:MGI Symbol;Acc:MGI:5579922]	-
ENSMUSG00000018623	0	0	0	0	0	120.677708022948	108.449043828118	0	0	0.954602093204614	0	46.016270788854	-8.1459	0.00713964326028664	0.189925171607258	Mmp7	9	7692091	7699586	+	1068	protein_coding	matrix metallopeptidase 7 [Source:MGI Symbol;Acc:MGI:103189]	-
ENSMUSG00000050075	0	8.58634108733094	4.50212158862973	0	9.06104858332193	92.0961	34.737584351194	12.613	18.2082123083807	6.6822146524323	4.42990225185652	32.8674252096634	-2.87854	0.00714125064344993	0.189925171607258	Gpr171	3	59003869	59009242	-	2225	protein_coding	G protein-coupled receptor 171 [Source:MGI Symbol;Acc:MGI:2442043]	-
ENSMUSG00000029228	4.77316829189996	119.428198760149	93.0438461650145	142.684573341946	70.4748223147262	689.133227394201	160.131791277455	207.213064440393	338.369278730742	160.373151658375	86.080921774747	311.044102700233	-1.8493	0.00718659846668099	0.190699	Lnx1	5	74753108	74863573	-	3829	protein_coding	ligand of numb-protein X 1 [Source:MGI Symbol;Acc:MGI:1278335]	-
ENSMUSG00000039196	8180.01716024355	3379.89608255845	3357.08199792157	4451.4534806252	2097.12935545107	263.585520155386	1260.72013450187	887.412471625163	1764.67924288723	3127.27645733832	4293.11561535997	1460.73476530159	1.55510461581886	0.00720815051958513	0.190699	Orm1	4	63262797	63266400	+	775	protein_coding	orosomucoid 1 [Source:MGI Symbol;Acc:MGI:97443]	-
ENSMUSG00000113527	0	0.780576462484631	0	1.52603821756092	0	36.5208853227342	0.847258154907172	0	19.7255633340791	4.77301046602307	0.46132293600911	12.3733434555487	-4.62154	0.00721335619093173	0.190699	Gm48079	12	116243302	116243851	-	550	lncRNA	predicted gene, 48079 [Source:MGI Symbol;Acc:MGI:6097416]	-
ENSMUSG00000007891	93713.9996590178	15645.8746140419	19711.7890222172	25361.2291376449	12407.5958600955	6548.35352482416	11559.1430073985	8566.90882505957	15945.8419290644	15791.9824278839	33368.0976586035	11682.4459428461	1.5141064153938	0.00721637658313777	0.190699	Ctsd	7	141929648	141941775	-	2351	protein_coding	cathepsin D [Source:MGI Symbol;Acc:MGI:88562]	-
ENSMUSG00000028581	2044.10932100616	1260.63098691268	2620.98511818061	3069.62587462379	634.273400832535	859.034737373877	1150.57657436394	1048.67829134182	352.025437962028	546.032397313039	1925.92494031115	791.26948767094	1.28295924170578	0.0072358497956181	0.190908909655408	Laptm5	4	130640436	130663452	+	3788	protein_coding	lysosomal-associated protein transmembrane 5 [Source:MGI Symbol;Acc:MGI:108046]	-
ENSMUSG00000020354	1708.79424850018	618.997134750312	518.494336290524	548.61073921315	621.185219545515	76.2174998039669	394.822300186742	308.116817559194	230.637355906156	505.939109398445	803.216335659937	303.146616570901	1.40345077423908	0.00725323242025186	0.191063287712485	Sgcd	11	46787080	47879796	-	8257	protein_coding	sarcoglycan, delta (dystrophin-associated glycoprotein) [Source:MGI Symbol;Acc:MGI:1346525]	-
ENSMUSG00000002058	1357.96637904554	1325.4188332989	1187.80974580014	2144.08369567309	940.335486313632	261.997655576136	780.324760669505	662.180879842127	509.829944634661	1088.24638625326	1391.12282802626	660.515925395138	1.07348064616705	0.00727701984458788	0.191385621912661	Unc119	11	78234308	78239990	+	2448	protein_coding	unc-119 lipid binding chaperone [Source:MGI Symbol;Acc:MGI:1328357]	-
ENSMUSG00000027562	42.9585146270996	64.0072699237397	105.799857332799	48.8332229619494	72.4883886665755	76.2174998039669	122.85243246154	193.699168933411	315.609013345266	94.5056072272568	66.8174507024326	160.576744354288	-1.26119	0.00733967305308679	0.192254084363595	Car2	3	14951333	14965830	+	2422	protein_coding	carbonic anhydrase 2 [Source:MGI Symbol;Acc:MGI:88269]	-
ENSMUSG00000042256	48.9249749919746	82.7411050233709	69.7828846237609	111.400789881947	49.3323756203083	6.35145831699724	33.0430680413797	7.20741093705716	0	37.2294816349799	72.4364260282723	16.7662837860828	2.08974726892577	0.00734341003855718	0.192254084363595	Ptchd4	17	42626838	42815968	+	4503	protein_coding	patched domain containing 4 [Source:MGI Symbol;Acc:MGI:1920485]	-
ENSMUSG00000019850	625.285046238895	586.993499788442	571.019088157871	327.335197666817	314.116350888494	1313.16400703918	2820.52239768597	760.38185385953	262.501727445822	1391.80985189233	484.949836548104	1309.67596758457	-1.43373	0.00735161948417269	0.192254084363595	Tnfaip3	10	18876658	18891405	-	7226	protein_coding	tumor necrosis factor, alpha-induced protein 3 [Source:MGI Symbol;Acc:MGI:1196377]	-
ENSMUSG00000024957	0	2.34172938745389	6.7531823829446	1.52603821756092	4.02713270369864	15.8786457924931	5.9308070843502	1.80185273426429	71.3154982078246	15.2736334912738	2.92961653833161	22.0400874620412	-2.87663	0.00735645419074895	0.192254084363595	Kcnk4	19	6901334	6911883	-	4465	protein_coding	potassium channel, subfamily K, member 4 [Source:MGI Symbol;Acc:MGI:1298234]	-
ENSMUSG00000021922	0	17.1726821746619	16.507779158309	6.86717197902413	33.2238448055138	11.1150520547452	63.5443616180379	46.8481710908715	203.325037443585	60.1399318718907	14.7542956235018	76.9945108158261	-2.37953	0.00738386205045939	0.192591203202735	Itih4	14	30608433	30624310	+	3690	protein_coding	inter alpha-trypsin inhibitor, heavy chain 4 [Source:MGI Symbol;Acc:MGI:109536]	-
ENSMUSG00000073102	0	0.780576462484631	0	3.05207643512184	0	69.8660414869697	17.7924212530506	0	1.5173510256984	3.81840837281846	0.766530579521294	18.5988444277074	-4.53674	0.00739721720513468	0.192591203202735	Drc1	5	30486386	30524039	+	2683	protein_coding	dynein regulatory complex subunit 1 [Source:MGI Symbol;Acc:MGI:2685906]	-
ENSMUSG00000095315	118.135915224524	49.1763171365318	45.7715694844023	64.8566242463391	53.3595083240069	41.2844790604821	30.5012935766582	22.5231591783036	10.6214571798888	33.4110732621615	66.2599868831608	27.6682924514988	1.25345499887514	0.00740422454222598	0.192591203202735	Gm10130	2	150153351	150204991	+	2275	protein_coding	predicted gene 10130 [Source:MGI Symbol;Acc:MGI:3642547]	-
ENSMUSG00000064179	58.4713115757745	3.90288231242315	6.00282878483964	13.7343439580483	111.752932527637	71.453906066219	16.9451630981434	178.383420692165	1447.55287851627	5.72761255922768	38.7728598317445	344.012596186405	-3.15161	0.00742261886584453	0.192673440184493	Tnnt1	7	4507569	4519381	-	2204	protein_coding	troponin T1, skeletal, slow [Source:MGI Symbol;Acc:MGI:1333868]	-
ENSMUSG00000025813	71.5975243784994	49.9568935990164	31.5148511204081	28.9947261336575	58.3934242036302	595.449217218492	55.0717800689661	111.714869524386	34.8990735910631	105.006230252508	48.0914838870423	180.428234131083	-1.90726	0.00744227181592586	0.192673440184493	Homer2	7	81250229	81357275	-	12621	protein_coding	homer scaffolding protein 2 [Source:MGI Symbol;Acc:MGI:1347354]	-
ENSMUSG00000032842	40.5719304811496	298.180208669129	223.605372235277	235.772904613162	364.455509684727	1290.93390292969	320.263582554911	230.637149985829	1487.00400518443	455.345198458601	232.517185136689	756.836767822692	-1.70125	0.00747835231596091	0.193004391780617	Abcc10	17	46614147	46639278	-	6856	protein_coding	ATP-binding cassette, sub-family C (CFTR/MRP), member 10 [Source:MGI Symbol;Acc:MGI:2386976]	-
ENSMUSG00000087178	70.4042323055244	57.7626582238627	52.5247518673469	63.3305860287781	32.2170616295891	17.4665103717424	22.0287120275865	36.0370546852858	36.4164246167615	17.1828376776831	55.2478580110202	25.8263078758118	1.09775257187967	0.00754237371560616	0.194052158530867	A230056P14Rik	7	55612259	55630616	+	2845	lncRNA	RIKEN cDNA A230056P14 gene [Source:MGI Symbol;Acc:MGI:2444856]	-
ENSMUSG00000068196	349.634577381672	165.482210046742	253.619516159475	231.194789960479	86.5833531295207	65.1024477492218	117.768883532097	102.705605853065	141.113645389951	53.4577172194584	217.302889335578	96.0296599487585	1.17793110951032	0.00756512996824463	0.194335873556349	Col8a1	16	57444621	57575100	-	7833	protein_coding	collagen, type VIII, alpha 1 [Source:MGI Symbol;Acc:MGI:88463]	-
ENSMUSG00000025277	192.120023748973	321.597502543668	246.86633377653	325.046140340476	439.964247879076	2669.20035771809	379.571653398413	304.513112090665	936.20558285591	360.839591231344	305.118849657745	930.066059458885	-1.60694	0.00767117752483617	0.196131913300515	Abhd6	14	14413010	14466871	-	2226	protein_coding	abhydrolase domain containing 6 [Source:MGI Symbol;Acc:MGI:1913332]	-
ENSMUSG00000031813	236.271830449048	316.91404376876	360.920080688484	355.566904691694	319.150266768117	1470.36260038486	373.640846314063	415.327055247919	814.817500800038	421.934125196439	317.764625273221	699.216425588664	-1.13568	0.00768153484810127	0.196131913300515	Mvb12a	8	71995566	72000729	+	3077	protein_coding	multivesicular body subunit 12A [Source:MGI Symbol;Acc:MGI:1920961]	-
ENSMUSG00000033730	25.0591335324748	43.7122818991393	25.5120223355685	28.9947261336575	15.1017476388699	44.4602082189807	165.215340206898	49.550950192268	30.3470205139679	89.7325967612337	27.675982307942	75.8612231786698	-1.45838	0.007682395541797	0.196131913300515	Egr3	14	70314652	70320063	+	4406	protein_coding	early growth response 3 [Source:MGI Symbol;Acc:MGI:1306780]	zf-C2H2
ENSMUSG00000074715	0	14.0503763247234	11.2553039715743	22.1275541546333	4.02713270369864	258.821926417638	77.9477502514598	39.6407601538144	9.10410615419037	2.86380627961384	10.2920734309259	77.6756698513432	-2.90245	0.00774274549078801	0.196568555449316	Ccl28	13	120085355	120115895	+	4844	protein_coding	chemokine (C-C motif) ligand 28 [Source:MGI Symbol;Acc:MGI:1861731]	-
ENSMUSG00000017446	585.90640783072	669.734604811813	877.913709782798	789.724777587775	719.849970786131	190.543749509917	676.112007615923	354.964988650065	194.220931289395	374.204020536209	728.625894159848	358.009139520302	1.02246329711761	0.00774662460012639	0.196568555449316	C1qtnf1	11	118319029	118340789	+	3131	protein_coding	C1q and tumor necrosis factor related protein 1 [Source:MGI Symbol;Acc:MGI:1919254]	-
ENSMUSG00000053522	1361.54625526446	101.474940123002	153.822487611516	192.280815412676	18.1220971666439	22.2301041094904	89.8093644201602	30.6314964824929	0	108.824638625326	365.44931911566	50.2991207274939	2.85650905192172	0.00775029483885017	0.196568555449316	Lgals7	7	28563278	28565709	+	927	protein_coding	lectin, galactose binding, soluble 7 [Source:MGI Symbol;Acc:MGI:1316742]	-
ENSMUSG00000120974	0	3.12230584993852	5.25247518673469	4.57811465268276	2.01356635184932	95.2718747549587	8.47258154907172	16.2166746083786	0	13.3644293048646	2.99329240824106	26.6651120434547	-3.12009	0.00775881678217472	0.196568555449316	ENSMUSG00000120974	13	32004048	32006240	+	1294	lncRNA	novel transcript, antisense to KO:Gmdsand Gmds	-
ENSMUSG00000090963	147.968217048899	25.7590232619928	18.0084863545189	12.9713248492678	36.2441943332877	15.8786457924931	18.6396794079578	5.40555820279287	10.6214571798888	9.54602093204614	48.1902491695932	12.0182723030357	1.99915229782462	0.007781847640097	0.196851043585904	Gm17655	5	110194005	110220379	-	1776	protein_coding	predicted gene, 17655 [Source:MGI Symbol;Acc:MGI:4937289]	zf-C2H2
ENSMUSG00000021548	1675.38207045689	537.036606189426	604.034646474489	761.493070562898	458.08634504572	298.518540898871	376.182620778784	436.048361691958	444.58385052963	405.705889611961	807.206547745884	392.207852702241	1.04031700161267	0.00780932142538945	0.196944667727972	Ccnh	13	85337527	85371588	+	3105	protein_coding	cyclin H [Source:MGI Symbol;Acc:MGI:1913921]	-
ENSMUSG00000121168	0	1.56115292496926	2.25106079431487	3.05207643512184	4.02713270369864	22.2301041094904	15.2506467883291	10.8111164055857	6.06940410279358	3.81840837281846	2.17828457162092	11.6359359558034	-2.38589	0.00786570394185476	0.198065119472023	ENSMUSG00000121168	5	105841570	105844003	-	1375	lncRNA	novel transcript	-
ENSMUSG00000110279	0	9.36691754981557	9.75459677536442	16.0234012843896	24.1627962221918	26.9936978472383	24.570486492308	44.1453919894751	150.217751544141	27.6834607029338	11.8615423663523	54.7221577152193	-2.19606	0.00789032433182767	0.198383587031946	Gm45552	7	44771341	44773568	+	778	lncRNA	predicted gene 45552 [Source:MGI Symbol;Acc:MGI:5791388]	-
ENSMUSG00000064372	1242.21704796696	2458.0352803641	3688.73828828396	2485.15323729796	2931.75260829261	4350.74894714311	3276.34728502603	5464.11841665646	10431.7883016765	3688.58248814263	2561.17929244112	5442.31708772894	-1.08719	0.00796075642898362	0.199548824919561	mt-Tp	MT	15356	15422	-	67	Mt_tRNA	mitochondrially encoded tRNA proline [Source:MGI Symbol;Acc:MGI:102478]	-
ENSMUSG00000117648	45.3450987730496	9.36691754981557	16.507779158309	27.4686879160965	12.0813981110959	4.76359373774793	2.54177446472151	9.9101900384536	1.5173510256984	8.59141883884153	22.1539763016733	5.46486562109259	1.98137723789378	0.00798762106738924	0.199919778648901	Gm32282	17	78506685	78507454	-	528	lncRNA	predicted gene, 32282 [Source:MGI Symbol;Acc:MGI:5591441]	-
ENSMUSG00000022847	23.8658414594998	71.813034548586	45.7715694844023	38.150955439023	114.773282055411	181.016562034421	130.477755855704	190.095463464883	54.6246369251422	191.875020734127	58.8749365973844	149.617887802856	-1.34673	0.0080396412629236	0.200474769430518	Thpo	16	20543204	20553261	-	2628	protein_coding	thrombopoietin [Source:MGI Symbol;Acc:MGI:101875]	-
ENSMUSG00000017713	184.960271311123	88.9857167232479	137.314708453207	151.077783538531	123.834330638733	1400.49655889789	122.005174306633	228.835297251565	380.855107450297	124.098	137.234562132968	451.258082004597	-1.71608	0.00804356770594238	0.200474769430518	Tha1	11	117758778	117764307	-	2910	protein_coding	threonine aldolase 1 [Source:MGI Symbol;Acc:MGI:1919026]	-
ENSMUSG00000060131	15.5127969486749	43.7122818991393	113.303393313848	119.794000078532	26.1763625740411	17.4665103717424	34.737584351194	9.00926367132145	15.173510256984	18.1374397708877	63.6997669628471	18.9048616844259	1.75074057748125	0.00804609340764647	0.200474769430518	Atp8b4	2	126162893	126342594	-	6660	protein_coding	ATPase, class I, type 8B, member 4 [Source:MGI Symbol;Acc:MGI:1859664]	-
ENSMUSG00000056749	164.674306070549	134.259151547357	102.798442940379	154.129859973653	194.309152953459	220.713176515654	613.414904152792	194.600095300543	678.255908487183	135.553497235055	150.034182697079	368.507516338246	-1.2967	0.00806495122909247	0.20064290828053	Nfil3	13	53121245	53135109	-	2026	protein_coding	nuclear factor, interleukin 3, regulated [Source:MGI Symbol;Acc:MGI:109495]	TF_bZIP
ENSMUSG00000025175	0	25.7590232619928	2.25106079431487	6.10415287024368	64.4341232591782	17.4665103717424	94.8929133496032	95.4981949160074	355.060140013425	97.3694135068706	19.7096720371459	132.05743443153	-2.74502	0.00807749766248964	0.200653761274049	Fn3k	11	121325739	121341317	+	4399	protein_coding	fructosamine 3 kinase [Source:MGI Symbol;Acc:MGI:1926834]	-
ENSMUSG00000045545	256.557795689623	62.4461169987705	90.0424317725947	91.5622930536551	1.00678317592466	12.7029166339945	7.62532339416454	0	0	33.4110732621615	100.323084138114	10.7478626580641	3.21657705654657	0.00810295948079604	0.200984933588787	Krt14	11	100093988	100098374	-	1758	protein_coding	keratin 14 [Source:MGI Symbol;Acc:MGI:96688]	-
ENSMUSG00000063193	36.9920542622247	113.964163522756	276.130124102624	333.439350537061	79.5358708980481	12.7029166339945	82.1840410259956	81.0833730418931	33.3817225653647	37.2294816349799	168.012312664543	49.3163069804456	1.76190371316521	0.00816070280392836	0.201620214710258	Cd300lb	11	114813607	114825212	-	2917	protein_coding	CD300 molecule like family member B [Source:MGI Symbol;Acc:MGI:2685099]	-
ENSMUSG00000087500	72.7908164514744	39.8093995867162	50.273691073032	42.7290700917057	33.2238448055138	4.76359373774793	27.9595191119367	18.919453709775	7.58675512849198	26.7288586097292	47.7653644016884	17.1916360595362	1.43613183129656	0.00816217491604827	0.201620214710258	Gm12426	4	47197487	47208459	-	371	lncRNA	predicted gene 12426 [Source:MGI Symbol;Acc:MGI:3650989]	-
ENSMUSG00000080254	0	0.780576462484631	3.75176799052478	0	2.01356635184932	65.1024477492218	8.47258154907172	9.00926367132145	0	5.72761255922768	1.30918216097175	17.6623811057685	-3.71919	0.00817097550372769	0.201620214710258	Fam220-ps	X	74187294	74188076	+	783	processed_pseudogene	family with sequence similarity 220, pseudogene [Source:MGI Symbol;Acc:MGI:3707456]	-
ENSMUSG00000110588	0	21.075564487085	18.0084863545189	21.3645350458529	13.0881812870206	7.93932289624656	224.523	118.021354094311	15.173510256984	53.4577172194584	14.7073534348955	83.8230631034801	-2.50691	0.00817724571701934	0.201620214710258	Gm45774	8	94897376	94900040	-	2665	lncRNA	predicted gene 45774 [Source:MGI Symbol;Acc:MGI:5804889]	-
ENSMUSG00000112082	0	0	0	0	0	6.35145831699724	5.08354892944303	0	13.6561592312856	5.72761255922768	0	6.1637558073907	-5.23633	0.00819904890710844	1	Gm35035	10	99287784	99296095	-	1363	lncRNA	predicted gene, 35035 [Source:MGI Symbol;Acc:MGI:5594194]	-
ENSMUSG00000022584	0	11.7086469372695	10.5049503734694	19.8384968282919	9.06104858332193	33.3451561642355	42.3629077453586	67.5694775349109	34.8990735910631	15.2736334912738	10.2226285444705	38.6900497053684	-1.90369	0.00826123643868476	0.203220966325139	Ly6c2	15	74980007	74983819	-	2740	protein_coding	lymphocyte antigen 6 complex, locus C2 [Source:MGI Symbol;Acc:MGI:3712069]	-
ENSMUSG00000032191	109.782870713699	35.906517274293	84.039602987755	93.8513503799965	27.1831457499658	9.52718747549587	23.7232283374008	48.6500238251358	4.55205307709519	17.1828376776831	70.1526974211419	20.7270660785621	1.73664814794324	0.0082666987327626	0.203220966325139	Bcl2l10	9	75255040	75258931	+	1237	protein_coding	Bcl2-like 10 [Source:MGI Symbol;Acc:MGI:1330841]	-
ENSMUSG00000036196	0	5.46403523739242	9.75459677536442	5.34113376146322	20.1356635184932	17.4665103717424	35.5848425061012	6.30648456992502	133.526890261459	35.3202774485707	8.13908585854265	45.6410010315596	-2.48037	0.00831801132364151	0.204040504143641	Slc26a8	17	28856757	28909207	-	4756	protein_coding	solute carrier family 26, member 8 [Source:MGI Symbol;Acc:MGI:2385046]	-
ENSMUSG00000117710	0	3.90288231242315	0	0	2.01356635184932	7.93932289624656	5.08354892944303	20.7213064440393	4.55205307709519	18.1374397708877	1.18328973285449	11.2867342235424	-3.2428	0.0083246653872353	0.204040504143641	Gm10817	19	5168066	5169357	+	1292	lncRNA	predicted gene 10817 [Source:MGI Symbol;Acc:MGI:3704489]	-
ENSMUSG00000025384	77.5639847433743	135.039728009841	134.313294060787	127.424191166337	170.146356731267	417.608384342569	240.621315993637	177.482494325033	414.236830015662	123.143670023395	128.897510942321	274.618538940059	-1.08684	0.00835492597133248	0.204479717014783	Faap100	11	120259881	120269590	-	5212	protein_coding	Fanconi anemia core complex associated protein 100 [Source:MGI Symbol;Acc:MGI:1919135]	-
ENSMUSG00000017002	6526.11434710022	1290.2928924871	813.383300345772	933.935389147282	114.773282055411	533.522498627769	399.058590961278	108.111164055857	47.0378817966503	831.458423181219	1935.69984222716	383.837711724555	2.33398598769581	0.0084063330563135	0.205434413584157	Slpi	2	164195990	164231015	-	1180	protein_coding	secretory leukocyte peptidase inhibitor [Source:MGI Symbol;Acc:MGI:109297]	-
ENSMUSG00000000782	32.2188859703247	24.9784467995082	19.5091935507288	25.1796305897552	15.1017476388699	203.246666143912	83.0312991809028	19.8203800769072	44.0031797452535	29.592664889343	23.3975809098374	75.9388380072637	-1.69365	0.00843726249725144	0.205886601350455	Tcf7	11	52143198	52174158	-	3019	protein_coding	transcription factor 7, T cell specific [Source:MGI Symbol;Acc:MGI:98507]	HMG
ENSMUSG00000041272	0	2.34172938745389	10.5049503734694	3.8150955439023	0	88.9204164379614	22.0287120275865	12.613	4.55205307709519	9.54602093204614	3.33235506096511	27.5320343229079	-3.00453	0.00845040597982936	0.205904083352636	Tox	4	6686353	6991557	-	7609	protein_coding	thymocyte selection-associated high mobility group box [Source:MGI Symbol;Acc:MGI:2181659]	HMG
ENSMUSG00000093861	0	0	0	0.763019108780459	7.04748223147261	77.8053643832162	23.7232283374008	4.50463183566073	0	23.8650523301153	1.56210026805061	25.9796553772786	-4.07895	0.00852415215017138	0.206464794623611	Igkv1-110	6	68247469	68248251	+	401	IG_V_gene	immunoglobulin kappa variable 1-110 [Source:MGI Symbol;Acc:MGI:4439558]	-
ENSMUSG00000033508	0	0	0	4.57811465268276	4.02713270369864	85.7446872794628	5.9308070843502	4.50463183566073	12.1388082055872	2.86380627961384	1.72104947127628	22.2365481369349	-3.67525	0.00853145409372968	0.206464794623611	Asprv1	6	86605146	86606692	+	1547	protein_coding	aspartic peptidase, retroviral-like 1 [Source:MGI Symbol;Acc:MGI:1915105]	-
ENSMUSG00000040350	0	18.7338350996311	50.273691073032	16.7864203931701	80.5426540739727	335.039426221605	116.074367222283	272.98068924104	157.804506672633	16.2282355844784	33.2673201279612	179.625444988408	-2.43124	0.00853588086601547	0.206464794623611	Trim7	11	48716967	48743036	+	7597	protein_coding	tripartite motif-containing 7 [Source:MGI Symbol;Acc:MGI:2137353]	-
ENSMUSG00000110126	519.08205174412	88.2051402607633	101.297735744169	102.244560576582	45.3052429166097	15.8786457924931	49.1409729846159	48.6500238251358	18.2082123083807	97.3694135068706	171.226946248449	45.8494536834992	1.89151698100565	0.00855690293050031	0.206464794623611	Gm9347	7	136412638	136414244	+	1607	processed_pseudogene	predicted gene 9347 [Source:MGI Symbol;Acc:MGI:3648409]	-
ENSMUSG00000020787	0	35.1259408118084	20.2595471488338	21.3645350458529	56.3798578517809	182.604426613671	99.1292041241391	75.6778148391002	84.9716574391102	67.7767486175276	26.6259761716552	102.03197032671	-1.93388	0.00856657818266348	0.206464794623611	P2rx1	11	72889929	72906026	+	2625	protein_coding	purinergic receptor P2X, ligand-gated ion channel, 1 [Source:MGI Symbol;Acc:MGI:1098235]	-
ENSMUSG00000022615	0	7.80576462484631	3.75176799052478	4.57811465268276	4.02713270369864	101.623333071956	16.0979049432363	9.00926367132145	3.03470205139679	8.59141883884153	4.0325559943505	27.6713245153504	-2.74768	0.00857310511805446	0.206464794623611	Tymp	15	89256134	89261242	-	2037	protein_coding	thymidine phosphorylase [Source:MGI Symbol;Acc:MGI:1920212]	-
ENSMUSG00000048355	1714.76070886506	994.45441320542	1119.52756837259	1379.53854867507	1023.89848991538	136.556353815441	636.290874335286	844.16800600282	279.192588728505	744.589632699599	1246.4359458067	528.15949111633	1.2370508901313	0.00859530136726375	0.206698909077203	Arxes1	X	134934116	134935695	+	1580	protein_coding	adipocyte-related X-chromosome expressed sequence 1 [Source:MGI Symbol;Acc:MGI:1923469]	-
ENSMUSG00000112863	35.7987621892497	3.12230584993852	7.50353598104955	0	4.02713270369864	0	0.847258154907172	0	1.5173510256984	0	10.0903473447873	0.472921836121113	4.45993702253266	0.00862241808046232	0.207050500253884	Gm19181	10	106896905	106897844	-	940	processed_pseudogene	predicted gene, 19181 [Source:MGI Symbol;Acc:MGI:5011366]	-
ENSMUSG00000061540	105.009702421799	39.8093995867162	71.2835918199708	94.614369488777	19.1288803425685	6.35145831699724	12.7088723236076	12.613	42.4858287195551	29.592664889343	65.9691887319663	20.7503586778706	1.67392040776632	0.00863830139051126	0.20713171597595	Orm2	4	63280686	63284115	+	775	protein_coding	orosomucoid 2 [Source:MGI Symbol;Acc:MGI:97444]	-
ENSMUSG00000106757	0	1.56115292496926	15.7574255602041	17.5494395019506	4.02713270369864	0	0	0	0	0	7.77903013816451	0	5.24534589794478	0.00867817627803972	1	Gm43482	5	129993207	129995067	+	1861	TEC	predicted gene 43482 [Source:MGI Symbol;Acc:MGI:5663619]	-
ENSMUSG00000031286	33.4121780432997	32.7842114243545	36.0169727090379	32.8098216775598	34.2306279814384	288.991353423375	99.9764622790462	77.4796675733645	19.7255633340791	43.9116962874122	33.850762367138	106.016948579455	-1.64312	0.00870169423401176	0.20835024821292	Glt28d2	3	85777156	85794823	-	2732	protein_coding	glycosyltransferase 28 domain containing 2 [Source:MGI Symbol;Acc:MGI:2443773]	-
ENSMUSG00000028051	0	0.780576462484631	7.50353598104955	0	0	169.901509979676	1.69451630981434	0	16.6908612826824	6.6822146524323	1.65682248870684	38.9938204449211	-4.52063	0.00879533013338505	0.21028834773457	Hcn3	3	89053381	89067503	-	4154	protein_coding	hyperpolarization-activated, cyclic nucleotide-gated K+ 3 [Source:MGI Symbol;Acc:MGI:1298211]	-
ENSMUSG00000039942	371.113834695222	138.16203385978	131.311879668367	163.286089279018	82.5562204258221	1373.50286105065	411.767463284885	272.98068924104	244.293515137442	272.061596563315	177.286011585642	514.921225055467	-1.53851	0.0088275697394819	0.210461828661844	Ptger4	15	5236142	5273668	-	6648	protein_coding	prostaglandin E receptor 4 (subtype EP4) [Source:MGI Symbol;Acc:MGI:104311]	-
ENSMUSG00000039395	13.1262128027249	15.6115292496926	12.0056575696793	38.150955439023	71.4816054906508	384.263228178333	22.0287120275865	128.832470499897	110.766624875983	20.0466439572969	30.0751921103541	133.187535907819	-2.14467	0.00882799027822931	0.210461828661844	Mreg	1	72198601	72251466	-	2284	protein_coding	melanoregulin [Source:MGI Symbol;Acc:MGI:2151839]	-
ENSMUSG00000120732	12620.2569637835	4034.79973458306	4379.06359854052	4525.4663341769	3559.9853100696	1686.31218316277	3141.63323839579	3510.00912634684	1147.11737542799	3128.23105943152	5823.91438823071	2522.66059655298	1.20671029187828	0.00885786252523343	0.210870580719242	ENSMUSG00000120732	6	38664447	38666027	-	1581	lncRNA	novel transcript	-
ENSMUSG00000023084	0	7.80576462484631	0	9.91924841414597	8.05426540739727	11.1150520547452	88.962106265253	11.7120427727179	13.6561592312856	50.5939109398445	5.15585568927791	35.2078542527692	-2.76716	0.0088791465622446	0.210877540033217	Lrrc71	3	87644230	87655932	-	4552	protein_coding	leucine rich repeat containing 71 [Source:MGI Symbol;Acc:MGI:1921735]	-
ENSMUSG00000036026	184.960271311123	419.169560354247	245.36562658032	361.671057561938	440.971031055001	1082.92364304803	483.784406451995	402.714086108069	1138.0132692738	442.935371246941	330.427509372526	710.074155225766	-1.10184	0.00889201953487745	0.210877540033217	Tmem63b	17	45971097	45997831	-	5098	protein_coding	transmembrane protein 63b [Source:MGI Symbol;Acc:MGI:2387609]	-
ENSMUSG00000020388	863.943460833892	199.046997933581	314.398157605976	236.535923721942	137.929295101678	131.792760077693	151.659209728384	192.798242566279	112.283975901681	118.370659557372	350.370767039414	141.380969566282	1.30672086803609	0.0089026246347516	0.210877540033217	Pdlim4	11	53945754	53959840	-	2560	protein_coding	PDZ and LIM domain 4 [Source:MGI Symbol;Acc:MGI:1353470]	-
ENSMUSG00000106807	17.8993810946248	11.7086469372695	37.5176799052478	6.86717197902413	7.04748223147261	0	4.23629077453586	5.40555820279287	0	0	16.2080724295278	1.92836979546575	2.96919082645052	0.0089090637952352	0.210877540033217	Gm10441	5	53676602	53680073	-	1546	lncRNA	predicted gene 10441 [Source:MGI Symbol;Acc:MGI:3641801]	-
ENSMUSG00000032401	638.411259041619	1538.51620755721	2028.9561292758	5130.54048743981	839.657168721166	263.585520155386	367.710039229712	381.091853296897	1025.72929337212	1237.16431279318	2035.21625040712	655.056203769458	1.63563146193214	0.00894961799539033	0.211535264715581	Lctl	9	64024429	64045400	+	2604	protein_coding	lactase-like [Source:MGI Symbol;Acc:MGI:2183549]	-
ENSMUSG00000024737	178.993810946248	96.0109048856096	217.602543450437	298.34047153316	40.2713270369864	44.4602082189807	83.0312991809028	40.5416865209465	101.662518721793	34.3656753553661	166.243811570488	60.8122775995977	1.45395830978437	0.00903249600281236	0.21288680835078	Slc15a3	19	10817091	10836726	+	5491	protein_coding	solute carrier family 15, member 3 [Source:MGI Symbol;Acc:MGI:1929691]	-
ENSMUSG00000040435	674.210021230869	521.425076939733	279.881892093148	386.850688151693	302.034952777398	543.049686103264	1840.24471245838	973.901402869849	462.792062838011	961.284307857046	432.880526238568	956.254434425309	-1.14479	0.00905897393883565	0.213179582539676	Ppp1r15a	7	45172340	45175692	-	2937	protein_coding	protein phosphatase 1, regulatory subunit 15A [Source:MGI Symbol;Acc:MGI:1927072]	-
ENSMUSG00000064288	0	0	0	0	2.01356635184932	22.2301041094904	5.08354892944303	7.20741093705716	9.10410615419037	0	0.402713270369864	8.72503402603618	-4.58045	0.0091425271605329	0.21439407873841	H4c12	13	21934364	21934675	-	312	protein_coding	H4 clustered histone 12 [Source:MGI Symbol;Acc:MGI:2448439]	-
ENSMUSG00000031495	168.254182289474	152.992986646988	178.584156348979	145.736649777068	62.4205569073289	50.811666535978	66.0861360827594	96.3991212831395	25.7949674368727	8.59141883884153	141.597706393967	49.5366620355182	1.51073725616112	0.00914820530315986	0.21439407873841	Cd209d	8	3921824	3928555	-	919	protein_coding	CD209d antigen [Source:MGI Symbol;Acc:MGI:2157947]	-
ENSMUSG00000076749	0	3.12230584993852	4.50212158862973	3.8150955439023	3.02034952777398	84.1568227002135	10.1670978588861	12.613	0	11.4552251184554	2.89197450204891	23.678422963481	-3.00063	0.00920803967779621	0.215491538730799	Trgc1	13	19398273	19401194	+	924	TR_C_gene	T cell receptor gamma, constant 1 [Source:MGI Symbol;Acc:MGI:98625]	-
ENSMUSG00000030539	206.439528624673	337.989608255845	306.144268026822	274.686879160965	331.231664879213	3193.19566887036	307.554710231303	250.457530062736	688.877365667072	359.884989138139	291.298389789504	959.994052793923	-1.71954	0.00926453488274352	0.216110996689589	Sema4b	7	79836589	79876275	+	5645	protein_coding	sema domain, immunoglobulin domain (Ig), transmembrane domain (TM) and short cytoplasmic domain, (semaphorin) 4B [Source:MGI Symbol;Acc:MGI:107559]	-
ENSMUSG00000115750	0	0	0	0	0	163.550051662679	0	0	27.3123184625711	0	0	38.1725	-7.87495	0.00930963034371867	0.216110996689589	Gm49282	15	36843060	36844582	+	921	lncRNA	predicted gene, 49282 [Source:MGI Symbol;Acc:MGI:6118767]	-
ENSMUSG00000032184	729.101456587719	224.806021195574	187.588399526239	247.218191244869	160.078524972021	76.2174998039669	144.033886334219	151.356	104.697220773189	174.692183056444	309.758518705284	130.199283929204	1.2457372524965	0.00933810933754066	0.216110996689589	Lysmd2	9	75533023	75545053	+	1543	protein_coding	LysM, putative peptidoglycan-binding, domain containing 2 [Source:MGI Symbol;Acc:MGI:1917332]	-
ENSMUSG00000022551	359.180913965472	2418.22588077739	1979.43279180087	2147.89879121699	3445.21202801418	6357.80977531424	2745.11642189924	3190.18026601493	18320.4962842824	2825.62219588566	2069.99008115498	6687.8449886793	-1.69178	0.00934445172926374	0.216110996689589	Cyc1	15	76227723	76230460	+	2154	protein_coding	cytochrome c-1 [Source:MGI Symbol;Acc:MGI:1913695]	-
ENSMUSG00000029513	131.262128027249	405.119184029523	384.931395827842	413.556356959009	357.408027453254	2875.6227530205	392.28052572202	452.265036300337	807.230745671547	444.84457543335	338.455418459375	994.448727229551	-1.55364	0.00934619844269743	0.216110996689589	Prkab1	5	116151645	116162567	-	3066	protein_coding	protein kinase, AMP-activated, beta 1 non-catalytic subunit [Source:MGI Symbol;Acc:MGI:1336167]	-
ENSMUSG00000068686	544.141185276595	123.331081072572	120.806929294898	114.452866317069	113.766498879486	25.405833267989	66.9333942376665	31.5324228496251	101.662518721793	110.733842811735	203.299712168124	67.2536023777617	1.59326690826415	0.00936883948798055	0.216110996689589	Cd59b	2	103900194	103921532	+	1300	protein_coding	CD59b antigen [Source:MGI Symbol;Acc:MGI:1888996]	-
ENSMUSG00000042810	106.202994494774	271.640608944652	222.104665039067	187.702700759993	616.151303665891	1270.29166339945	438.879724241915	830.654110495838	626.665973613437	370.38561216339	280.760454580875	707.375416782806	-1.33261	0.00938186675719754	0.216110996689589	Krba1	6	48372520	48396715	+	14064	protein_coding	KRAB-A domain containing 1 [Source:MGI Symbol;Acc:MGI:1925077]	-
ENSMUSG00000022324	2110.93367709276	1223.16331671342	1101.51908201807	1116.29695614581	874.894579878529	222.301041094904	886.232030032901	550.466010317741	229.120004880458	867.733302722994	1285.36152236972	551.17	1.21991622381468	0.00940298168492028	0.216110996689589	Matn2	15	34306823	34436419	+	6263	protein_coding	matrilin 2 [Source:MGI Symbol;Acc:MGI:109613]	-
ENSMUSG00000052658	0	3.90288231242315	4.50212158862973	12.2083057404874	9.06104858332193	12.7029166339945	4.23629077453586	35.1361283181537	59.1766900022374	37.2294816349799	5.93487164497243	29.6963014727803	-2.30593	0.00942728281628709	0.216110996689589	5830454E08Rik	9	120406397	120407140	+	744	lncRNA	RIKEN cDNA 5830454E08 gene [Source:MGI Symbol;Acc:MGI:1923350]	-
ENSMUSG00000112150	0	19.5144115621158	24.7616687374635	7.63019108780459	21.1424466944178	57.1631248529752	23.7232283374008	45.9472447237394	68.2807961564278	73.5043611767553	14.6097436163603	53.7237510494597	-1.86662	0.00942851937030912	0.216110996689589	9530018F02Rik	12	77282839	77285437	-	2599	lncRNA	RIKEN cDNA 9530018F02 gene [Source:MGI Symbol;Acc:MGI:1924652]	-
ENSMUSG00000071064	251.784627397723	131.136845697418	89.2920781744897	137.343439580483	57.3866410277056	1024.17265361581	123.699690616447	220.726959947376	613.009814382152	130.780486769032	133.388726375564	422.477921066162	-1.66257	0.0094636874103848	0.216110996689589	Zfp827	8	79755066	79920395	+	11762	protein_coding	zinc finger protein 827 [Source:MGI Symbol;Acc:MGI:2444807]	zf-C2H2
ENSMUSG00000097203	13.1262128027249	6.24461169987705	7.50353598104955	0	2.01356635184932	22.2301041094904	5.08354892944303	13.5138955069822	212.429143597775	1.90920418640923	5.77758536710016	51.0332	-3.14808	0.00946369159164485	0.216110996689589	4732419C18Rik	8	124471370	124481465	-	3623	lncRNA	RIKEN cDNA 4732419C18 gene [Source:MGI Symbol;Acc:MGI:3045379]	-
ENSMUSG00000025780	10321.9764312337	13619.4981174318	12383.8357831242	10078.7194078811	15200.4123901105	3323.40056436881	9104.63613263247	5071.31452058684	1714.60665903919	8723.15392770376	12320.8884259563	5587.42236086621	1.14069344922319	0.00947870813374135	0.216110996689589	Itih5	2	10158382	10261340	+	7900	protein_coding	inter-alpha (globulin) inhibitor H5 [Source:MGI Symbol;Acc:MGI:1925751]	-
ENSMUSG00000108929	63.2444798676744	21.8561409495697	18.0084863545189	21.3645350458529	29.1967121018151	0	13.5561304785147	6.30648456992502	0	10.5006230252508	30.7340708638862	6.0726476147381	2.27628261715447	0.00948232811837353	0.216110996689589	Cc2d2b	19	40737197	40816187	+	4918	protein_coding	coiled-coil and C2 domain containing 2B [Source:MGI Symbol;Acc:MGI:3645359]	-
ENSMUSG00000036661	107.396286567749	374.676701992623	208.598300273178	312.074815491208	203.370201536781	1020.99692445731	449.046822100801	374.785368726972	397.54596873298	389.477654027482	241.223261172308	526.370547609108	-1.12312	0.00951273776298279	0.216506252740195	Dennd3	15	73384409	73444091	+	5709	protein_coding	DENN/MADD domain containing 3 [Source:MGI Symbol;Acc:MGI:2146009]	-
ENSMUSG00000039914	168.254182289474	409.802642804431	416.44624694825	388.376726369254	938.321919961782	398.554009391577	586.302643195763	1643.28969364903	4115.05598169405	727.406795021916	464.240343674638	1494.12182459047	-1.6861	0.00954753432349638	0.217000131969838	Coq10a	10	128198969	128204866	-	2573	protein_coding	coenzyme Q10A [Source:MGI Symbol;Acc:MGI:2684847]	-
ENSMUSG00000040016	1471.32912597816	2379.19705765316	1866.12939848702	2870.47788723209	1368.21833608161	365.208853227342	825.229442879585	813.536509520327	1104.63154670843	1656.23463171001	1991.07036108641	952.968196809138	1.06275958053664	0.00958270419611531	0.217501131267719	Ptger3	3	157272529	157351525	+	5688	protein_coding	prostaglandin E receptor 3 (subtype EP3) [Source:MGI Symbol;Acc:MGI:97795]	-
ENSMUSG00000058818	356.794329819522	171.726821746619	496.734081945481	604.311134154124	219.478732351576	117.501978864449	274.511642189924	200.906579870468	133.526890261459	96.414811413666	369.809020003464	164.572380519993	1.1658375845143	0.0096524107980057	0.218756168436651	Pirb	7	3714408	3723390	-	4471	protein_coding	paired Ig-like receptor B [Source:MGI Symbol;Acc:MGI:894311]	-
ENSMUSG00000096617	88.3036134001492	124.892233997541	137.314708453207	127.424191166337	165.112440851644	304.869999215868	101.670978588861	318.027007597647	517.416699763153	171.828376776831	128.609437573776	282.762612388472	-1.13337	0.0096785955972331	0.218756168436651	Gm5559	5	96009573	96010574	+	1002	processed_pseudogene	predicted gene 5559 [Source:MGI Symbol;Acc:MGI:3779498]	-
ENSMUSG00000070280	114.556039005599	43.7122818991393	42.7701550919825	54.9373758321931	31.2102784536644	0	22.0287120275865	6.30648456992502	0	24.8197	57.4372260565157	10.6309702041663	2.4011198450147	0.00969080980339804	0.218756168436651	Slc22a14	9	118998523	119194619	-	2432	protein_coding	solute carrier family 22 (organic cation transporter), member 14 [Source:MGI Symbol;Acc:MGI:2685974]	-
ENSMUSG00000030789	342.474824943822	249.003891532597	755.60607329169	1268.13775879312	90.6104858332193	403.317603129325	138.103079249869	57.6592874964573	45.5205307709519	43.9116962874122	541.16660687889	137.702439386803	1.9773958049407	0.00979110083897058	0.220120420354008	Itgax	7	127728719	127749829	+	4803	protein_coding	integrin alpha X [Source:MGI Symbol;Acc:MGI:96609]	-
ENSMUSG00000001604	71.5975243784994	37.4676701992623	50.273691073032	54.1743567234126	246.661878101542	863.798331111625	48.2937148297088	944.170832754488	153.252453595538	56.3215234990722	92.0350240951496	413.167371158086	-2.16732	0.00984550281814527	0.220243810224654	Tcea3	4	135975040	136002209	+	1400	protein_coding	transcription elongation factor A (SII), 3 [Source:MGI Symbol;Acc:MGI:1196908]	-
ENSMUSG00000108170	85.9170292541992	18.7338350996311	35.2666191109329	10.6822675229264	20.1356635184932	6.35145831699724	7.62532339416454	9.9101900384536	6.06940410279358	18.1374397708877	34.1470829012366	9.61876312465933	1.8012898147384	0.00986688875128871	0.220243810224654	Gm43966	6	52690329	52690940	-	612	TEC	predicted gene, 43966 [Source:MGI Symbol;Acc:MGI:5690358]	-
ENSMUSG00000025651	4092.99181030421	3380.67665902094	2589.4702670602	3196.28704668134	4693.62316616076	7767.83352168763	3550.85892721596	5081.2247106253	28872.1553169891	4193.56699544787	3590.60978984549	9893.12789439317	-1.46215	0.00987202781241697	0.220243810224654	Uqcrc1	9	108765701	108778691	+	4135	protein_coding	ubiquinol-cytochrome c reductase core protein 1 [Source:MGI Symbol;Acc:MGI:107876]	-
ENSMUSG00000110949	28.6390097513997	0	0.750353598104955	14.4973630668287	2.01356635184932	0	0	0	0	0	9.18005855363655	0	5.47372536755985	0.0098802525671939	0.220243810224654	Nudt8	19	4050580	4052103	+	1135	protein_coding	nudix (nucleoside diphosphate linked moiety X)-type motif 8 [Source:MGI Symbol;Acc:MGI:1913637]	-
ENSMUSG00000025494	198.086484113848	146.748374947111	110.301978921428	191.517796303895	111.752932527637	1286.17030919194	168.604372826527	216.222328111715	347.473384884933	167.055366310807	151.681513362784	437.105152265185	-1.52534	0.00988963696102014	0.220243810224654	Sigirr	7	140671088	140680485	-	3043	protein_coding	single immunoglobulin and toll-interleukin 1 receptor (TIR) domain [Source:MGI Symbol;Acc:MGI:1344402]	-
ENSMUSG00000121069	3408.04216041657	2136.43777782043	1096.26660683134	1513.06689271165	906.104858332193	1665.66994363253	13779.8066314102	4127.14368783236	854.268627468197	9937.40779026003	1811.98365922244	6072.85933612067	-1.74498	0.00990814177966291	0.220359733083537	ENSMUSG00000121069	15	82247110	82252084	+	4975	lncRNA	novel transcript	-
ENSMUSG00000057963	496.409502357596	1044.41130680444	1000.22134627391	1835.82397572579	758.107731471268	16863.1218316277	623.582002011678	653.171616170805	3811.58577655437	797.092747825853	1026.9947725266	4549.71079483808	-2.14712	0.00992352879389797	0.220406097300396	Itpk1	12	102534841	102671189	-	3320	protein_coding	inositol 1,3,4-triphosphate 5/6 kinase [Source:MGI Symbol;Acc:MGI:2446159]	-
ENSMUSG00000082063	0	0	0	0	0	11.1150520547452	1.69451630981434	0.900926367132145	24.2776164111743	0	0	7.5976222285732	-5.53384	0.00993750606524134	1	Gm12993	4	116731785	116732662	-	479	processed_pseudogene	predicted gene 12993 [Source:MGI Symbol;Acc:MGI:3650477]	-
ENSMUSG00000100291	0	10.9280704747848	11.2553039715743	8.39321019658505	2.01356635184932	23.8179686887397	5.08354892944303	15.3157482412465	163.873910775427	11.4552251184554	6.51803019895871	43.9092803506623	-2.72665	0.00993933591345325	0.220461655622499	2310069B03Rik	6	82854845	82858834	-	1902	lncRNA	RIKEN cDNA 2310069B03 gene [Source:MGI Symbol;Acc:MGI:1916902]	-
ENSMUSG00000030117	0	0.780576462484631	26.2623759336734	86.2211592921919	3.02034952777398	4.76359373774793	0.847258154907172	0	0	0	23.2568922432248	1.12217037853102	4.47862003157999	0.0100078811749769	0.221389296646452	Gdf3	6	122582362	122587046	-	2423	protein_coding	growth differentiation factor 3 [Source:MGI Symbol;Acc:MGI:95686]	-
ENSMUSG00000078486	45.3450987730496	22.6367174120543	33.015558316618	23.6535923721942	106.719016648014	152.434999607934	21.1814538726793	363.974252321387	347.473384884933	31.5018690757523	46.273996704386	183.313191952537	-1.9877	0.0101091372403878	0.223108232779284	Perm1	4	156300325	156305764	+	3901	protein_coding	PPARGC1 and ESRR induced regulator, muscle 1 [Source:MGI Symbol;Acc:MGI:1921433]	-
ENSMUSG00000033590	0	41.3705525116854	6.7531823829446	18.312458610731	85.576569953596	330.275832483857	19.4869375628649	172.07693612224	399.063319758678	30.5472669825476	30.4025526917914	190.290058582037	-2.64473	0.0101467427066804	0.22356566476993	Myo5c	9	75139302	75212733	+	9697	protein_coding	myosin VC [Source:MGI Symbol;Acc:MGI:2442485]	-
ENSMUSG00000006218	0	0	0	0	0	9.52718747549587	3.38903261962869	0	44.0031797452535	0	0	11.3838799680756	-6.12391	0.0101739103007679	0.223644809860241	Fam131c	4	141095531	141111486	+	1433	protein_coding	family with sequence similarity 131, member C [Source:MGI Symbol;Acc:MGI:2685539]	-
ENSMUSG00000027895	0	3.90288231242315	2.25106079431487	1.52603821756092	14.0949644629452	15.8786457924931	7.62532339416454	34.2352019510215	89.5237105162054	2.86380627961384	4.35498915744883	30.0253375866997	-2.78484	0.0101773303539514	0.223644809860241	Kcnc4	3	107345619	107366868	-	3838	protein_coding	potassium voltage gated channel, Shaw-related subfamily, member 4 [Source:MGI Symbol;Acc:MGI:96670]	-
ENSMUSG00000031504	0	28.1007526494467	75.7857134086005	32.0468025687793	42.2848933888357	476.359373774793	195.716633783557	27.0277910139644	75.8675512849198	115.506853277758	35.6436324031324	178.095640626998	-2.31636	0.0102247777334944	0.223797017524794	Rab20	8	11503518	11528710	-	1392	protein_coding	RAB20, member RAS oncogene family [Source:MGI Symbol;Acc:MGI:102789]	-
ENSMUSG00000023170	81.1438609622993	409.802642804431	303.142853634402	420.423528938033	436.943898351302	1027.3483827743	587.14990135067	627.945677891105	796.609288491658	552.714611965471	330.291356938094	718.353572494642	-1.11941	0.0102696109456542	0.224410263494763	Gps2	11	69804714	69807417	+	1604	protein_coding	G protein pathway suppressor 2 [Source:MGI Symbol;Acc:MGI:1891751]	-
ENSMUSG00000026623	10917.4291756482	10706.3867594392	12000.4050944926	12632.5443649693	10879.2989990419	4947.78602894085	7797.3167996107	5951.51958127495	1004.48637901234	6091.31595673864	11427.2128787182	5158.4849491155	1.14732992202652	0.0103013613893603	0.224410263494763	Lpgat1	1	191449946	191516367	+	7610	protein_coding	lysophosphatidylglycerol acyltransferase 1 [Source:MGI Symbol;Acc:MGI:2446186]	-
ENSMUSG00000023087	1171.81281566144	801.652026971716	981.462506321282	1527.56425577848	913.152340563666	9357.28596551619	1964.79166122973	999.127341149549	1663.01672416544	1372.71781002823	1079.12878905932	3071.38790041783	-1.50877	0.0103465744796633	0.224410263494763	Noct	3	51131868	51159065	+	10658	protein_coding	nocturnin [Source:MGI Symbol;Acc:MGI:109382]	-
ENSMUSG00000064358	5720.6421978421	2844.42	6493.56003800028	5491.44852589297	5720.54200560391	10125.8124218729	2380.79541528915	10294.885597219	81604.6555130854	3288.6042110899	5254.12267932665	21538.9506317113	-2.03541	0.0103490378883475	0.224410263494763	mt-Co3	MT	8607	9390	+	784	protein_coding	mitochondrially encoded cytochrome c oxidase III [Source:MGI Symbol;Acc:MGI:102502]	-
ENSMUSG00000029843	483.283289554871	216.219680108243	351.915837511224	373.879363302425	332.238448055138	65.1024477492218	162.673565742177	142.346366006879	12.1388082055872	231.013706555517	351.50732370638	122.654978851876	1.51398076161231	0.0103516365455377	0.224410263494763	Slc13a4	6	35244892	35285066	-	4528	protein_coding	solute carrier family 13 (sodium/sulfate symporters), member 4 [Source:MGI Symbol;Acc:MGI:2442367]	-
ENSMUSG00000097702	27.4457176784248	21.075564487085	20.2595471488338	9.91924841414597	26.1763625740411	11.1150520547452	62.6971034631307	71.1731830034395	50.0725838480471	80.1865758291876	20.9752880605061	55.0489	-1.40773	0.0103543060052415	0.224410263494763	Gm26739	8	121325291	121326016	+	427	lncRNA	predicted gene, 26739 [Source:MGI Symbol;Acc:MGI:5477233]	-
ENSMUSG00000041625	63.2444798676744	181.093739296434	106.550210930904	160.997031952677	232.566913638596	600.21281095624	255.024704627059	315.324228496251	215.463845649172	237.695921207949	148.890475137257	324.744302187334	-1.12276	0.0103795085533188	0.224410263494763	Ggact	14	123053635	123151169	-	5462	protein_coding	gamma-glutamylamine cyclotransferase [Source:MGI Symbol;Acc:MGI:2385008]	-
ENSMUSG00000021728	264.910840200448	112.403010597787	167.328852377405	201.437044718041	99.6715344165413	73.0417706454683	127.088723236076	76.5787412062323	34.8990735910631	84.004984202006	169.150256462044	79.1226585761691	1.08808332549489	0.0103882353853874	0.224410263494763	Emb	13	117345072	117410951	+	6906	protein_coding	embigin [Source:MGI Symbol;Acc:MGI:95321]	-
ENSMUSG00000015950	394.979676154722	210.75564487085	708.333796611078	727.157210667778	134.908945573904	247.706874362893	231.301476289658	137.841734171218	169.94331487822	113.597649091349	435.227054775666	180.078209758668	1.27464802808197	0.0104721054415112	0.225633699688425	Ncf1	5	134248907	134258479	-	3663	protein_coding	neutrophil cytosolic factor 1 [Source:MGI Symbol;Acc:MGI:97283]	-
ENSMUSG00000081219	0	41.3705525116854	50.273691073032	70.9607771165827	23.1560130462672	936.840101757094	54.224521914059	63.0648456992502	119.870731030173	23.8650523301153	37.1522067495135	239.573050546138	-2.68436	0.0105405404305973	0.22647686662659	Bambi-ps1	2	122297416	122298007	-	592	processed_pseudogene	BMP and activin membrane-bound inhibitor, pseudogene (Xenopus laevis) [Source:MGI Symbol;Acc:MGI:1932402]	-
ENSMUSG00000064354	11530.7813011573	4759.1746917688	6342.73896478119	3726.58532728376	3757.31481255083	8115.57586454323	2849.32917495282	11695.8260981095	86807.6521802052	8406.22603275983	6023.31901950838	23574.9218701141	-1.96862	0.010587242738141	0.226640859080437	mt-Co2	MT	7013	7696	+	684	protein_coding	mitochondrially encoded cytochrome c oxidase II [Source:MGI Symbol;Acc:MGI:102503]	-
ENSMUSG00000058022	178.993810946248	166.262786509226	159.825316396356	206.778178479505	243.641528573768	1462.42327748862	109.296301983025	130.634323234161	1731.29752032187	145.099518167101	191.10032418102	715.750188238955	-1.90425	0.0106599892479943	0.227116162475797	Adtrp	13	41916624	42001160	-	2866	protein_coding	androgen dependent TFPI regulating protein [Source:MGI Symbol;Acc:MGI:1924596]	-
ENSMUSG00000021917	4825.67314311086	1493.2427727331	1412.16547163353	1609.97031952677	1221.22799239661	1155.9654136935	937.067519327332	1038.76810130336	752.606108746404	1140.74950137951	2112.45593988017	1005.03132889002	1.07133407197107	0.010677224861967	0.227116162475797	Spcs1	14	30721783	30723629	-	1546	protein_coding	signal peptidase complex subunit 1 homolog (S. cerevisiae) [Source:MGI Symbol;Acc:MGI:1916269]	-
ENSMUSG00000053030	59.6646036487495	8.58634108733094	0	21.3645350458529	3.02034952777398	3.17572915849862	2.54177446472151	0	0	0	18.5271658619415	1.14350072464403	4.04563046542583	0.0106779824110475	0.227116162475797	Spink2	5	77352954	77359318	-	788	protein_coding	serine peptidase inhibitor, Kazal type 2 [Source:MGI Symbol;Acc:MGI:1917232]	-
ENSMUSG00000064337	17766.9256745246	9668.22006433464	18100.7798470858	15348.8923922277	11746.139313513	83937.6973882771	7801.55309038524	32833.3605237639	82738.1167292821	9904.95131909107	14526.1914583372	43443.1358101599	-1.58046	0.010755980763388	0.227478955087848	mt-Rnr1	MT	70	1024	+	955	Mt_rRNA	mitochondrially encoded 12S rRNA [Source:MGI Symbol;Acc:MGI:102493]	-
ENSMUSG00000006403	11.9329207297499	110.841857672818	48.7729838768221	57.9894522673149	90.6104858332193	61.9267185907231	913.344290989931	158.563040615258	28.8296694882695	205.239450038992	64.0295400759848	273.580633944635	-2.09547	0.010763833453346	0.227478955087848	Adamts4	1	171077990	171088206	+	4810	protein_coding	a disintegrin-like and metallopeptidase (reprolysin type) with thrombospondin type 1 motif, 4 [Source:MGI Symbol;Acc:MGI:1339949]	-
ENSMUSG00000025650	0	4.68345877490779	27.0127295317784	12.2083057404874	84.5697867776714	85.7446872794628	26.2650028021223	308.116817559194	355.060140013425	32.4564711689569	25.694856164969	161.528623764632	-2.65265	0.0107765315777801	0.227478955087848	Col7a1	9	108782654	108813943	+	10287	protein_coding	collagen, type VII, alpha 1 [Source:MGI Symbol;Acc:MGI:88462]	-
ENSMUSG00000049680	492.829626138671	725.155533648222	569.518380961661	539.454509907785	784.28409404531	2702.54551388233	865.050576160222	663.081806209259	1204.77671440453	950.783684831795	622.24842894033	1277.24765909763	-1.03659	0.0107792686777262	0.227478955087848	Urgcp	11	5663417	5712376	-	5871	protein_coding	upregulator of cell proliferation [Source:MGI Symbol;Acc:MGI:1919296]	-
ENSMUSG00000097180	0	9.36691754981557	11.2553039715743	6.10415287024368	13.0881812870206	31.7572915849862	11.0143560137932	24.3250119125679	48.5552328223487	28.6380627961384	7.96291113573083	28.8579910259669	-1.8344	0.0107872068828728	0.227478955087848	2700038G22Rik	5	24055531	24060036	+	3007	lncRNA	RIKEN cDNA 2700038G22 gene [Source:MGI Symbol;Acc:MGI:1914444]	-
ENSMUSG00000046352	0	0.780576462484631	3.75176799052478	0.763019108780459	4.02713270369864	114.32624970595	0.847258154907172	0	18.2082123083807	1.90920418640923	1.8644992530977	27.0581848711295	-3.84233	0.0107892291285656	0.227478955087848	Gjb2	14	57336057	57342159	-	2406	protein_coding	gap junction protein, beta 2 [Source:MGI Symbol;Acc:MGI:95720]	-
ENSMUSG00000096225	0	0	0	0	3.02034952777398	0	2.54177446472151	14.4148218741143	106.214571798888	0	0.604069905554796	24.6342336275447	-5.38921	0.0107920478232923	0.227478955087848	Lhx8	3	154011931	154036296	-	2532	protein_coding	LIM homeobox protein 8 [Source:MGI Symbol;Acc:MGI:1096343]	Homeobox
ENSMUSG00000038037	0	34.3453643493238	51.024044671137	70.1977580078023	31.2102784536644	352.505936593347	169.451630981434	164.869525185183	33.3817225653647	94.5056072272568	37.3554890963855	162.942884510517	-2.12004	0.0109936855602394	0.230529808372276	Socs1	16	10600104	10603400	-	2908	protein_coding	suppressor of cytokine signaling 1 [Source:MGI Symbol;Acc:MGI:1354910]	-
ENSMUSG00000092035	38.1853463351997	753.256286297669	451.712866059183	525.720165949736	1174.91596630408	90.5082810172107	364.321006610084	165.770451552315	53.1072858994439	168.009968404012	588.758126189173	168.343398696613	1.80413116587895	0.0109967297550484	0.230529808372276	Peg10	6	4747306	4760517	+	6667	protein_coding	paternally expressed 10 [Source:MGI Symbol;Acc:MGI:2157785]	-
ENSMUSG00000032000	198.086484113848	295.057902819191	429.202258116035	328.098216775598	254.716143508939	1517.99853776234	796.422665612741	426.138171653505	267.053780522918	465.845821483852	301.032201066722	694.691795407071	-1.20515	0.0110148688723522	0.230529808372276	Birc3	9	7848700	7873187	-	5009	protein_coding	baculoviral IAP repeat-containing 3 [Source:MGI Symbol;Acc:MGI:1197007]	-
ENSMUSG00000027996	299.516310316722	496.446630140225	297.140024849562	362.434076670718	62.4205569073289	71.453906066219	82.1840410259956	120.724133195707	36.4164246167615	229.104502369107	303.591519776911	107.976601454758	1.48822809563878	0.0110263158996778	0.230529808372276	Sfrp2	3	83673628	83681623	+	2153	protein_coding	secreted frizzled-related protein 2 [Source:MGI Symbol;Acc:MGI:108078]	-
ENSMUSG00000020926	0	27.3201761869621	40.5190942976676	21.3645350458529	53.3595083240069	63.5145831699724	193.174859318835	43.244465622343	251.880270265934	57.2761255922768	28.5126627708979	121.818060793872	-2.09156	0.0110332632047326	0.230529808372276	Adam11	11	102652265	102671088	+	5669	protein_coding	a disintegrin and metallopeptidase domain 11 [Source:MGI Symbol;Acc:MGI:1098667]	-
ENSMUSG00000027530	15.5127969486749	23.4172938745389	18.0084863545189	16.0234012843896	17.1153139907192	1.58786457924931	9.31983970397889	9.9101900384536	1.5173510256984	1.90920418640923	18.0154584905683	4.84888990675788	1.82174547314913	0.0110794480156307	0.231043677114902	Fabp12	3	10309269	10366243	-	2787	protein_coding	fatty acid binding protein 12 [Source:MGI Symbol;Acc:MGI:1922747]	-
ENSMUSG00000050148	3964.11626642292	1600.96232455598	1907.3988463828	1835.06	1436.67959204449	700.248279448946	1154.81286513847	1084.7153460271	528.038156943042	1719.23836986151	2148.84359720464	1037.41060348382	1.04971774137431	0.0110857458691742	0.231043677114902	Ubqln2	X	152281223	152284566	+	3344	protein_coding	ubiquilin 2 [Source:MGI Symbol;Acc:MGI:1860283]	-
ENSMUSG00000021236	979.692791912466	1034.26381279214	1249.33874084475	1199.46603900288	1095.38009540603	2519.94108726866	1266.65094158622	1292.82933683463	4599.09095889184	1509.22590935649	1111.62829599165	2237.54764678757	-1.00866	0.0111314970594228	0.23170574720801	Entpd5	12	84420631	84455803	-	6039	protein_coding	ectonucleoside triphosphate diphosphohydrolase 5 [Source:MGI Symbol;Acc:MGI:1321385]	-
ENSMUSG00000099696	0	0	0	1.52603821756092	1.00678317592466	19.0543749509917	2.54177446472151	0	57.659338976539	0	0.506564278697116	15.8510976784505	-4.91781	0.0112618826647874	0.23336933990558	2900052N01Rik	9	46824775	46838665	+	3480	lncRNA	RIKEN cDNA 2900052N01 gene [Source:MGI Symbol;Acc:MGI:1920290]	-
ENSMUSG00000026637	525.048512108995	180.31316283395	273.879063308309	268.582726290722	149.00391003685	123.853437181446	206.73098979735	106.309311321593	71.3154982078246	143.190313980692	279.365474915765	130.279910097781	1.09605340838163	0.0112679726103086	0.23336933990558	Traf5	1	191729166	191776868	-	4593	protein_coding	TNF receptor-associated factor 5 [Source:MGI Symbol;Acc:MGI:107548]	-
ENSMUSG00002075078	0	58.5432346863473	12.7560111677842	37.3879363302425	68.4612559628768	0	9.31983970397889	5.40555820279287	0	5.72761255922768	35.4296876294502	4.09060209319989	3.06802921169036	0.0112721130146691	0.23336933990558	7SK	15	11965416	11965675	+	260	misc_RNA	7SK RNA [Source:RFAM;Acc:RF00100]	-
ENSMUSG00000045404	57.2780195027995	32.0036349618699	51.7743982692419	55.7003949409735	8.05426540739727	7.93932289624656	18.6396794079578	21.6222328111715	12.1388082055872	5.72761255922768	40.9621426164564	13.2135311760381	1.61742068235427	0.0112959267671118	0.23336933990558	Kcnk13	12	99930758	100028941	+	3112	protein_coding	potassium channel, subfamily K, member 13 [Source:MGI Symbol;Acc:MGI:2384976]	-
ENSMUSG00000047330	107.396286567749	131.917422159903	63.7800558389212	61.0415287024368	85.576569953596	79.3932289624656	610.873129688071	221.627886314508	44.0031797452535	413.342706357598	89.9423726445211	273.848026213579	-1.60912	0.0113509256761769	0.233922248169869	Kcne4	1	78794475	78797745	+	2657	protein_coding	potassium voltage-gated channel, Isk-related subfamily, gene 4 [Source:MGI Symbol;Acc:MGI:1891125]	-
ENSMUSG00000024527	505.955838941396	1181.79276420173	1043.74185496399	1183.44263771849	1665.21937297939	5017.65207042782	1344.59869183768	1139.67185442216	5011.8104378818	1437.63075236615	1116.03	2790.27276138712	-1.32161	0.0113668321872223	0.233938724942068	Afg3l2	18	67537834	67582242	-	9874	protein_coding	AFG3-like AAA ATPase 2 [Source:MGI Symbol;Acc:MGI:1916847]	-
ENSMUSG00000019577	949.860490088092	1401.13475015991	1493.95401382697	1593.94691824238	3389.83895333833	582.746300584497	4481.14838130403	4483.91052921669	17652.8618329751	2592.69928514373	1765.74702513114	5958.67326584482	-1.75467	0.0114525055433303	0.234743768320125	Pdk4	6	5483351	5496309	-	3511	protein_coding	pyruvate dehydrogenase kinase, isoenzyme 4 [Source:MGI Symbol;Acc:MGI:1351481]	-
ENSMUSG00000038319	139.615172538074	492.543747827802	588.277220914285	788.961758478995	187.261670721987	123.853437181446	144.033886334219	216.222328111715	28.8296694882695	247.241942139995	439.331914096229	152.036252651129	1.52902677999738	0.011482931451714	0.234743768320125	Kcnh2	5	24524587	24556602	-	4845	protein_coding	potassium voltage-gated channel, subfamily H (eag-related), member 2 [Source:MGI Symbol;Acc:MGI:1341722]	-
ENSMUSG00000095794	0	0.780576462484631	0	3.8150955439023	2.01356635184932	61.9267185907231	36.4321006610084	13.5138955069822	0	0	1.32184767164725	22.3745429517427	-4.06118	0.0114936540108926	0.234743768320125	Igkv6-17	6	70348423	70348977	+	377	IG_V_gene	immunoglobulin kappa variable 6-17 [Source:MGI Symbol;Acc:MGI:1330833]	-
ENSMUSG00000110803	1.19329207297499	0	0	0	0	31.7572915849862	0	11.7120427727179	6.06940410279358	0	0.238658414594998	9.90774769209954	-5.34518	0.0115046028028276	0.234743768320125	Gm20275	9	59733540	59848360	-	1387	lncRNA	predicted gene, 20275 [Source:MGI Symbol;Acc:MGI:5012460]	-
ENSMUSG00000000631	300.709602389697	927.324837431742	860.655577026384	898.073491034601	1039.00023755425	9160.39075768928	838.786	1017.14586849219	1826.89063494087	711.178559437437	805.152749087334	2710.87827878357	-1.75104	0.0115182982463795	0.234743768320125	Myo18a	11	77654072	77756806	+	16037	protein_coding	myosin XVIIIA [Source:MGI Symbol;Acc:MGI:2667185]	-
ENSMUSG00000034652	205.246236551698	152.992986646988	354.917251903644	489.858267837055	107.725799823939	101.623333071956	171.993405446156	100.904	103.179869747491	26.7288586097292	262.148108552665	100.885843998826	1.37796085068066	0.0115423699184739	0.234929927297841	Cd300a	11	114780867	114795480	+	4738	protein_coding	CD300A molecule [Source:MGI Symbol;Acc:MGI:2443411]	-
ENSMUSG00000028445	701.655738909294	224.806021195574	203.345825086443	340.306522516085	121.820764286884	53.9873956944766	85.5730736456243	235.14178182149	121.388082055872	121.234465836986	318.386974398856	123.46495981089	1.36321486726955	0.0115557903764706	0.234929927297841	Enho	4	41638144	41640324	-	1269	protein_coding	energy homeostasis associated [Source:MGI Symbol;Acc:MGI:1916888]	-
ENSMUSG00000030167	0	4.68345877490779	1.50070719620991	2.28905732634138	0	9.52718747549587	16.9451630981434	16.2166746083786	1.5173510256984	13.3644293048646	1.69464465949181	11.5141611025162	-2.71649	0.0116754105506219	0.236449719552656	Klrc1	6	129642978	129655936	-	1984	protein_coding	killer cell lectin-like receptor subfamily C, member 1 [Source:MGI Symbol;Acc:MGI:1336161]	-
ENSMUSG00000026204	0	8.58634108733094	8.25388957915451	7.63019108780459	3.02034952777398	47.6359373774793	26.2650028021223	6.30648456992502	18.2082123083807	18.1374397708877	5.4981542564128	23.310615365759	-2.04302	0.0116876149423312	0.236449719552656	Ptprn	1	75223671	75241146	-	4249	protein_coding	protein tyrosine phosphatase, receptor type, N [Source:MGI Symbol;Acc:MGI:102765]	-
ENSMUSG00000102139	77.5639847433743	0.780576462484631	11.2553039715743	1.52603821756092	2.01356635184932	4.76359373774793	0	0	0	0	18.6278939493687	0.952718747549587	4.44921449699006	0.0116876287231351	0.236449719552656	Gm37109	1	130395709	130397962	+	2254	TEC	predicted gene, 37109 [Source:MGI Symbol;Acc:MGI:5610337]	-
ENSMUSG00000052117	0	1.56115292496926	6.7531823829446	6.10415287024368	3.02034952777398	169.901509979676	26.2650028021223	1.80185273426429	0	2.86380627961384	3.4877675411863	40.1664343591354	-3.50454	0.0117423030418127	0.236977124360286	D630039A03Rik	4	57908483	57916297	-	2830	protein_coding	RIKEN cDNA D630039A03 gene [Source:MGI Symbol;Acc:MGI:2442889]	-
ENSMUSG00000061518	2724.2858026019	1762.5416522903	1752.82600517318	1839.63907126969	2258.21466359901	4525.41405086054	1863.96794079578	3406.40259412664	13952.0426812967	2262.40696089493	2067.50143898681	5202.04684559493	-1.3311	0.0117938988881763	0.237251456636624	Cox5b	1	36730530	36732762	+	1587	protein_coding	cytochrome c oxidase subunit 5B [Source:MGI Symbol;Acc:MGI:88475]	-
ENSMUSG00000003382	599.032620633445	1591.59540700616	1307.11596789883	1464.99668885848	1943.09152953459	3520.29577219572	5913.01466309715	1744.19344676783	842.12981926261	5139.57766981364	1381.1664427863	3431.84227422739	-1.31313	0.0117961412247288	0.237251456636624	Etv3	3	87432714	87447463	+	10274	protein_coding	ets variant 3 [Source:MGI Symbol;Acc:MGI:1350926]	ETS
ENSMUSG00000027166	684.949649887644	236.514668132843	243.114565786006	273.923860052185	219.478732351576	109.562655968202	166.909856516713	145.049145108275	97.1104656446973	253.924156792427	331.596295242051	154.511256006063	1.09707225551164	0.0118390495613801	0.237483307727005	Dnajc24	2	105797054	105833894	-	1369	protein_coding	DnaJ heat shock protein family (Hsp40) member C24 [Source:MGI Symbol;Acc:MGI:1919522]	-
ENSMUSG00000024053	2814.98	2377.63590472819	1719.81044685656	1376.48647223995	835.630036017467	374.736040702837	621.887485701864	497.311354656944	144.148347441348	1670.55366310807	1824.90777199803	661.727378322214	1.46272623881312	0.0118663767806312	0.23774364797857	Emilin2	17	71559167	71618973	-	5505	protein_coding	elastin microfibril interfacer 2 [Source:MGI Symbol;Acc:MGI:2389136]	-
ENSMUSG00000032925	106.202994494774	162.359904196803	165.07779158309	199.91100650048	94.637618536918	12.7029166339945	110.990818292839	79.2815203076288	53.1072858994439	32.4564711689569	145.637863062413	57.7078024605727	1.32730216710447	0.0121227667410953	0.24171133830711	Itgbl1	14	123897383	124213030	+	4229	protein_coding	integrin, beta-like 1 [Source:MGI Symbol;Acc:MGI:2443439]	-
ENSMUSG00000016028	0	3.12230584993852	10.5049503734694	12.2083057404874	0	112.738385126701	127.935981390983	2.70277910139644	4.55205307709519	4.77301046602307	5.16711239277905	50.5404418324397	-3.27176	0.012198151130482	0.242922074616533	Celsr1	15	85783130	85918404	-	11631	protein_coding	cadherin, EGF LAG seven-pass G-type receptor 1 [Source:MGI Symbol;Acc:MGI:1100883]	-
ENSMUSG00000033538	326.962027995147	192.021809771219	210.099007469388	282.31707024877	132.895379222055	1965.77634911065	562.579414858362	431.543729856297	97.1104656446973	390.432256120687	228.859058941316	689.488443118138	-1.59065	0.0122458141128404	0.243286443687833	Casp4	9	5308828	5336783	+	3710	protein_coding	caspase 4, apoptosis-related cysteine peptidase [Source:MGI Symbol;Acc:MGI:107700]	-
ENSMUSG00000020599	0	10.9280704747848	0	0	0	79.3932289624656	17.7924212530506	16.2166746083786	12.1388082055872	9.54602093204614	2.18561409495697	27.0174307923056	-3.59536	0.0122760033475376	0.243594131096228	Rgs9	11	109116181	109188955	-	6390	protein_coding	regulator of G-protein signaling 9 [Source:MGI Symbol;Acc:MGI:1338824]	-
ENSMUSG00000030757	0	10.9280704747848	13.5063647658892	6.86717197902413	11.0746149351713	26.9936978472383	33.8903261962869	15.3157482412465	22.7602653854759	40.0932879145938	8.47524443097388	27.8106651169683	-1.69698	0.0123010416010982	0.243670208735005	Zkscan2	7	123074607	123099672	-	8984	protein_coding	zinc finger with KRAB and SCAN domains 2 [Source:MGI Symbol;Acc:MGI:2444060]	zf-C2H2
ENSMUSG00000111548	169.447474362449	46.0540112865932	69.7828846237609	104.533617902923	43.2916765647603	60.3388540114738	20.3341957177721	31.5324228496251	6.06940410279358	33.4110732621615	86.6219329480972	30.3371899887652	1.51575791171327	0.0123584591534071	0.243964400404389	Gm8162	9	31345339	31346003	-	665	processed_pseudogene	predicted gene 8162 [Source:MGI Symbol;Acc:MGI:3644710]	-
ENSMUSG00000028766	11.9329207297499	74.1547639360399	52.5247518673469	74.0128535517046	61.4137737314042	39.6966144812328	137.255821094962	146.85099784254	713.154982078246	36.2748795417753	54.8078127632491	214.646659007751	-1.96586	0.0123682839241769	0.243964400404389	Alpl	4	137469044	137523695	-	4033	protein_coding	alkaline phosphatase, liver/bone/kidney [Source:MGI Symbol;Acc:MGI:87983]	-
ENSMUSG00000034771	9.54633658379992	83.5216814858555	74.2850062123906	96.9034268151183	90.6104858332193	96.859739334208	121.157916151726	201.807506237601	345.956033859234	183.283601895286	70.9733873860767	189.812959495611	-1.41535	0.0124848252768397	0.244652842671694	Tle2	10	81410395	81426679	+	6221	protein_coding	transducin-like enhancer of split 2 [Source:MGI Symbol;Acc:MGI:104635]	-
ENSMUSG00000120258	1.19329207297499	1.56115292496926	0	1.52603821756092	7.04748223147261	0	19.4869375628649	21.6222328111715	27.3123184625711	12.4098	2.26559308939556	16.1662632096535	-2.86324	0.0125094081459789	0.244652842671694	ENSMUSG00000120258	16	94327904	94328247	+	344	lncRNA	novel transcript	-
ENSMUSG00000036292	16.7060890216499	46.0540112865932	33.015558316618	34.3358598951207	38.2577606851371	738.35702935093	34.737584351194	23.4240855454358	94.0757635933005	5.72761255922768	33.6738558410238	179.264415080018	-2.40837	0.0125129200449688	0.244652842671694	Gramd1c	16	43800713	43883708	-	5018	protein_coding	GRAM domain containing 1C [Source:MGI Symbol;Acc:MGI:2443024]	-
ENSMUSG00000030878	2312.60003742553	1975.6390265486	2360.61241963819	2515.67400164917	1709.51783272007	1768.88114128373	1065.00350071831	753.174442922473	157.804506672633	862.005690163766	2174.80866359631	921.373856352184	1.23915585347159	0.0125213115206468	0.244652842671694	Cdr2	7	120556259	120581535	-	5684	protein_coding	cerebellar degeneration-related 2 [Source:MGI Symbol;Acc:MGI:1100885]	-
ENSMUSG00000036103	1565.59919974319	761.062050922515	889.169013754372	850.003287181432	365.462292860651	235.003957728898	516.827474493375	391.902969702483	80.419604362015	550.805407779062	886.259168892431	354.991882813167	1.31806593565649	0.0125986224559649	0.245369011027265	Colec12	18	9707595	9882644	+	8725	protein_coding	collectin sub-family member 12 [Source:MGI Symbol;Acc:MGI:2152907]	-
ENSMUSG00000097099	0	92.8885990356711	39.7687406995626	62.5675669199977	63.4273400832535	457.304998823802	154.200984193105	102.705605853065	183.599474109506	129.825884675827	51.730449347697	205.527389531061	-1.98624	0.0126595976225568	0.246193512920356	Gm9917	9	107436008	107445614	-	6534	lncRNA	predicted gene 9917 [Source:MGI Symbol;Acc:MGI:3704343]	-
ENSMUSG00000086283	7.15975243784994	10.9280704747848	2.25106079431487	17.5494395019506	1.00678317592466	1.58786457924931	1.69451630981434	0	0	0	7.77902127696497	0.656476177812731	3.5943780954032	0.012679194447124	0.246261056219841	2810433D01Rik	11	102510622	102515242	-	1205	lncRNA	RIKEN cDNA 2810433D01 gene [Source:MGI Symbol;Acc:MGI:1924382]	-
ENSMUSG00000027533	3343.60438847592	4484.41177697421	3170.99430559154	5113.75406704664	2305.53347286747	482.710832091791	1676.72388856129	1526.16926592185	2813.16880164483	2135.44488249872	3683.65960219116	1726.8435341437	1.09297655251003	0.0126927963070641	0.246261056219841	Fabp5	3	10077608	10081667	+	3567	protein_coding	fatty acid binding protein 5, epidermal [Source:MGI Symbol;Acc:MGI:101790]	-
ENSMUSG00000047222	25.0591335324748	16.3921057121773	16.507779158309	27.4686879160965	1.00678317592466	0	6.77806523925737	0	0	0	17.2868978989965	1.35561304785147	3.56788463275633	0.0128146316113427	0.248043961645253	Rnase2a	14	51492719	51493569	-	690	protein_coding	ribonuclease, RNase A family, 2A (liver, eosinophil-derived neurotoxin) [Source:MGI Symbol;Acc:MGI:1890465]	-
ENSMUSG00000090877	102.623118275849	138.16203385978	141.816830041837	95.3773885975574	134.908945573904	409.669061446322	219.439862120957	119.823206828575	562.937230534105	108.824638625326	122.577663269785	284.138799911057	-1.20933	0.0128652259986929	0.248466145233714	Hspa1b	17	35175412	35178214	-	2803	protein_coding	heat shock protein 1B [Source:MGI Symbol;Acc:MGI:99517]	-
ENSMUSG00000066861	54.8914353568495	27.3201761869621	19.5091935507288	62.5675669199977	20.1356635184932	633.557967120475	13.5561304785147	80.1824466747609	40.9684776938567	56.3215234990722	36.8848071066063	164.917309093336	-2.15856	0.0129094840245374	0.248814085928018	Oas1g	5	121014205	121025676	-	2340	protein_coding	2'-5' oligoadenylate synthetase 1G [Source:MGI Symbol;Acc:MGI:97429]	-
ENSMUSG00000109224	0	0	0	0	3.02034952777398	0	22.8759701824936	10.8111164055857	10.6214571798888	7.63681674563691	0.604069905554796	10.389072102721	-4.1782	0.0129689859914152	0.249306238521791	Tmem147os	7	30434164	30455551	+	456	lncRNA	transmembrane protein 147, opposite strand [Source:MGI Symbol;Acc:MGI:3642392]	-
ENSMUSG00000051444	125.295667662374	82.7411050233709	99.0466749498541	59.5154904848758	56.3798578517809	26.9936978472383	42.3629077453586	65.7676248006466	45.5205307709519	21.9558481437061	84.5957591944511	40.5201218615803	1.05435949379218	0.013053439370641	0.250616960523929	Bbs12	3	37366703	37375602	+	2436	protein_coding	Bardet-Biedl syndrome 12 (human) [Source:MGI Symbol;Acc:MGI:2686651]	-
ENSMUSG00000012819	9.54633658379992	106.15839889791	80.2878349972302	86.2211592921919	102.691883944315	49.2238019567286	157.590016812734	124.327838664236	981.726113626862	163.236957937989	76.9811227430894	295.22094579971	-1.93659	0.0130754768315243	0.250749508821211	Cdh23	10	60138527	60532269	-	16939	protein_coding	cadherin 23 (otocadherin) [Source:MGI Symbol;Acc:MGI:1890219]	-
ENSMUSG00000022948	35.7987621892497	127.233963384995	99.7970285479591	128.950229383898	135.915728749829	92.0961	183.855019614856	181.987126160693	471.896168992201	334.110732621615	105.539142451186	252.789038597165	-1.25784	0.0130966682814906	0.25086554538268	Setd4	16	93380345	93400951	-	5379	protein_coding	SET domain containing 4 [Source:MGI Symbol;Acc:MGI:2136890]	-
ENSMUSG00000023022	538.17472491172	1003.82133075524	985.214274311807	1001.84408982874	847.711434128563	8566.52940505003	1696.21082612416	1409.94976456181	570.523985662597	997.559187398822	875.353170787214	2648.15463375948	-1.59671	0.0131813449162478	0.252195962953014	Lima1	15	99676351	99773337	-	7608	protein_coding	LIM domain and actin binding 1 [Source:MGI Symbol;Acc:MGI:1920992]	-
ENSMUSG00000022383	0	60.1043876113166	27.7630831298834	48.0702038531689	102.691883944315	274.700572210131	62.6971034631307	102.705605853065	640.322132844723	74.4589632699599	47.7259117077368	230.976875528202	-2.27256	0.0133181253381693	0.253024919295849	Ppara	15	85619184	85687020	+	3836	protein_coding	peroxisome proliferator activated receptor alpha [Source:MGI Symbol;Acc:MGI:104740]	THR-like
ENSMUSG00000025044	196.893192040873	74.9353403985246	246.115980178425	308.259719947306	72.4883886665755	96.859739334208	108.449043828118	80.1824466747609	47.0378817966503	44.8662983806169	179.738524246341	75.4790820028708	1.25135370376103	0.013322956298572	0.253024919295849	Msr1	8	40034726	40095714	-	6344	protein_coding	macrophage scavenger receptor 1 [Source:MGI Symbol;Acc:MGI:98257]	-
ENSMUSG00000120260	0	4.68345877490779	0	4.57811465268276	1.00678317592466	26.9936978472383	4.23629077453586	17.1176009755108	3.03470205139679	21.9558481437061	2.05367132070304	14.6676279584776	-2.79469	0.0133599822976025	0.253024919295849	ENSMUSG00000120260	17	29707882	29709334	-	1453	lncRNA	novel transcript	-
ENSMUSG00000013698	1624.07051131896	4135.49409824357	5034.12228968615	5222.86579960224	2090.08187321959	827.277445788891	1965.63891938464	2492.86325785465	1222.98492671291	2076.25955272004	3621.3269144141	1717.00482049222	1.07635231786953	0.0133698616461846	0.253024919295849	Pea15a	1	172024295	172034371	-	3861	protein_coding	proliferation and apoptosis adaptor protein 15A [Source:MGI Symbol;Acc:MGI:104799]	-
ENSMUSG00000028996	5015.40658271388	1969.39441484872	953.699423191398	1390.98383530678	722.870320313905	381.087499019835	852.341703836615	1170.30335090466	268.571131548616	1001.37759577164	2010.47091527494	734.736256216272	1.45138812351047	0.0133881517789896	0.253024919295849	Rbp7	4	149534144	149539435	-	718	protein_coding	retinol binding protein 7, cellular [Source:MGI Symbol;Acc:MGI:1890409]	-
ENSMUSG00000087574	0	24.1978703370236	18.7588399526239	8.39321019658505	20.1356635184932	20.642239530241	46.5991985198944	19.8203800769072	276.157886677108	19.0920418640923	14.2971168009451	76.4623493336486	-2.40985	0.0133926521952115	0.253024919295849	C030037D09Rik	11	88609354	88619986	+	4583	lncRNA	RIKEN cDNA C030037D09 gene [Source:MGI Symbol;Acc:MGI:1924865]	-
ENSMUSG00000118087	20.2859652405748	57.7626582238627	55.5261662597667	38.9139745478034	92.6240521850686	160.37432250418	152.506467883291	67.5694775349109	113.80132692738	85.9141883884153	53.0225632914153	116.033156647635	-1.12595	0.0134155639315861	0.25316911023058	4833438C02Rik	19	46292020	46294075	-	2056	lncRNA	RIKEN cDNA 4833438C02 gene [Source:MGI Symbol;Acc:MGI:2147599]	-
ENSMUSG00000027889	70.4042323055244	335.647878868391	381.179627837317	352.514828256572	359.421593805103	727.241977296185	475.311824902923	341.451093143083	1735.84957339896	539.350182660607	299.833632214582	763.840930280352	-1.34755	0.0134632263551838	0.253626634451312	Ampd2	3	107981378	107993967	-	5224	protein_coding	adenosine monophosphate deaminase 2 [Source:MGI Symbol;Acc:MGI:88016]	-
ENSMUSG00000037904	93.0767816920492	113.183587060271	174.08203476035	81.6430446395092	245.655094925617	805.047341679401	126.241465081169	304.513112090665	902.823860290545	66.822146524323	141.528108615559	441.089585133221	-1.63858	0.0134724197735615	0.253626634451312	Ankrd9	12	110941787	110945474	-	3160	protein_coding	ankyrin repeat domain 9 [Source:MGI Symbol;Acc:MGI:1921501]	-
ENSMUSG00000004789	2859.12780684807	4280.68132026572	4033.15058981414	4251.54247412472	4638.25009148491	10578.3538269589	3905.86009412206	4788.42364130735	17272.0067255248	5433.59511452066	4012.55045650751	8395.64788048677	-1.06497	0.0134912227534597	0.253626634451312	Dlst	12	85157607	85181619	+	9559	protein_coding	dihydrolipoamide S-succinyltransferase (E2 component of 2-oxo-glutarate complex) [Source:MGI Symbol;Acc:MGI:1926170]	-
ENSMUSG00000089678	0	0	0	0	4.02713270369864	12.7029166339945	47.4464566748016	9.9101900384536	0	4.77301046602307	0.805426540739727	14.9665147626546	-4.27303	0.0135107961138699	0.253626634451312	Agxt2	15	10358618	10410239	+	3165	protein_coding	alanine-glyoxylate aminotransferase 2 [Source:MGI Symbol;Acc:MGI:2146052]	-
ENSMUSG00000051579	1701.63449606234	825.84989730874	956.700837583818	968.271249042403	638.300533536234	260.409790996887	572.746512717248	755.87722202387	256.432323343029	651.038627565547	1018.15140270671	499.300895329316	1.0259843681584	0.0135163448741933	0.253626634451312	Tceal8	X	135069733	135073091	-	2563	protein_coding	transcription elongation factor A (SII)-like 8 [Source:MGI Symbol;Acc:MGI:1913934]	-
ENSMUSG00000097616	383.046755424972	165.482210046742	242.364212187901	214.408369567309	153.031042740548	47.6359373774793	122.005174306633	93.6963421817431	116.836028978776	184.23820398849	231.666517993494	112.882337366624	1.03197572506954	0.0135329587623328	0.253651124132457	1110019D14Rik	6	13871522	14044384	+	4574	lncRNA	RIKEN cDNA 1110019D14 gene [Source:MGI Symbol;Acc:MGI:1923561]	-
ENSMUSG00000029062	1162.26647907764	1681.3617001919	1574.2418488242	1700.76959347164	1753.81629246076	6991.36774243472	1769.07502744617	2607.28090648043	2162.22521162021	2261.45235880173	1574.49118280523	3158.28024935665	-1.00388	0.0135990736712092	0.253734184050349	Cdk11b	4	155709311	155734395	+	3752	protein_coding	cyclin-dependent kinase 11B [Source:MGI Symbol;Acc:MGI:88353]	-
ENSMUSG00000048997	22.6725493865248	67.9101522361629	62.2793486427113	109.874751664386	75.5087381943494	198.483072406164	83.0312991809028	127.030617765632	254.91497231733	105.006230252508	67.6491080248269	153.693238384507	-1.17572	0.0136136785548833	0.253734184050349	Atxn7l2	3	108109538	108118250	-	4946	protein_coding	ataxin 7-like 2 [Source:MGI Symbol;Acc:MGI:1919772]	-
ENSMUSG00000005873	30869.3	11175.5132133925	11379.8626688598	13668.7243146931	9661.09135617303	1995.94577611638	8048.10521346322	7738.05656729799	5926.77310637793	10292.5197689321	15350.8928377817	6800.28008643754	1.17454579538348	0.0136296274529247	0.253734184050349	Reep5	18	34477938	34507123	-	3151	protein_coding	receptor accessory protein 5 [Source:MGI Symbol;Acc:MGI:1270152]	-
ENSMUSG00000032112	5450.95818934975	1168.52296433949	1432.42501878236	1241.43208998581	884.962411637776	949.543018391088	687.126363629716	823.446699558781	722.259088232436	1108.29303021056	2035.66013481904	858.133640004516	1.24595429831277	0.0136769077232548	0.253734184050349	Trappc4	9	44314995	44318897	-	2444	protein_coding	trafficking protein particle complex 4 [Source:MGI Symbol;Acc:MGI:1926211]	-
ENSMUSG00000022555	2097.80746429003	5499.94175466671	5527.85495723921	6452.85260295635	6370.92393725124	25445.5298824702	7507.55451063245	7800.22048663011	6234.79536459471	10571.2635801479	5189.87614328071	11511.8727648951	-1.14925	0.0136786099952233	0.253734184050349	Dgat1	15	76386215	76396153	-	3056	protein_coding	diacylglycerol O-acyltransferase 1 [Source:MGI Symbol;Acc:MGI:1333825]	-
ENSMUSG00000031853	0	20.2949880246004	16.507779158309	0	12.0813981110959	550.989008999511	53.3772637591518	16.2166746083786	13.6561592312856	0	9.77683305880107	126.847821319665	-3.69223	0.0136791271525197	0.253734184050349	Map3k21	8	126637189	126674179	+	5693	protein_coding	mitogen-activated protein kinase kinase kinase 21 [Source:MGI Symbol;Acc:MGI:2385307]	-
ENSMUSG00000021596	33.4121780432997	47.6151642115625	69.7828846237609	83.9321019658505	42.2848933888357	25.405833267989	28.8067772668438	32.4333492167572	22.7602653854759	5.72761255922768	55.4054444466619	23.0267675392587	1.27089899185916	0.0137063164054928	0.253742968181687	Mctp1	13	76532259	77179929	+	8588	protein_coding	multiple C2 domains, transmembrane 1 [Source:MGI Symbol;Acc:MGI:1926021]	-
ENSMUSG00000021587	0	0	0	3.05207643512184	3.02034952777398	138.14421839469	0	2.70277910139644	18.2082123083807	0	1.21448519257916	31.8110419608935	-4.70351	0.0137223076752795	0.253755486463957	Pcsk1	13	75237945	75282980	+	5604	protein_coding	proprotein convertase subtilisin/kexin type 1 [Source:MGI Symbol;Acc:MGI:97511]	-
ENSMUSG00000004730	81.1438609622993	319.255773156214	772.113852449999	824.060637482896	189.275237073836	76.2174998039669	247.399381232894	203.609358971865	153.252453595538	68.7313507107322	437.169872225049	149.842008862999	1.54388824583473	0.013754598987869	0.253836959010507	Adgre1	17	57665691	57790527	+	3238	protein_coding	adhesion G protein-coupled receptor E1 [Source:MGI Symbol;Acc:MGI:106912]	-
ENSMUSG00000011877	428.391854198021	1248.14176351292	1024.98301501137	1194.12490524142	1035.97988802647	4160.20519763319	1629.27743188649	1309.94693781014	1958.90017417663	1231.43670023395	986.324285198042	2057.95328834808	-1.06036	0.0137751602730804	0.253836959010507	Git1	11	77384388	77398612	+	4838	protein_coding	GIT ArfGAP 1 [Source:MGI Symbol;Acc:MGI:1927140]	-
ENSMUSG00000091021	0	12.4892233997541	9.75459677536442	10.6822675229264	5.0339158796233	11.1150520547452	38.9738751257299	29.7305701153608	27.3123184625711	22.9104502369107	7.59200071553365	26.0084531990635	-1.75589	0.0137810167486304	0.253836959010507	Gm17300	4	132079083	132080693	+	1527	lncRNA	predicted gene, 17300 [Source:MGI Symbol;Acc:MGI:4936934]	-
ENSMUSG00000029167	138.421880465099	59.323811148832	74.2850062123906	48.8332229619494	169.139573555343	566.867654792004	149.964693418569	166.671377919447	326.230470525155	84.004984202006	98.0006988687227	258.747836171436	-1.40054	0.0137879934280558	0.253836959010507	Ppargc1a	5	51611592	51725068	-	6592	protein_coding	peroxisome proliferative activated receptor, gamma, coactivator 1 alpha [Source:MGI Symbol;Acc:MGI:1342774]	-
ENSMUSG00000019856	71.5975243784994	60.8849640738012	92.2934925669095	83.9321019658505	46.3120260925343	6.35145831699724	58.4608126885948	21.6222328111715	15.173510256984	35.3202774485707	71.004021815519	27.3856583044636	1.35264341691841	0.0139233953550799	0.25445770377165	Fam184a	10	53509241	53627219	-	5368	protein_coding	family with sequence similarity 184, member A [Source:MGI Symbol;Acc:MGI:1923156]	-
ENSMUSG00000006205	5053.59192904908	4489.8758122116	3705.24606744227	4055.44656316814	4109.68892412446	911.434268489105	3378.01826361489	2123.48344733047	957.448497215688	3222.73666665878	4282.76985919911	2118.62422866179	1.01490485610588	0.0139277679410454	0.25445770377165	Htra1	7	130537841	130587390	+	2879	protein_coding	HtrA serine peptidase 1 [Source:MGI Symbol;Acc:MGI:1929076]	-
ENSMUSG00000015962	0	0	0	0	0	47.6359373774793	0	6.30648456992502	1.5173510256984	0	0	11.0919545946205	-6.08648	0.0139292134299527	0.25445770377165	1700016C15Rik	1	177557380	177580890	+	768	protein_coding	RIKEN cDNA 1700016C15 gene [Source:MGI Symbol;Acc:MGI:1916678]	-
ENSMUSG00000039114	0	1.56115292496926	0	0	1.00678317592466	0	4.23629077453586	14.4148218741143	27.3123184625711	0.954602093204614	0.513587220178784	9.38360664088518	-4.15255	0.0139817401131804	0.25485528265708	Nrn1	13	36909335	36919105	-	2249	protein_coding	neuritin 1 [Source:MGI Symbol;Acc:MGI:1915654]	-
ENSMUSG00000021384	97.8499499839491	53.0791994489549	31.5148511204081	106.059656120484	29.1967121018151	38.1087499019835	36.4321006610084	15.3157482412465	16.6908612826824	21.0012460505015	63.5400737551222	25.5097412274844	1.3179693715556	0.0140051935028394	0.255002254009391	Susd3	13	49384166	49402182	-	2837	protein_coding	sushi domain containing 3 [Source:MGI Symbol;Acc:MGI:1913579]	-
ENSMUSG00000018171	1032.19764312337	1572.08099544405	1516.46462177011	1195.65094345898	1946.11187906237	7018.36144028196	3213.6501815629	2128.88900553326	1150.15207747938	2327.31990323285	1452.50121657177	3167.67452161807	-1.1247	0.0141898016763725	0.257460448573114	Vmp1	11	86474691	86574662	-	3862	protein_coding	vacuole membrane protein 1 [Source:MGI Symbol;Acc:MGI:1923159]	-
ENSMUSG00000031661	208.826112770623	872.684485057817	845.648505064285	1239.90605176825	555.744313110412	188.955884930668	443.116015016451	297.305701153608	60.6940410279358	424.797931476053	744.561893554277	282.973914720943	1.39422614273818	0.0142687924865181	0.258100024791613	Nkd1	8	89247982	89321512	+	4558	protein_coding	naked cuticle 1 [Source:MGI Symbol;Acc:MGI:2135954]	-
ENSMUSG00000097908	0	21.075564487085	24.7616687374635	12.9713248492678	16.1085308147945	287.403488844125	27.1122609570295	9.9101900384536	36.4164246167615	35.3202774485707	14.9834177777222	79.2325283809881	-2.39122	0.0143408699105437	0.25875417437088	4933404O12Rik	5	136947964	136965968	+	4803	lncRNA	RIKEN cDNA 4933404O12 gene [Source:MGI Symbol;Acc:MGI:1914002]	-
ENSMUSG00000037905	118.135915224524	163.140480659288	154.572841209621	189.228738977554	182.227754842363	341.390884538602	205.883731642443	190.996389832015	1101.59684465704	173.73758096324	161.46114618267	402.721086326667	-1.31618	0.0143599727225607	0.25875417437088	Bri3bp	5	125518632	125537434	+	6571	protein_coding	Bri3 binding protein [Source:MGI Symbol;Acc:MGI:1924059]	-
ENSMUSG00000031880	27.4457176784248	117.867045835179	86.2906637820699	137.343439580483	95.6444017128426	73.0417706454683	347.37584351194	163.067672450918	505.277891557566	144.144916073897	92.9182537177998	246.581618847958	-1.40543	0.0143674235271416	0.25875417437088	Rrad	8	105354702	105357959	-	1577	protein_coding	Ras-related associated with diabetes [Source:MGI Symbol;Acc:MGI:1930943]	-
ENSMUSG00000087516	0	34.3453643493238	12.0056575696793	6.86717197902413	22.1492298703425	42.8723436397314	28.8067772668438	46.8481710908715	78.9022533363166	80.1865758291876	15.0734847536739	55.5232242325902	-1.87245	0.0143935581181192	0.258943392463754	Tbx3os1	5	119708195	119809573	-	3911	lncRNA	T-box 3, opposite strand 1 [Source:MGI Symbol;Acc:MGI:3780472]	-
ENSMUSG00000111521	27.4457176784248	28.1007526494467	4.50212158862973	19.8384968282919	15.1017476388699	84.1568227002135	42.3629077453586	35.1361283181537	24.2776164111743	63.9583402447091	18.9977672767326	49.9783630839218	-1.39871	0.0145638715566559	0.261295504349682	Gm48529	9	45841410	45845036	+	2536	lncRNA	predicted gene, 48529 [Source:MGI Symbol;Acc:MGI:6098068]	-
ENSMUSG00000020131	21.4792573135498	155.334716034442	105.799857332799	157.181936408775	224.512648231199	344.566613697101	228.759701824936	246.853824594208	370.233650270409	372.294816349799	132.861683064153	312.54172134729	-1.23218	0.0146039920078336	0.261310522222241	Pcsk4	10	80157117	80165332	-	2958	protein_coding	proprotein convertase subtilisin/kexin type 4 [Source:MGI Symbol;Acc:MGI:97514]	-
ENSMUSG00000026447	90.6901975460992	209.194491945881	121.557282893003	122.846076513654	151.017476388699	1440.19317337913	174.535179910877	163.96859881805	265.536429497219	114.552251184554	139.061105057467	431.757126557965	-1.63235	0.014701271695719	0.262376905052879	Pik3c2b	1	132973405	133036425	+	9592	protein_coding	phosphatidylinositol-4-phosphate 3-kinase catalytic subunit type 2 beta [Source:MGI Symbol;Acc:MGI:2685045]	-
ENSMUSG00000095304	17268.1295880211	1999.83689688562	3800.5409744016	2269.98184862187	1218.20764286884	749.472081405675	2958.62547693584	2277.54185611006	833.025713108419	1311.62327606314	5311.3393901598	1626.05768072463	1.70740356842097	0.0147353530872934	0.262376905052879	Plac9	14	25887930	25903524	-	1751	protein_coding	placenta specific 9 [Source:MGI Symbol;Acc:MGI:2663998]	-
ENSMUSG00000029603	0	2.34172938745389	6.00282878483964	7.63019108780459	9.06104858332193	206.42239530241	39.8211332806371	0	1.5173510256984	7.63681674563691	5.00715956868401	51.0795392708766	-3.34102	0.0147366634213131	0.262376905052879	Dtx1	5	120818267	120849992	-	5270	protein_coding	deltex 1, E3 ubiquitin ligase [Source:MGI Symbol;Acc:MGI:1352744]	-
ENSMUSG00000099556	0	0	0	0	0	79.3932289624656	0	0	9.10410615419037	0	0	17.6994670233312	-6.76358	0.0148030780668619	0.263014459374802	Gm28857	1	130667655	130691877	-	1232	lncRNA	predicted gene 28857 [Source:MGI Symbol;Acc:MGI:5579563]	-
ENSMUSG00000054618	132.455420100224	70.2518816236168	96.7956141555393	132.765	65.4409064351028	14.2907812132438	55.9190382238733	55.857434762193	44.0031797452535	63.9583402447091	99.5418294484565	46.8057548378545	1.07543941267788	0.0148913463730518	0.263630459211872	Gm9951	8	34516416	34524200	+	2021	lncRNA	predicted gene 9951 [Source:MGI Symbol;Acc:MGI:3641827]	-
ENSMUSG00000037725	81.1438609622993	24.9784467995082	19.5091935507288	47.3071847443885	3.02034952777398	20.642239530241	6.77806523925737	2.70277910139644	9.10410615419037	2.86380627961384	35.1918071169398	8.41819926093981	2.09782999624998	0.014908584797106	0.263630459211872	Ckap2	8	22658176	22675835	-	3215	protein_coding	cytoskeleton associated protein 2 [Source:MGI Symbol;Acc:MGI:1931797]	-
ENSMUSG00000032181	137.228588392124	18.7338350996311	27.0127295317784	49.5962420707299	23.1560130462672	26.9936978472383	22.8759701824936	11.7120427727179	3.03470205139679	8.59141883884153	51.1454816281061	14.6415663385376	1.8001515524313	0.0149158521437236	0.263630459211872	Scg3	9	75550471	75591338	-	2738	protein_coding	secretogranin III [Source:MGI Symbol;Acc:MGI:103032]	-
ENSMUSG00000034255	46.5383908460246	515.961041702341	483.227717179591	489.095248728274	305.055302305172	2885.15	492.256988001067	522.537292936644	1204.77671440453	517.394334516901	367.975540152281	1124.42305407103	-1.61034	0.0150059793868403	0.263630459211872	Arhgap27	11	103222323	103254518	-	6415	protein_coding	Rho GTPase activating protein 27 [Source:MGI Symbol;Acc:MGI:1916903]	-
ENSMUSG00000086327	0	6.24461169987705	3.00141439241982	0.763019108780459	5.0339158796233	3.17572915849862	5.08354892944303	18.919453709775	28.8296694882695	22.9104502369107	3.00859221614013	15.7837703045794	-2.37372	0.0150068509056994	0.263630459211872	Slfn5os	11	82833167	82851507	-	1102	lncRNA	schlafen 5, opposite strand [Source:MGI Symbol;Acc:MGI:1923642]	-
ENSMUSG00000029149	27.4457176784248	36.6870937367777	88.5417245763848	41.2030318741448	43.2916765647603	571.631248529752	38.1266169708227	62.163919332118	104.697220773189	52.5031151262538	47.4338488860985	165.824424146427	-1.79978	0.0150192715577237	0.263630459211872	Krtcap3	5	31409035	31410546	+	1338	protein_coding	keratinocyte associated protein 3 [Source:MGI Symbol;Acc:MGI:1917065]	-
ENSMUSG00000046807	0	7.80576462484631	0	5.34113376146322	7.04748223147261	160.37432250418	25.4177446472151	17.1176009755108	0	5.72761255922768	4.03887612355643	41.7274561372268	-3.35854	0.0150200466833247	0.263630459211872	Lrrc75b	10	75385957	75396164	-	4603	protein_coding	leucine rich repeat containing 75B [Source:MGI Symbol;Acc:MGI:2143657]	-
ENSMUSG00000069223	0	1.56115292496926	3.00141439241982	1.52603821756092	7.04748223147261	4.76359373774793	5.08354892944303	12.613	19.7255633340791	21.0012460505015	2.62721755328452	12.6373842383243	-2.26573	0.0151077738293296	0.264832260666889	4930451E10Rik	13	55922949	55932318	-	900	lncRNA	RIKEN cDNA 4930451E10 gene [Source:MGI Symbol;Acc:MGI:1925361]	-
ENSMUSG00000120876	52.5048512108995	13.2697998622387	3.75176799052478	12.9713248492678	9.06104858332193	7.93932289624656	3.38903261962869	0	3.03470205139679	0	18.3117584992506	2.87261151345441	2.7358227483911	0.0151364687580146	0.264832260666889	ENSMUSG00000120876	6	127130740	127131750	-	1011	lncRNA	novel transcript	-
ENSMUSG00000086866	0	3.12230584993852	0	4.57811465268276	0	31.7572915849862	1.69451630981434	6.30648456992502	16.6908612826824	12.4098	1.54008410052426	13.7717961918136	-3.09694	0.0151744914000105	0.264958913702898	4930512H18Rik	8	62302040	62375868	+	1611	lncRNA	RIKEN cDNA 4930512H18 gene [Source:MGI Symbol;Acc:MGI:1922361]	-
ENSMUSG00000027939	0	19.5144115621158	3.00141439241982	6.86717197902413	5.0339158796233	58.7509894322245	11.0143560137932	11.7120427727179	34.8990735910631	36.2748795417753	6.88338276263661	30.5302682703148	-2.1217	0.0152076725771897	0.264958913702898	Nup210l	3	90011439	90119355	+	5720	protein_coding	nucleoporin 210-like [Source:MGI Symbol;Acc:MGI:1924845]	-
ENSMUSG00000000296	0	0.780576462484631	1.50070719620991	0	24.1627962221918	14.2907812132438	22.8759701824936	69.3713302691752	69.7981471821262	21.9558481437061	5.28881597617727	39.658415398149	-2.92002	0.0152448528505651	0.265327696303586	Tpd52l1	10	31208372	31321954	-	1323	protein_coding	tumor protein D52-like 1 [Source:MGI Symbol;Acc:MGI:1298386]	-
ENSMUSG00000081534	3509.47198661944	6819.89655272822	7732.39382847157	9694.92079616452	5480.92760973385	1208.36494480873	4274.41739150668	3755.96202457391	2043.87183161574	4843.65102092021	6647.52215474352	3225.25344268505	1.04319207143784	0.0154644720413566	0.268867615166042	Slc48a1	15	97676401	97690573	+	2751	protein_coding	solute carrier family 48 (heme transporter), member 1 [Source:MGI Symbol;Acc:MGI:1914989]	-
ENSMUSG00000103847	0	3.12230584993852	84.039602987755	39.6769936565839	22.1492298703425	0	7.62532339416454	0	0	3.81840837281846	29.797626472924	2.2887463533966	3.64927927583767	0.0154983540535279	0.268892385667962	Gm20056	16	32227354	32227872	+	519	processed_pseudogene	predicted gene, 20056 [Source:MGI Symbol;Acc:MGI:5012241]	-
ENSMUSG00000023034	1807.83749055711	1231.74965780075	144.818244434256	602.785095936563	327.204532175514	903.494945592858	6112.12032950034	2250.5140650961	728.32849233523	3544.43757206873	822.879004180838	2707.77908091865	-1.71875	0.0155563788719277	0.269616779842019	Nr4a1	15	101152150	101172676	+	3509	protein_coding	nuclear receptor subfamily 4, group A, member 1 [Source:MGI Symbol;Acc:MGI:1352454]	NGFIB-like
ENSMUSG00000046805	628.864922457819	796.968568196808	2143.00987618775	3016.97755611794	515.472986073426	967.009528762831	668.486684221758	493.707649188416	238.224111034648	155.600141192352	1420.25878180675	504.605622880001	1.49341531760106	0.0155919251706524	0.26973374426414	Mpeg1	19	12438143	12442647	+	4334	protein_coding	macrophage expressed gene 1 [Source:MGI Symbol;Acc:MGI:1333743]	-
ENSMUSG00000116478	0	3.90288231242315	0	0	0	7.93932289624656	3.38903261962869	13.5138955069822	12.1388082055872	6.6822146524323	0.780576462484631	8.73265477617538	-3.41375	0.0156096770934968	0.26973374426414	Gm18890	15	99781521	99782325	+	805	processed_pseudogene	predicted gene, 18890 [Source:MGI Symbol;Acc:MGI:5011075]	-
ENSMUSG00000038235	871.103213271742	1230.18850487578	1001.72205347012	1103.32563129654	644.341232591782	6097.39998431736	1087.0322127459	1201.83577375428	2269.9571344448	994.695381119208	970.136127101193	2330.18409727631	-1.26366	0.015637701732075	0.26973374426414	F11r	1	171265103	171292171	+	2663	protein_coding	F11 receptor [Source:MGI Symbol;Acc:MGI:1321398]	-
ENSMUSG00000103439	0	0.780576462484631	0.750353598104955	3.8150955439023	1.00678317592466	17.4665103717424	1.69451630981434	7.20741093705716	9.10410615419037	6.6822146524323	1.27056175608331	8.43095168504732	-2.64949	0.0156633377526341	0.26973374426414	Gm7019	12	115207805	115208173	-	369	processed_pseudogene	predicted pseudogene 7019 [Source:MGI Symbol;Acc:MGI:3645821]	-
ENSMUSG00000099061	39.3786384081747	5.46403523739242	15.0070719620991	9.91924841414597	8.05426540739727	4.76359373774793	0.847258154907172	0	0	6.6822146524323	15.5646518858419	2.45861330901748	2.66594964598006	0.0156663041689532	0.26973374426414	Gm28050	5	106648759	106722589	-	990	lncRNA	predicted gene, 28050 [Source:MGI Symbol;Acc:MGI:5547786]	-
ENSMUSG00000022562	964.179994963792	940.59463729398	856.903809035859	862.211592921919	1503.12728165552	746.296352247176	1536.92629300161	1876.62962273626	4885.87030274883	2027.5748459666	1025.40346317421	2214.6594833401	-1.11084	0.0157013061049308	0.26973374426414	Oplah	15	76180801	76212215	-	5837	protein_coding	5-oxoprolinase (ATP-hydrolysing) [Source:MGI Symbol;Acc:MGI:1922725]	-
ENSMUSG00000026669	0	35.1259408118084	24.0113151393586	42.7290700917057	18.1220971666439	463.656457140799	40.6683914355442	12.613	84.9716574391102	42.002492101003	23.9976846419033	128.782393451261	-2.41627	0.0157259217188219	0.26973374426414	Mcm10	2	4994525	5017602	-	7692	protein_coding	minichromosome maintenance 10 replication initiation factor [Source:MGI Symbol;Acc:MGI:1917274]	-
ENSMUSG00000024136	22.6725493865248	23.4172938745389	44.2708622881924	49.5962420707299	24.1627962221918	88.9204164379614	40.6683914355442	62.163919332118	89.5237105162054	53.4577172194584	32.8239487684356	66.9468309882575	-1.01072	0.0158619788649466	0.270088638239527	Dnase1l2	17	24659055	24662079	-	2328	protein_coding	deoxyribonuclease 1-like 2 [Source:MGI Symbol;Acc:MGI:1913955]	-
ENSMUSG00000101089	2902.08632147517	760.281474460031	912.429975295626	804.222140654604	663.47011293435	146.083541290937	490.562471691252	458.571520870262	115.318677953078	930.737040874499	1208.49800496396	428.254650536005	1.49518584496656	0.0158770193521214	0.270088638239527	2610016A17Rik	19	25648496	25649617	-	1099	lncRNA	RIKEN cDNA 2610016A17 gene [Source:MGI Symbol;Acc:MGI:1919653]	-
ENSMUSG00000031517	2291.12078011198	888.29601430751	552.260248205247	819.482522830213	41.278110212911	188.955884930668	190.633084854114	15.3157482412465	3.03470205139679	461.072811017829	918.487535133572	171.802446219051	2.4177679530806	0.0159342639043665	0.270403721740489	Gpm6a	8	55407878	55513906	+	3215	protein_coding	glycoprotein m6a [Source:MGI Symbol;Acc:MGI:107671]	-
ENSMUSG00000029410	0	3.90288231242315	18.0084863545189	14.4973630668287	6.04069905554796	61.9267185907231	29.654035421751	24.3250119125679	19.7255633340791	23.8650523301153	8.48988615786375	31.8992763178473	-1.88222	0.0159676417247151	0.270403721740489	Ppef2	5	92374538	92404137	-	2983	protein_coding	protein phosphatase, EF hand calcium-binding domain 2 [Source:MGI Symbol;Acc:MGI:1342304]	-
ENSMUSG00000063011	1522.64068511609	832.094509008617	625.044547221428	849.240268072651	63.4273400832535	222.301041094904	171.146147291249	42.3435392552108	3.03470205139679	425.752533569258	778.489469900407	172.915592652404	2.16996789103377	0.0159899002486998	0.270403721740489	Msln	17	25967587	25973352	-	3064	protein_coding	mesothelin [Source:MGI Symbol;Acc:MGI:1888992]	-
ENSMUSG00000039648	91.8834896190742	157.676445421895	186.838045928134	161.760051061457	147.997126860925	712.951196082941	144.881144489126	171.176009755108	653.978292076009	149.872528633124	149.231031778297	366.571834207262	-1.29302	0.0160114862528369	0.270403721740489	Kyat1	2	30075136	30095859	-	2923	protein_coding	kynurenine aminotransferase 1 [Source:MGI Symbol;Acc:MGI:1917516]	-
ENSMUSG00000022103	288.776681659947	100.694363660517	178.584156348979	80.8800255307287	47.318809268459	30.1694270057369	47.4464566748016	54.9565083950609	107.731922824586	27.6834607029338	139.250807293726	53.5975551206239	1.37993940907555	0.0160227579786319	0.270403721740489	Gfra2	14	71127560	71217278	+	3539	protein_coding	glial cell line derived neurotrophic factor family receptor alpha 2 [Source:MGI Symbol;Acc:MGI:1195462]	-
ENSMUSG00000018830	35.7987621892497	473.029336265686	474.223474002332	540.980548125346	1535.34434328511	3777.52983403411	2085.10231922655	1712.66102391821	1409.61910287381	833.367627367628	611.875292773544	1963.65598148406	-1.6821	0.016026100232311	0.270403721740489	Myh11	16	14012399	14109236	-	7599	protein_coding	myosin, heavy polypeptide 11, smooth muscle [Source:MGI Symbol;Acc:MGI:102643]	-
ENSMUSG00000101304	0	0	0	12.2083057404874	4.02713270369864	6.35145831699724	5.9308070843502	25.2259382797001	113.80132692738	10.5006230252508	3.2470876888372	32.3620307267356	-3.29929	0.0160672564086298	0.270526953748757	Plet1os	9	50400083	50419123	-	1405	lncRNA	placenta expressed transcript 1, opposite strand [Source:MGI Symbol;Acc:MGI:1916881]	-
ENSMUSG00000003378	334.121780432997	288.032714656829	287.385428074198	167.864203931701	337.272363934761	373.148176123588	407.53117251035	282.890879279494	1286.71366979224	627.173575235431	282.935298206097	595.49149458822	-1.07317	0.0160841786146831	0.270526953748757	Grik5	7	24709274	24771771	-	5168	protein_coding	glutamate receptor, ionotropic, kainate 5 (gamma 2) [Source:MGI Symbol;Acc:MGI:95818]	-
ENSMUSG00000039264	36.9920542622247	144.406645559657	111.802686117638	86.9841784009724	101.685100768391	555.752602737259	213.509055036607	223.429739048772	48.5552328223487	214.785470971038	96.3741330217765	251.206420123205	-1.37934	0.0160987130422038	0.270526953748757	Gimap3	6	48741398	48747785	-	2577	protein_coding	GTPase, IMAP family member 3 [Source:MGI Symbol;Acc:MGI:1932723]	-
ENSMUSG00000048406	0	61.6655405362858	41.2694478957726	43.4920892004862	66.4476896110275	93.6840101757094	99.9764622790462	111.714869524386	352.025437962028	120.279863743781	42.5749534487144	155.53612873699	-1.86522	0.0161991670033306	0.271180823621042	B330016D10Rik	4	141273500	141275203	+	1701	pseudogene	RIKEN cDNA B330016D10 gene [Source:MGI Symbol;Acc:MGI:2444063]	-
ENSMUSG00000022206	25178.4627397723	31128.6087474246	30859.0420756644	28262.990808337	27194.220364901	2820.04749274678	17312.0258792182	12509.3626076298	870.959488750879	16246.3730242493	28524.6649472198	9951.75369851901	1.51912089436015	0.0162183969905753	0.271180823621042	Npr3	15	11839982	11907373	-	9389	protein_coding	natriuretic peptide receptor 3 [Source:MGI Symbol;Acc:MGI:97373]	-
ENSMUSG00000120565	0	0	0	0	2.01356635184932	15.8786457924931	0.847258154907172	7.20741093705716	1.5173510256984	4.77301046602307	0.402713270369864	6.04473527523578	-4.05048	0.0162308593134683	1	ENSMUSG00000120565	10	126764342	126765668	+	1327	lncRNA	novel transcript	-
ENSMUSG00000033885	235.078538376073	636.950393387459	587.52686731618	545.558662778028	702.734656795412	3053.46358589643	847.258154907172	709.029050932998	811.782798748642	769.409287122919	541.569823730631	1238.18857552163	-1.19208	0.0162399724551815	0.271180823621042	Pxk	14	14304656	14371562	-	4042	protein_coding	PX domain containing serine/threonine kinase [Source:MGI Symbol;Acc:MGI:1289230]	-
ENSMUSG00000044937	0	37.4676701992623	29.2637903260933	16.7864203931701	56.3798578517809	96.859739334208	55.9190382238733	78.3805939404966	154.769804621236	92.5964030408475	27.9795477540613	95.7051158321324	-1.7696	0.0162499896344893	0.271180823621042	Ttc41	10	86541675	86612708	+	5339	protein_coding	tetratricopeptide repeat domain 41 [Source:MGI Symbol;Acc:MGI:2387653]	-
ENSMUSG00000106417	0	0	0	0	4.02713270369864	44.4602082189807	5.9308070843502	0	10.6214571798888	11.4552251184554	0.805426540739727	14.493539520335	-4.21191	0.0162521913124325	0.271180823621042	Gm42628	3	129078918	129079681	+	764	processed_pseudogene	predicted gene 42628 [Source:MGI Symbol;Acc:MGI:5662765]	-
ENSMUSG00000046167	0	0	0	0	6.04069905554796	9.52718747549587	43.2101659002657	10.8111164055857	37.9337756424599	0	1.20813981110959	20.2964490847614	-4.10594	0.0163563357588106	0.272096513240695	Gldn	9	54193770	54249070	+	4658	protein_coding	gliomedin [Source:MGI Symbol;Acc:MGI:2388361]	-
ENSMUSG00000037336	0	43.7122818991393	20.2595471488338	28.231707024877	46.3120260925343	287.403488844125	72.8642013220168	26.1268646468322	124.422784107268	60.1399318718907	27.7031124330769	114.191454158427	-2.03714	0.0163864669936009	0.272324344650926	Mfsd2b	12	4912440	4924359	-	5148	protein_coding	major facilitator superfamily domain containing 2B [Source:MGI Symbol;Acc:MGI:3583946]	-
ENSMUSG00000063628	131.262128027249	383.263043079954	381.929981435422	370.064267758523	313.109567712569	57.1631248529752	175.382438065784	216.222328111715	59.1766900022374	195.693429106946	315.925797602743	140.727602027932	1.16209586529146	0.0164468087192747	0.273053280230123	Gm7665	18	16407705	16408001	-	297	processed_pseudogene	predicted pseudogene 7665 [Source:MGI Symbol;Acc:MGI:3645651]	-
ENSMUSG00000064390	0	1.56115292496926	3.00141439241982	1.52603821756092	5.0339158796233	9.52718747549587	7.62532339416454	12.613	4.55205307709519	13.3644293048646	2.22450428291466	9.53639247829405	-2.09827	0.0165346327814265	0.273688641913542	Snord73b	3	86047925	86047995	-	71	snoRNA	small nucleolar RNA, C/D box U73B [Source:MGI Symbol;Acc:MGI:1321387]	-
ENSMUSG00000030748	137.228588392124	736.864180585492	571.769441755976	769.886280759483	755.087381943494	5905.26837022819	1314.09739826102	684.70403902043	663.082398230199	697.814130132573	594.167174687314	1852.99326717448	-1.64039	0.0165597126239938	0.273830218030891	Il4ra	7	125151292	125178646	+	6002	protein_coding	interleukin 4 receptor, alpha [Source:MGI Symbol;Acc:MGI:105367]	-
ENSMUSG00000026303	0	32.7842114243545	30.0141439241982	45.0181274180471	19.1288803425685	379.499634440585	88.1148481103458	54.9565083950609	66.7634451307294	13.3644293048646	25.3890726218337	120.539773076317	-2.23937	0.0166120609363758	0.274405447539346	Mlph	1	90842807	90878864	+	5357	protein_coding	melanophilin [Source:MGI Symbol;Acc:MGI:2176380]	-
ENSMUSG00000021198	15.5127969486749	112.403010597787	123.808343687318	147.262687994629	146.99	25.405833267989	44.0574240551729	40.5416865209465	0	37.2294816349799	109.195436582682	29.4468850958177	1.88253434395439	0.0166276220248357	0.274405447539346	Unc79	12	102915118	103150324	+	14265	protein_coding	unc-79 homolog [Source:MGI Symbol;Acc:MGI:2684729]	-
ENSMUSG00000028689	42.9585146270996	94.4497519606403	55.5261662597667	78.5909682043873	69.4680391388015	174.665103717424	83.0312991809028	109.913016790122	265.536429497219	77.3227695495737	68.1986880381391	142.093723747048	-1.05028	0.0166837009113163	0.274783539164612	Ccdc163	4	116565706	116608403	+	2519	protein_coding	coiled-coil domain containing 163 [Source:MGI Symbol;Acc:MGI:1915644]	-
ENSMUSG00000120951	0	0	0	0	1.00678317592466	41.2844790604821	1.69451630981434	0	6.06940410279358	0	0.201356635184932	9.80968	-5.32765	0.0167354049333907	0.275297189483479	ENSMUSG00000120951	4	156270639	156275349	+	405	lncRNA	novel transcript, antisense to Agrn	-
ENSMUSG00000024386	0	0	0	0	0	61.9267185907231	16.0979049432363	0	0	0	0	15.6049247067919	-6.5829	0.0167481179913904	0.275297189483479	Proc	18	32256179	32272623	-	2478	protein_coding	protein C [Source:MGI Symbol;Acc:MGI:97771]	-
ENSMUSG00000024033	0	7.80576462484631	0	7.63019108780459	2.01356635184932	20.642239530241	31.3485517315653	19.8203800769072	36.4164246167615	1.90920418640923	3.48990441290004	22.0273600283769	-2.63008	0.0167983630839282	0.275334310509193	Rsph1	17	31473993	31496357	-	1372	protein_coding	radial spoke head 1 homolog (Chlamydomonas) [Source:MGI Symbol;Acc:MGI:1194909]	-
ENSMUSG00000024039	204.052944478723	168.60451589668	176.333095554665	150.314764429751	159.071741796096	12.7029166339945	94.045655194696	68.470403902043	15.173510256984	130.780486769032	171.675412431183	64.2345945513499	1.40763957632406	0.0168042345165998	0.275334310509193	Cbs	17	31827868	31856212	-	7485	protein_coding	cystathionine beta-synthase [Source:MGI Symbol;Acc:MGI:88285]	-
ENSMUSG00000117771	2.38658414594998	2.34172938745389	6.00282878483964	3.8150955439023	7.04748223147261	11.1150520547452	14.4033886334219	10.8111164055857	18.2082123083807	9.54602093204614	4.31874401872369	12.8167580668359	-1.55746	0.0168182370240874	0.275334310509193	Gm25432	19	5486026	5486753	+	728	processed_pseudogene	predicted gene, 25432 [Source:MGI Symbol;Acc:MGI:5455209]	-
ENSMUSG00000097254	116.942623151549	39.0288231242316	44.2708622881924	67.1456815726804	14.0949644629452	34.9330207434848	29.654035421751	5.40555820279287	9.10410615419037	5.72761255922768	56.2965909199197	16.9648666162894	1.73736533667538	0.0168723234941825	0.275334310509193	C430042M11Rik	17	84159104	84161847	-	1642	lncRNA	RIKEN cDNA C430042M11 gene [Source:MGI Symbol;Acc:MGI:2443186]	-
ENSMUSG00000107277	0	14.0503763247234	3.00141439241982	6.10415287024368	8.05426540739727	28.5815624264876	10.1670978588861	8.10833730418931	74.3502002592214	20.0466439572969	6.24204179895683	28.2507683612163	-2.15253	0.0169055912885854	0.275426491701644	Gm10461	5	32764364	32769149	-	4786	TEC	predicted gene 10461 [Source:MGI Symbol;Acc:MGI:3642164]	-
ENSMUSG00000112129	23.8658414594998	124.892233997541	97.5459677536442	65.6196433551195	85.576569953596	68.2781769077204	78.795008406367	181.086199793561	775.36637413188	147.963324446715	79.5000513038801	250.297816737249	-1.65126	0.0169244243353329	0.275462462487359	Pbld1	10	62895941	62913741	+	3928	protein_coding	phenazine biosynthesis-like protein domain containing 1 [Source:MGI Symbol;Acc:MGI:1915621]	-
ENSMUSG00000084243	0	0.780576462484631	0.750353598104955	0.763019108780459	2.01356635184932	0	11.0143560137932	20.7213064440393	19.7255633340791	0	0.861503104243873	10.2922451583823	-3.57253	0.0169483185827741	0.275580658094194	Gm13784	5	114375237	114375986	-	519	processed_pseudogene	predicted gene 13784 [Source:MGI Symbol;Acc:MGI:3649548]	-
ENSMUSG00000030096	275.650468857223	1188.81795236409	982.963213517492	1394.0359117419	1332.98092492425	5216.13514283399	1501.34145049551	1447.78867198136	3829.79398886275	959.375103670637	1034.88969428099	2590.88687156885	-1.32349	0.017056388900286	0.276523784431348	Slc6a6	6	91661034	91736047	+	8457	protein_coding	solute carrier family 6 (neurotransmitter transporter, taurine), member 6 [Source:MGI Symbol;Acc:MGI:98488]	-
ENSMUSG00000021356	0	40.5899760492008	93.7941997631194	89.2732357273137	105.712233472089	190.543749509917	293.998579752789	91.8944894474788	362.646895141917	287.335230054589	65.8739290023446	245.283788781338	-1.89477	0.0171193928307044	0.277003144347599	Irf4	13	30933209	30950959	+	4903	protein_coding	interferon regulatory factor 4 [Source:MGI Symbol;Acc:MGI:1096873]	IRF
ENSMUSG00000001020	266.104132273423	20.2949880246004	50.273691073032	62.5675669199977	15.1017476388699	3.17572915849862	19.4869375628649	13.5138955069822	44.0031797452535	23.8650523301153	82.8684251859845	20.8089588607429	1.99235122988444	0.0171949572593759	0.277954387151804	S100a4	3	90511078	90513352	+	584	protein_coding	S100 calcium binding protein A4 [Source:MGI Symbol;Acc:MGI:1330282]	-
ENSMUSG00000108320	0	0	1.50070719620991	0	0	9.52718747549587	2.54177446472151	0	18.2082123083807	6.6822146524323	0.300141439241982	7.39187778020609	-4.33936	0.0172131642913101	1	Gm44877	7	4629977	4633543	+	274	lncRNA	predicted gene 44877 [Source:MGI Symbol;Acc:MGI:5753453]	-
ENSMUSG00000066510	0	7.80576462484631	21.0099007469388	45.0181274180471	6.04069905554796	0	1.69451630981434	0	0	4.77301046602307	15.974898369076	1.29350535516748	3.55610964290335	0.017262468030086	0.278112442135904	Ankdd1a	9	65395752	65427475	-	2616	protein_coding	ankyrin repeat and death domain containing 1A [Source:MGI Symbol;Acc:MGI:2686319]	-
ENSMUSG00000040721	22.6725493865248	75.7159168610092	57.7772270540816	38.150955439023	99.6715344165413	225.476770253402	88.962106265253	77.4796675733645	174.495367955316	98.3240156000752	58.797636631436	132.947585529482	-1.17048	0.0173300361495886	0.278507632359392	Zfhx2	14	55297719	55329781	-	18166	protein_coding	zinc finger homeobox 2 [Source:MGI Symbol;Acc:MGI:2686934]	Homeobox
ENSMUSG00000028751	114.556039005599	213.877950720789	179.334509947084	320.468025687793	132.895379222055	30.1694270057369	75.4059757867383	58.5602138635894	15.173510256984	176.601387242854	192.226380916664	71.1821028311804	1.42674885017739	0.0174879186965323	0.280229521163291	Pla2g2e	4	138605253	138610128	+	917	protein_coding	phospholipase A2, group IIE [Source:MGI Symbol;Acc:MGI:1349660]	-
ENSMUSG00000039307	44.1518067000746	155.334716034442	144.818244434256	211.356293132187	163.098874499795	703.424008607445	213.509055036607	185.590831629222	303.470205139679	236.741319114744	143.751986960151	328.547083905539	-1.18861	0.0176232710395693	0.281961275789043	Hexdc	11	121095259	121113481	+	4723	protein_coding	hexosaminidase (glycosyl hydrolase family 20, catalytic domain) containing [Source:MGI Symbol;Acc:MGI:3605542]	-
ENSMUSG00000050304	0	3.12230584993852	0.750353598104955	1.52603821756092	2.01356635184932	0	12.7088723236076	4.50463183566073	21.2429143597775	12.4098	1.48245280349074	10.1732491461412	-2.74937	0.01763002484866	0.281961275789043	Slc25a2	18	37770431	37771776	-	1346	protein_coding	solute carrier family 25 (mitochondrial carrier, ornithine transporter) member 2 [Source:MGI Symbol;Acc:MGI:2137907]	-
ENSMUSG00000040447	187.346855457073	373.115549067654	290.386842466618	384.561630825352	346.333412518083	1167.08046574824	332.125196723611	836.960595065763	763.227565926293	238.650523301153	316.348858066956	667.608869353013	-1.0759	0.0177403305616115	0.283451819744784	Spns2	11	72342464	72380730	-	4083	protein_coding	spinster homolog 2 [Source:MGI Symbol;Acc:MGI:2384936]	-
ENSMUSG00000092540	27.4457176784248	10.1474940123002	3.75176799052478	6.86717197902413	4.02713270369864	38.1087499019835	15.2506467883291	71.1731830034395	19.7255633340791	23.8650523301153	10.4478568727945	33.6246390715893	-1.71187	0.0178190438128559	0.283888208591548	Gm8738	11	103770741	103771069	-	329	processed_pseudogene	predicted gene 8738 [Source:MGI Symbol;Acc:MGI:3644778]	-
ENSMUSG00000117440	0	3.90288231242315	2.25106079431487	4.57811465268276	6.04069905554796	14.2907812132438	4.23629077453586	19.8203800769072	15.173510256984	11.4552251184554	3.35455136299375	12.9952374880252	-1.928	0.0179543726548832	0.28561614966174	Gm50087	17	80554531	80558114	+	1964	lncRNA	predicted gene, 50087 [Source:MGI Symbol;Acc:MGI:6275421]	-
ENSMUSG00000031090	119.329207297499	118.647622297664	182.335924339504	154.129859973653	195.315936129384	1227.41931975972	171.146147291249	133.337102335557	253.397621291632	254.878758885632	153.951710007541	408.035789912758	-1.40411	0.0179669982309454	0.28561614966174	Nadsyn1	7	143349321	143376586	-	3306	protein_coding	NAD synthetase 1 [Source:MGI Symbol;Acc:MGI:1926164]	-
ENSMUSG00000022754	73.9841085244494	36.6870937367777	63.0297022408163	47.3071847443885	46.3120260925343	3.17572915849862	23.7232283374008	40.5416865209465	19.7255633340791	4.77301046602307	53.4640230677932	18.3878435633896	1.52142015269668	0.0179792168566114	0.28561614966174	Tmem45a	16	56625524	56706529	-	3129	protein_coding	transmembrane protein 45a [Source:MGI Symbol;Acc:MGI:1913122]	-
ENSMUSG00000105391	0	0	0.750353598104955	0	1.00678317592466	9.52718747549587	0	7.20741093705716	10.6214571798888	1.90920418640923	0.351427354805923	5.8530519557702	-3.99845	0.0180439532147047	1	Gm43401	3	94300278	94310155	-	394	lncRNA	predicted gene 43401 [Source:MGI Symbol;Acc:MGI:5663538]	-
ENSMUSG00000120154	124.102375589399	14.830952787208	38.2680335033527	26.7056688073161	23.1560130462672	1.58786457924931	11.0143560137932	2.70277910139644	6.06940410279358	32.4564711689569	45.4126087467086	10.7661749932379	2.0518600891319	0.0181868331551336	0.287546338168923	ENSMUSG00000120154	17	36280728	36283507	+	472	lncRNA	novel transcript, antisense to Prr3	-
ENSMUSG00000121006	0	0	0	0	1.00678317592466	0	0.847258154907172	2.70277910139644	13.6561592312856	10.5006230252508	0.201356635184932	5.54136390256798	-4.5106	0.0183301710213211	1	ENSMUSG00000121006	X	11945457	11952887	+	1252	lncRNA	novel transcript, antisense to Bcorand KO:Bcor	-
ENSMUSG00000038264	237.465122522023	525.327959252157	456.214987647813	585.998675543393	339.28593028661	571.631248529752	589.691675815391	584.701212268762	2089.39236238669	703.542	428.858535050399	907.791648338479	-1.08052	0.0183317414700195	0.288160307172053	Sema7a	9	57847395	57870148	+	3298	protein_coding	sema domain, immunoglobulin domain (Ig), and GPI membrane anchor, (semaphorin) 7A [Source:MGI Symbol;Acc:MGI:1306826]	-
ENSMUSG00000024334	0	1.56115292496926	0.750353598104955	6.86717197902413	4.02713270369864	44.4602082189807	15.2506467883291	1.80185273426429	19.7255633340791	2.86380627961384	2.6411622411594	16.8204154710534	-2.63726	0.0183856776126662	0.288160307172053	H2-Oa	17	34311314	34314208	+	1407	protein_coding	histocompatibility 2, O region alpha locus [Source:MGI Symbol;Acc:MGI:95924]	-
ENSMUSG00000070332	0	0	0	0	0	68.2781769077204	0	0	10.6214571798888	0	0	15.7799268175218	-6.59758	0.0184499002144368	0.288611386414407	Trim80	11	115331371	115339096	+	1934	protein_coding	tripartite motif-containing 80 [Source:MGI Symbol;Acc:MGI:3588186]	-
ENSMUSG00000120796	0	0	0	0	1.00678317592466	11.1150520547452	0	1.80185273426429	31.8643715396663	0	0.201356635184932	8.95625526573516	-5.19641	0.0185717726999113	0.288662976566835	ENSMUSG00000120796	9	108765122	108766309	-	1188	lncRNA	novel transcript, antisense to Uqcrc1	-
ENSMUSG00000021250	8745.6376028337	4789.6171738057	489.230545964431	2968.90735226477	1003.76282639689	10726.0252328291	21636.4315018644	13934.6281204329	3344.24166063926	6860.72524386156	3599.4311002531	11300.4103519254	-1.65062	0.0185760012551429	0.288662976566835	Fos	12	85520664	85524047	+	2352	protein_coding	FBJ osteosarcoma oncogene [Source:MGI Symbol;Acc:MGI:95574]	TF_bZIP
ENSMUSG00000022696	0	9.36691754981557	7.50353598104955	3.05207643512184	5.0339158796233	30.1694270057369	12.7088723236076	20.7213064440393	30.3470205139679	4.77301046602307	4.99128916912205	19.743927350675	-1.94515	0.0185770921064853	0.288662976566835	Sidt1	16	44060543	44153559	-	5623	protein_coding	SID1 transmembrane family, member 1 [Source:MGI Symbol;Acc:MGI:2443155]	-
ENSMUSG00000040479	153.934677413774	821.947014996316	955.950483985713	1155.21093069362	982.620379702467	5433.67259019114	1132.78415311089	1662.20914735881	1857.23765545484	791.365135266625	813.932697358377	2175.45373627646	-1.41781	0.0185881981347725	0.288662976566835	Dgkz	2	91763169	91806209	-	6270	protein_coding	diacylglycerol kinase zeta [Source:MGI Symbol;Acc:MGI:1278339]	-
ENSMUSG00000079455	16.7060890216499	8.58634108733094	42.0198014938775	19.0754777195115	6.04069905554796	1.58786457924931	0	0	10.6214571798888	0	18.4856816755835	2.44186435182762	3.02878628242342	0.0185911404817753	0.288662976566835	Gm16026	1	85244419	85267563	+	4609	transcribed_unprocessed_pseudogene	predicted pseudogene 16026 [Source:MGI Symbol;Acc:MGI:3783243]	-
ENSMUSG00000074785	82.3371530352743	78.0576462484631	135.063647658892	148.025707103409	39.2645438610617	57.1631248529752	66.0861360827594	29.7305701153608	47.0378817966503	25.7742565165246	96.5497	45.158393872854	1.10247104000164	0.0186065579680958	0.288662976566835	Plxnc1	10	94626728	94780697	-	8349	protein_coding	plexin C1 [Source:MGI Symbol;Acc:MGI:1890127]	-
ENSMUSG00000026873	23.8658414594998	28.1007526494467	24.0113151393586	45.0181274180471	32.2170616295891	33.3451561642355	36.4321006610084	65.7676248006466	100.145167696094	78.2773716427783	30.6426196591883	62.7934841929526	-1.03023	0.0186352099080536	0.288837037386847	Phf19	2	34783769	34804038	-	5039	protein_coding	PHD finger protein 19 [Source:MGI Symbol;Acc:MGI:1921266]	-
ENSMUSG00000027375	0	0	0	6.10415287024368	6.04069905554796	26.9936978472383	13.5561304785147	40.5416865209465	21.2429143597775	0.954602093204614	2.42897038515833	20.6578062599363	-3.0837	0.0186669049323571	0.289057895162827	Mal	2	127475146	127498615	-	2778	protein_coding	myelin and lymphocyte protein, T cell differentiation protein [Source:MGI Symbol;Acc:MGI:892970]	-
ENSMUSG00000085658	27.4457176784248	21.8561409495697	6.7531823829446	12.2083057404874	11.0746149351713	7.93932289624656	4.23629077453586	4.50463183566073	6.06940410279358	4.77301046602307	15.8675923373195	5.50453201505196	1.54922213396277	0.0187349385072239	0.289368631990343	Gm15704	6	145684419	145691999	-	2818	lncRNA	predicted gene 15704 [Source:MGI Symbol;Acc:MGI:3783144]	-
ENSMUSG00000027761	0	0	0	4.57811465268276	1.00678317592466	109.562655968202	8.47258154907172	7.20741093705716	0	0	1.11697956572148	25.0485296908663	-4.45813	0.0187615915833182	0.289368631990343	Aadac	3	59933138	59947581	+	1501	protein_coding	arylacetamide deacetylase [Source:MGI Symbol;Acc:MGI:1915008]	-
ENSMUSG00000002032	0	11.7086469372695	3.00141439241982	4.57811465268276	41.278110212911	120.677708022948	27.1122609570295	49.550950192268	107.731922824586	7.63681674563691	12.1132572390566	62.5419317484936	-2.36738	0.018773765749599	0.289368631990343	Tmem25	9	44705066	44710604	-	3212	protein_coding	transmembrane protein 25 [Source:MGI Symbol;Acc:MGI:1918937]	-
ENSMUSG00000017801	84.7237371812243	377.799007842561	282.883306485568	345.647656277548	287.939988314453	2791.46593032029	227.912443670029	363.073325954254	565.971932585502	300.699659359453	275.798739220271	849.824658377906	-1.62222	0.0187742941269611	0.289368631990343	Mlx	11	100978103	100983033	+	1999	protein_coding	MAX-like protein X [Source:MGI Symbol;Acc:MGI:108398]	bHLH
ENSMUSG00000048251	0	11.7086469372695	9.00424317725947	9.91924841414597	6.04069905554796	269.936978472383	28.8067772668438	0	1.5173510256984	25.7742565165246	7.33456751684457	65.2070726562899	-3.14079	0.0188884420035167	0.289806886480832	Bcl11b	12	107876662	107969861	-	8111	protein_coding	B cell leukemia/lymphoma 11B [Source:MGI Symbol;Acc:MGI:1929913]	zf-C2H2
ENSMUSG00000005225	78.7572768163493	302.863667444037	237.111737001166	205.252140261944	267.804324795959	1689.48791232127	295.693096062603	263.971425569719	412.719478989964	250.105748419609	218.357829263891	582.395532272632	-1.41338	0.0189220653244329	0.289806886480832	Plekha8	6	54572096	54622824	+	7005	protein_coding	pleckstrin homology domain containing, family A (phosphoinositide binding specific) member 8 [Source:MGI Symbol;Acc:MGI:2681164]	-
ENSMUSG00000022102	389.013215789847	296.61905574416	405.190942976676	450.944293289252	90.6104858332193	95.2718747549587	199.952924558092	151.356	200.290335392188	155.600141192352	326.475598726631	160.494181115158	1.02374467550832	0.0189243888059311	0.289806886480832	Dok2	14	71003476	71015935	+	2902	protein_coding	docking protein 2 [Source:MGI Symbol;Acc:MGI:1332623]	-
ENSMUSG00000053559	195.699899967898	249.784467995082	270.877648915889	340.306522516085	120.813981110959	2116.62348413933	222.828894740586	315.324228496251	653.978292076009	151.781732819534	235.496504101183	692.107326454342	-1.55375	0.0189251645345079	0.289806886480832	Smagp	15	100519220	100534821	-	1464	protein_coding	small cell adhesion glycoprotein [Source:MGI Symbol;Acc:MGI:2448476]	-
ENSMUSG00000078490	15.5127969486749	10.1474940123002	30.0141439241982	41.2030318741448	25.1695793981165	57.1631248529752	99.1292041241391	34.2352019510215	54.6246369251422	37.2294816349799	24.4094092314869	56.4763298976516	-1.20564	0.0189879400647376	0.290267810822078	Cfap74	4	155493647	155551280	+	9951	protein_coding	cilia and flagella associated protein 74 [Source:MGI Symbol;Acc:MGI:1917130]	-
ENSMUSG00000090698	854.397124250092	1190.37910528906	224.355725833382	289.947261336575	120.813981110959	471.595780037045	3602.54167466529	1584.72947978544	569.006634636898	2060.03131713556	535.978639564014	1657.58097725205	-1.62921	0.0190078203115429	0.290267810822078	Apold1	6	134958681	134963799	+	3567	protein_coding	apolipoprotein L domain containing 1 [Source:MGI Symbol;Acc:MGI:2685921]	-
ENSMUSG00000120945	0	3.12230584993852	0	4.57811465268276	3.02034952777398	7.93932289624656	7.62532339416454	8.10833730418931	28.8296694882695	6.6822146524323	2.14415400607905	11.8369735470604	-2.42451	0.0190359986719956	0.29043044382716	ENSMUSG00000120945	3	108351566	108352969	+	1404	lncRNA	novel transcript, antisense to Sars	-
ENSMUSG00000038541	0	0	0	0	0	57.1631248529752	16.0979049432363	0	0	0	0	14.6522059592423	-6.49199	0.0191257754071755	0.291195616122803	Srd5a2	17	74323950	74354911	-	1605	protein_coding	steroid 5 alpha-reductase 2 [Source:MGI Symbol;Acc:MGI:2150380]	-
ENSMUSG00000019179	7339.93954086916	4824.7431146175	4011.39033546909	4832.20001590665	6594.42980230652	19181.4041173317	5031.01892383878	7285.79153099766	19661.8345909998	6039.76744370559	5520.54056183378	11439.9633213747	-1.05115	0.0191577870788022	0.291195616122803	Mdh2	5	135807334	135819252	+	3562	protein_coding	malate dehydrogenase 2, NAD (mitochondrial) [Source:MGI Symbol;Acc:MGI:97050]	-
ENSMUSG00000038077	0	0	0	4.57811465268276	10.0678317592466	12.7029166339945	5.9308070843502	11.7120427727179	65.246094105031	19.0920418640923	2.92918928238587	22.9367804920372	-2.97135	0.0191828464294703	0.291195616122803	Kcna6	6	126685292	126717637	-	5945	protein_coding	potassium voltage-gated channel, shaker-related, subfamily, member 6 [Source:MGI Symbol;Acc:MGI:96663]	-
ENSMUSG00000025936	0	2.34172938745389	5.25247518673469	3.8150955439023	0	25.405833267989	9.31983970397889	14.4148218741143	9.10410615419037	3.81840837281846	2.28186002361818	12.4126018746182	-2.37413	0.0192051154299604	0.291195616122803	Gm4956	1	21355457	21395963	-	3214	transcribed_unprocessed_pseudogene	predicted gene 4956 [Source:MGI Symbol;Acc:MGI:3647976]	-
ENSMUSG00000061474	503.569254795446	416.047254504308	378.178213444898	365.48615310584	344.319846166233	849.507549898382	361.779232145362	472.085416377244	2722.12774010292	464.891219390647	401.520144403345	974.078231582911	-1.27787	0.0192091742665353	0.291195616122803	Mrps36	13	100872463	100881167	-	1274	protein_coding	mitochondrial ribosomal protein S36 [Source:MGI Symbol;Acc:MGI:1913378]	-
ENSMUSG00000086763	21.4792573135498	12.4892233997541	11.2553039715743	26.7056688073161	4.02713270369864	0	5.08354892944303	8.10833730418931	1.5173510256984	0.954602093204614	15.1913172391786	3.13276787050707	2.20410192051027	0.019280378382027	0.291417202180385	Plxna4os1	6	32488008	32492511	+	2047	lncRNA	plexin A4, opposite strand 1 [Source:MGI Symbol;Acc:MGI:2442851]	-
ENSMUSG00000026880	579.939947465845	1542.41908986963	1603.50563915029	2174.60446002431	897.043809748871	9147.68784105528	1125.15882971672	1389.22845811777	6774.97232974334	1134.06728672708	1359.50258925179	3914.22294907204	-1.52531	0.0192804053747372	0.291417202180385	Stom	2	35203998	35226988	-	2827	protein_coding	stomatin [Source:MGI Symbol;Acc:MGI:95403]	-
ENSMUSG00000120952	0	10.1474940123002	17.258132756414	16.0234012843896	12.0813981110959	65.1024477492218	21.1814538726793	25.2259382797001	37.9337756424599	26.7288586097292	11.1020852328399	35.234494830758	-1.63995	0.0192941439309483	0.291417202180385	ENSMUSG00000120952	3	104128143	104129397	+	1255	lncRNA	novel transcript	-
ENSMUSG00000090137	27.4457176784248	161.579327734319	199.594057095918	181.598547889749	184.241321194213	549.401144420262	168.604372826527	300.008480255004	734.397896438024	174.692183056444	150.891794318525	385.420815399252	-1.3499	0.0193965582951517	0.292697244437494	Uba52	8	70960913	70963451	-	1498	protein_coding	ubiquitin A-52 residue ribosomal protein fusion product 1 [Source:MGI Symbol;Acc:MGI:98887]	-
ENSMUSG00000006641	431.971730416946	779.015309559662	420.94836853688	556.240930300955	1256.46540355397	2596.15858707262	1274.27626498039	1267.60339855493	535.624912071534	1612.32293542259	688.928348473684	1457.19721962041	-1.08073	0.0194227051470875	0.292825115179339	Slc5a6	5	31193380	31206268	-	3991	protein_coding	solute carrier family 5 (sodium-dependent vitamin transporter), member 6 [Source:MGI Symbol;Acc:MGI:2660847]	-
ENSMUSG00000097354	83.5304451082493	49.9568935990164	51.7743982692419	51.8852993970712	97.6579680646919	254.05833267989	53.3772637591518	162.166746083786	206.359739494982	68.7313507107322	66.9610008876542	148.938686545708	-1.15161	0.0195128322622923	0.293117060520327	2310001H17Rik	6	129185375	129215688	-	7757	lncRNA	RIKEN cDNA 2310001H17 gene [Source:MGI Symbol;Acc:MGI:1923682]	-
ENSMUSG00000110902	0	6.24461169987705	12.0056575696793	3.8150955439023	2.01356635184932	23.8179686887397	10.1670978588861	30.6314964824929	7.58675512849198	24.8197	4.81578623306159	19.4045945163861	-1.97801	0.0195449397910023	0.293333430613331	Gm33104	10	19362463	19383066	+	1670	lncRNA	predicted gene, 33104 [Source:MGI Symbol;Acc:MGI:5592263]	-
ENSMUSG00000120244	0	0	3.75176799052478	3.05207643512184	5.0339158796233	7.93932289624656	6.77806523925737	9.9101900384536	12.1388082055872	21.0012460505015	2.36755206105398	11.5535264860092	-2.27464	0.0195660219034648	0.293384087709057	ENSMUSG00000120244	10	76278193	76280104	+	1912	lncRNA	novel transcript, antisense to Pcnt	-
ENSMUSG00000041229	1675.38207045689	2177.02775386964	1906.64849278469	1861.76662542432	1787.04013726627	643.085154595971	1194.63399841911	1022.55142669498	235.189408983251	1550.27379936429	1881.57301596036	929.146757611522	1.01711518017751	0.0196720796424189	0.294707674136744	Phf8	X	150303668	150416855	+	9318	protein_coding	PHD finger protein 8 [Source:MGI Symbol;Acc:MGI:2444341]	-
ENSMUSG00000033409	0	0	0	0	1.00678317592466	4.76359373774793	0	9.9101900384536	3.03470205139679	6.6822146524323	0.201356635184932	4.87814009600612	-4.33447	0.0196941114380608	1	Syce1l	8	114369845	114382165	+	1164	protein_coding	synaptonemal complex central element protein 1 like [Source:MGI Symbol;Acc:MGI:1922247]	-
ENSMUSG00000049107	47.7316829189996	24.1978703370236	19.5091935507288	19.0754777195115	23.1560130462672	41.2844790604821	38.9738751257299	49.550950192268	121.388082055872	43.9116962874122	26.7340475145061	59.0218165443528	-1.14581	0.0196980735218483	0.294830515070917	Ntf3	6	126078375	126143873	-	1714	protein_coding	neurotrophin 3 [Source:MGI Symbol;Acc:MGI:97380]	-
ENSMUSG00000048100	3069.14721169167	820.385862071347	861.405930624489	955.299924193135	528.561167360446	516.055988256026	416.003754059421	704.524419097337	681.29061053858	583.261878948019	1246.96001918822	580.227330179877	1.10339124704921	0.0197314752871424	0.294979052990221	Taf13	3	108479014	108490538	+	3155	protein_coding	TATA-box binding protein associated factor 13 [Source:MGI Symbol;Acc:MGI:1913500]	-
ENSMUSG00000041550	53.6981432838745	10.1474940123002	0	1.52603821756092	2.01356635184932	0	2.54177446472151	0	0	0	13.477048373117	0.508354892944303	4.49319428359078	0.0197436037036728	0.294979052990221	Serpina5	12	104067372	104072396	+	2162	protein_coding	serine (or cysteine) peptidase inhibitor, clade A, member 5 [Source:MGI Symbol;Acc:MGI:107817]	-
ENSMUSG00000030103	442.711359073721	991.332107355481	395.436346201312	610.415287024368	490.303406675309	2867.68343012426	892.162837117252	505.419691961133	1354.99446594867	814.275585503536	586.039701266038	1286.90720213097	-1.13393	0.019777505252457	0.295219355430594	Bhlhe40	6	108637590	108643886	+	4705	protein_coding	basic helix-loop-helix family, member e40 [Source:MGI Symbol;Acc:MGI:1097714]	bHLH
ENSMUSG00000000120	0	0	3.75176799052478	11.4452866317069	11.0746149351713	53.9873956944766	10.1670978588861	27.0277910139644	147.183049492744	0	5.25433391148058	47.6730668120143	-3.17376	0.0199246822653521	0.297148569266083	Ngfr	11	95459644	95478561	-	3446	protein_coding	nerve growth factor receptor (TNFR superfamily, member 16) [Source:MGI Symbol;Acc:MGI:97323]	-
ENSMUSG00000119988	0	1.56115292496926	2.25106079431487	0	7.04748223147261	31.7572915849862	0.847258154907172	8.10833730418931	19.7255633340791	14.3190313980692	2.17193919015135	14.9514963552462	-2.77971	0.0200421739755139	0.298363684276991	ENSMUSG00000119988	10	43096118	43097402	-	1285	lncRNA	novel transcript	-
ENSMUSG00000020432	700.462446836319	1347.27497424847	1206.56858575277	1286.45021740385	2452.52381655247	12282.1325204934	2300.30589057297	1173.90705637319	2450.52190650291	1390.85524979912	1398.65600815878	3919.54452474832	-1.48645	0.0200899815682665	0.298533712526836	Tcn2	11	3867192	3882159	-	2178	protein_coding	transcobalamin 2 [Source:MGI Symbol;Acc:MGI:98534]	-
ENSMUSG00000090582	0	160.018174809349	42.7701550919825	60.2785095936563	120.813981110959	71.453906066219	1181.9251260955	140.544513272615	72.832849233523	479.210250788716	76.7761641211894	389.193329091315	-2.34165	0.0201031186154087	0.298533712526836	Gm17024	12	40259486	40261072	-	634	lncRNA	predicted gene 17024 [Source:MGI Symbol;Acc:MGI:4937851]	-
ENSMUSG00000026197	320.995567630272	190.46065684625	216.101836254227	201.437044718041	243.641528573768	1025.76051819506	305.012935766582	287.395511115154	481.000275146391	255.833360978837	234.527326804512	471.000520240404	-1.00464	0.020125993896469	0.298533712526836	Zfand2b	1	75145290	75148273	+	1772	protein_coding	zinc finger, AN1 type domain 2B [Source:MGI Symbol;Acc:MGI:1916068]	-
ENSMUSG00000010609	3360.31047749757	1611.89039503076	1565.23760564694	1873.21191205603	1432.65245934079	435.074894714311	1168.36899561699	1343.28121339403	426.375638221249	1439.53995655256	1968.66056991442	962.528139699827	1.03127524985603	0.0201395615781999	0.298533712526836	Psen2	1	180054569	180091003	-	4332	protein_coding	presenilin 2 [Source:MGI Symbol;Acc:MGI:109284]	-
ENSMUSG00000072770	28.6390097513997	83.5216814858555	114.053746911953	99.1924841414597	89.6037026572947	219.125311936405	90.6566225750674	162.166746083786	336.851927705044	103.097026066098	83.0021249895926	182.37952687328	-1.12877	0.0201579634614073	0.298533712526836	Acrbp	6	125026652	125040230	+	3277	protein_coding	proacrosin binding protein [Source:MGI Symbol;Acc:MGI:1859515]	-
ENSMUSG00000025359	29.8323018243747	14.0503763247234	11.2553039715743	21.3645350458529	30.2034952777398	106.386926809704	30.5012935766582	17.1176009755108	72.832849233523	44.8662983806169	21.341202488853	54.3409937952025	-1.3453	0.0201638888396604	0.298533712526836	Pmel	10	128540064	128556107	+	2292	protein_coding	premelanosome protein [Source:MGI Symbol;Acc:MGI:98301]	-
ENSMUSG00000028339	6736.13375194382	10844.548793299	9425.19154579635	11397.9794469625	6266.21848695508	1238.53437181446	5358.90782978786	3926.23710796189	814.817500800038	7171.92552624626	8934.01440499135	3702.0844673221	1.27078672092281	0.0201980005005229	0.298533712526836	Col15a1	4	47208161	47313167	+	6349	protein_coding	collagen, type XV, alpha 1 [Source:MGI Symbol;Acc:MGI:88449]	-
ENSMUSG00000055452	0	52.2986229864703	40.5190942976676	25.1796305897552	44.298459740685	473.183644616295	64.391619772945	23.4240855454358	106.214571798888	62.0491360582999	32.4591615229156	145.852611558373	-2.16238	0.0202015309058924	0.298533712526836	Gm7353	7	3159020	3161963	-	2866	processed_pseudogene	predicted pseudogene 7353 [Source:MGI Symbol;Acc:MGI:3643014]	-
ENSMUSG00000052026	7.15975243784994	12.4892233997541	27.7630831298834	28.231707024877	29.1967121018151	276.28843678938	52.5300056042446	42.3435392552108	27.3123184625711	6.6822146524323	20.9680956188359	81.0313029527678	-1.94187	0.0202157538448373	0.298533712526836	Slc6a7	18	61128452	61147294	-	3444	protein_coding	solute carrier family 6 (neurotransmitter transporter, L-proline), member 7 [Source:MGI Symbol;Acc:MGI:2147363]	-
ENSMUSG00000116358	0	37.4676701992623	31.5148511204081	41.9660509829253	21.1424466944178	1.58786457924931	4.23629077453586	5.40555820279287	3.03470205139679	13.3644293048646	26.4182037994027	5.52576898256789	2.23450760185477	0.0202577122696445	0.298621027220408	Gm49450	15	98830018	98851432	-	899	protein_coding	predicted gene, 49450 [Source:MGI Symbol;Acc:MGI:6155101]	-
ENSMUSG00000067199	113.362746932624	27.3201761869621	31.5148511204081	20.6015159370724	69.4680391388015	184.19229119292	39.8211332806371	74.776888471968	342.921331807837	110.733842811735	52.4534658631736	150.48909751302	-1.52299	0.0203581125983863	0.299567999682648	Frat1	19	41818409	41821022	+	2614	protein_coding	frequently rearranged in advanced T cell lymphomas [Source:MGI Symbol;Acc:MGI:109450]	-
ENSMUSG00000029802	593.06616026857	548.745253126696	498.985142739795	463.152599029739	253.709360333014	4755.65441485169	443.116015016451	548.664157583476	974.13935849837	325.519313782773	471.531703099563	1409.41865194655	-1.57915	0.0204258990828608	0.30007643209037	Abcg2	6	58561508	58672661	+	8153	protein_coding	ATP binding cassette subfamily G member 2 (Junior blood group) [Source:MGI Symbol;Acc:MGI:1347061]	-
ENSMUSG00000083416	0	0	0	0	0	42.8723436397314	0	0	1.5173510256984	3.81840837281846	0	9.64162060764965	-5.8831	0.0204530632690456	0.30007643209037	Gm15378	X	74187030	74187236	+	207	processed_pseudogene	predicted gene 15378 [Source:MGI Symbol;Acc:MGI:3707457]	-
ENSMUSG00000029070	1384.21880465099	2025.59592014762	2265.31751267886	2534.74947936869	1107.46149351713	552.57687357876	1167.52173746208	1055.88570227887	304.987556165378	1474.86023400113	1863.46864207266	911.166420697245	1.03146172603869	0.020497368530558	0.30007643209037	Mxra8	4	155924137	155928545	+	2918	protein_coding	matrix-remodelling associated 8 [Source:MGI Symbol;Acc:MGI:1922011]	-
ENSMUSG00000075296	235.078538376073	479.273947965563	583.02474572755	740.128535517046	560.778228990035	68.2781769077204	343.986810892312	336.946461307422	236.70676000895	256.787963072041	519.656799315254	248.541234437689	1.06207050741985	0.0205194397705589	0.30007643209037	Aldh3b2	19	4022328	4031646	+	2142	protein_coding	aldehyde dehydrogenase 3 family, member B2 [Source:MGI Symbol;Acc:MGI:2147613]	-
ENSMUSG00000063727	273.263884711273	124.892233997541	73.5346526142856	186.939681651213	15.1017476388699	57.1631248529752	30.5012935766582	2.70277910139644	0	51.5485130330492	134.746440122636	28.3831421128158	2.24774546181099	0.0205986904498089	0.300336116502186	Tnfrsf11b	15	54114015	54141880	-	2818	protein_coding	tumor necrosis factor receptor superfamily, member 11b (osteoprotegerin) [Source:MGI Symbol;Acc:MGI:109587]	-
ENSMUSG00000038624	0	20.2949880246004	27.7630831298834	35.0988790039011	18.1220971666439	7.93932289624656	55.9190382238733	58.5602138635894	306.504907191076	42.002492101003	20.2558094650058	94.1851948551576	-2.20919	0.0206420279720438	0.300336116502186	Nepn	10	52265068	52280721	+	1999	protein_coding	nephrocan [Source:MGI Symbol;Acc:MGI:1913900]	-
ENSMUSG00000044921	0	46.0540112865932	12.0056575696793	35.0988790039011	52.3527251480823	17.4665103717424	83.8786	168.473230653711	429.410340272646	21.9558481437061	29.1022546016512	144.236897355523	-2.30646	0.0206490908820399	0.300336116502186	Rassf9	10	102348083	102385597	+	7326	protein_coding	Ras association (RalGDS/AF-6) domain family (N-terminal) member 9 [Source:MGI Symbol;Acc:MGI:2384307]	-
ENSMUSG00000032271	23676.1080198968	4365.76415467654	4427.08622881924	5344.94885700712	3581.12775676401	639.909425437472	3625.41764484779	4052.36679936039	603.905708227962	4530.5415343491	8279.00700343274	2690.42822244454	1.62140015265285	0.0206610841255848	0.300336116502186	Nnmt	9	48503177	48516453	-	1576	protein_coding	nicotinamide N-methyltransferase [Source:MGI Symbol;Acc:MGI:1099443]	-
ENSMUSG00000021175	5.96646036487495	110.841857672818	171.830973966035	173.205337693164	94.637618536918	50.811666535978	29.654035421751	46.8481710908715	7.58675512849198	39.1386858213892	111.296449646762	34.8078627996963	1.6768541467666	0.0207297206964628	0.300384104732133	Cdca7l	12	117768024	117842441	+	3258	protein_coding	cell division cycle associated 7 like [Source:MGI Symbol;Acc:MGI:2384982]	-
ENSMUSG00000039481	90.6901975460992	7.80576462484631	7.50353598104955	6.86717197902413	12.0813981110959	80.9810935417149	11.0143560137932	62.163919332118	470.378817966503	16.2282355844784	24.989613648423	128.153284487721	-2.36508	0.0207475897065505	0.300384104732133	Nrtn	17	57058325	57064530	-	1023	protein_coding	neurturin [Source:MGI Symbol;Acc:MGI:108417]	-
ENSMUSG00000030884	517.888759671145	2263.67174120543	1747.57352998644	2003.68817965749	3308.28951608843	4479.36597806231	2559.56688597457	2828.90879279494	12201.0195976408	2460.96419628149	1968.22234532179	4905.96509015082	-1.31746	0.0207580300511976	0.300384104732133	Uqcrc2	7	120234399	120258747	+	2552	protein_coding	ubiquinol cytochrome c reductase core protein 2 [Source:MGI Symbol;Acc:MGI:1914253]	-
ENSMUSG00000110540	0	7.80576462484631	6.7531823829446	5.34113376146322	3.02034952777398	3.17572915849862	19.4869375628649	9.9101900384536	37.9337756424599	23.8650523301153	4.58408605940562	18.8743369464785	-2.00968	0.0208238340496057	0.301048171520783	Gm45743	8	123552825	123555619	+	2795	TEC	predicted gene 45743 [Source:MGI Symbol;Acc:MGI:5804858]	-
ENSMUSG00000022711	159.901137778649	748.572827522761	793.123753196938	737.076459081924	864.826748119282	4031.59	831.160249963935	853.177269674141	1555.28480134086	906.871988544383	660.700185139911	1635.61649524746	-1.30703	0.0208765978077964	0.301048171520783	Pmm2	16	8455538	8480331	+	5531	protein_coding	phosphomannomutase 2 [Source:MGI Symbol;Acc:MGI:1859214]	-
ENSMUSG00000002346	145.581632902949	419.169560354247	420.94836853688	518.852993970712	802.406191211953	217.537447357156	775.241211740062	722.54294643998	4793.31189018123	764.636276656896	461.391749395348	1454.65395447507	-1.65623	0.0209292648521236	0.301545208117249	Slc25a42	8	70636990	70664955	-	5996	protein_coding	solute carrier family 25, member 42 [Source:MGI Symbol;Acc:MGI:1920345]	-
ENSMUSG00000007833	474.930245044046	294.277326356706	402.939882182361	486.806191401933	294.987470545925	3418.67243912377	366.862781074805	310.81959666059	855.785978493895	443.889973340146	390.788223106194	1079.20615373864	-1.4648	0.0210077084162496	0.301770630257488	Aldh16a1	7	44790108	44804008	-	5622	protein_coding	aldehyde dehydrogenase 16 family, member A1 [Source:MGI Symbol;Acc:MGI:1916998]	-
ENSMUSG00000109508	447.484527365621	256.809656157444	298.640732045772	328.098216775598	94.637618536918	53.9873956944766	90.6566225750674	111.714869524386	1.5173510256984	175.646785149649	285.13415017627	86.7046047938555	1.71331221014851	0.0210367719229731	0.301782055404105	Gm44956	8	11012957	11020814	-	2887	lncRNA	predicted gene 44956 [Source:MGI Symbol;Acc:MGI:5753532]	-
ENSMUSG00000027692	93.0767816920492	53.8597759114395	21.7602543450437	25.1796305897552	56.3798578517809	765.350727198168	20.3341957177721	161.265819716654	63.7287430793326	21.9558481437061	50.0512600780137	206.527066771127	-2.0452	0.0210678291199303	0.301966142463776	Tnik	3	28317363	28730007	+	19282	protein_coding	TRAF2 and NCK interacting kinase [Source:MGI Symbol;Acc:MGI:1916264]	-
ENSMUSG00000073043	0	3.12230584993852	4.50212158862973	0	3.02034952777398	147.671405870186	0	0	4.55205307709519	14.3190313980692	2.12895539326845	33.3084980690701	-3.95112	0.0211288374796253	0.302345598043887	Atoh1	6	64706109	64708229	+	2121	protein_coding	atonal bHLH transcription factor 1 [Source:MGI Symbol;Acc:MGI:104654]	bHLH
ENSMUSG00000032294	6214.66511605374	6704.3712362805	7459.26511876136	7690.46959739825	8775.12216135933	20076.9597400283	5109.81393224515	11957.995670945	30743.0491316752	8170.43931573829	7368.77864597064	15211.6515581264	-1.04561	0.021158977073943	0.302345598043887	Pkm	9	59563651	59586658	+	5001	protein_coding	pyruvate kinase, muscle [Source:MGI Symbol;Acc:MGI:97591]	-
ENSMUSG00000032602	1217.15791443449	1205.99063453875	1189.31045299635	1671.01184822921	1660.18545709976	2648.55811818785	1304.77755855704	1394.63401632056	10896.0977155402	1548.36459517788	1388.73126145971	3558.4864007567	-1.35728	0.021223797619562	0.302345598043887	Slc25a20	9	108539287	108561840	+	4844	protein_coding	solute carrier family 25 (mitochondrial carnitine/acylcarnitine translocase), member 20 [Source:MGI Symbol;Acc:MGI:1928738]	-
ENSMUSG00000053580	1763.68568385703	490.202018440348	613.789243249854	470.019771008763	310.089218184795	187.368020351419	332.972454878518	434.246508957694	212.429143597775	457.25440264501	729.557186948159	324.854106086083	1.16523794341867	0.0212386543160768	0.302345598043887	Tanc2	11	105480812	105820130	+	16605	protein_coding	tetratricopeptide repeat, ankyrin repeat and coiled-coil containing 2 [Source:MGI Symbol;Acc:MGI:2444121]	-
ENSMUSG00000054074	88.3036134001492	54.6403523739242	25.5120223355685	55.7003949409735	70.4748223147262	14.2907812132438	26.2650028021223	47.7490974580037	18.2082123083807	26.7288586097292	58.9262410730683	26.6483904782959	1.12211957986581	0.0212402846353482	0.302345598043887	Skida1	2	18045487	18053862	-	4927	protein_coding	SKI/DACH domain containing 1 [Source:MGI Symbol;Acc:MGI:1919918]	-
ENSMUSG00000054418	72.7908164514744	4.68345877490779	12.0056575696793	9.91924841414597	10.0678317592466	7.93932289624656	0	0	6.06940410279358	0	21.8934025938908	2.80174539980803	3.05501	0.0212947194373873	0.302490952925823	2900041M22Rik	11	117502073	117504683	+	1784	lncRNA	RIKEN cDNA 2900041M22 gene [Source:MGI Symbol;Acc:MGI:1925653]	-
ENSMUSG00000042622	421.232101760171	262.273691394836	195.842289105393	335.728407863402	144.976777333151	671.666717022459	1347.1404663024	371.181663258444	150.217751544141	654.857035938365	272.010653491391	639.012726813162	-1.23321	0.0213049224303187	0.302490952925823	Maff	15	79230821	79243276	+	2594	protein_coding	v-maf musculoaponeurotic fibrosarcoma oncogene family, protein F (avian) [Source:MGI Symbol;Acc:MGI:96910]	TF_bZIP
ENSMUSG00000025226	38.1853463351997	56.2015052988934	73.5346526142856	67.9087006814609	45.3052429166097	242.943280625145	103.365494898675	50.4518765594001	229.120004880458	44.8662983806169	56.2270895692899	134.149391068859	-1.24578	0.0213107361682303	0.302490952925823	Fbxl15	19	46316623	46318885	+	1348	protein_coding	F-box and leucine-rich repeat protein 15 [Source:MGI Symbol;Acc:MGI:1915681]	-
ENSMUSG00000079076	0	12.4892233997541	16.507779158309	6.86717197902413	13.0881812870206	14.2907812132438	55.9190382238733	30.6314964824929	36.4164246167615	21.0012460505015	9.79047116482156	31.6517973173746	-1.68307	0.021422302345065	0.303372758594344	Gm3086	12	70010183	70016510	+	620	transcribed_processed_pseudogene	predicted gene 3086 [Source:MGI Symbol;Acc:MGI:3781262]	-
ENSMUSG00000089774	1793.51798568141	1638.42999475524	2128.75315782376	1644.30617942189	1527.29007787771	306.457863795117	1543.70435824087	955.882875527206	373.268352321805	1119.74825532901	1746.46	859.812341042801	1.02120076405024	0.0214950421384713	0.303816689436402	Slc5a3	16	91855210	91884361	+	10913	protein_coding	solute carrier family 5 (inositol transporters), member 3 [Source:MGI Symbol;Acc:MGI:1858226]	-
ENSMUSG00000052392	720.748412076894	341.892490568268	280.632245691253	205.252140261944	753.073815591645	1530.70145439634	845.563638597357	790.112423974891	474.930871043598	1158.8869411504	460.319820838001	960.039065832517	-1.0613	0.0215198943899455	0.303816689436402	Acot4	12	84085153	84095375	+	6674	protein_coding	acyl-CoA thioesterase 4 [Source:MGI Symbol;Acc:MGI:2159621]	-
ENSMUSG00000047216	0	4.68345877490779	6.7531823829446	26.7056688073161	23.1560130462672	26.9936978472383	19.4869375628649	42.3435392552108	136.561592312856	30.5472669825476	12.2596646022871	51.1866067921435	-2.05244	0.0215602680705621	0.303816689436402	Cdh19	1	110816056	110905314	-	4280	protein_coding	cadherin 19, type 2 [Source:MGI Symbol;Acc:MGI:3588198]	-
ENSMUSG00000051314	6657.37647512747	2006.0815085855	2890.36205990029	3045.20926314281	1681.32790379418	349.330207434848	1565.73307026845	2195.55755670104	268.571131548616	1779.3783017334	3256.07144211005	1231.71405353727	1.40189283636369	0.0215742846896252	0.303816689436402	Ffar2	7	30517773	30523200	-	2790	protein_coding	free fatty acid receptor 2 [Source:MGI Symbol;Acc:MGI:2441731]	-
ENSMUSG00000000817	0	1.56115292496926	0	3.8150955439023	0	28.5815624264876	33.8903261962869	8.10833730418931	0	0.954602093204614	1.07524969377431	14.3069656040337	-3.6874	0.0216091050009347	0.303816689436402	Fasl	1	161608258	161616064	-	1937	protein_coding	Fas ligand (TNF superfamily, member 6) [Source:MGI Symbol;Acc:MGI:99255]	-
ENSMUSG00000002588	0	5.46403523739242	18.7588399526239	2.28905732634138	5.0339158796233	6.35145831699724	36.4321006610084	4.50463183566073	94.0757635933005	24.8197	6.3091696791962	33.2367217660574	-2.37657	0.0216489598638654	0.303816689436402	Pon1	6	5168090	5193946	-	2898	protein_coding	paraoxonase 1 [Source:MGI Symbol;Acc:MGI:103295]	-
ENSMUSG00000109953	59.6646036487495	159.237598346865	192.840874712974	235.772904613162	80.5426540739727	15.8786457924931	69.4751687023881	9.9101900384536	36.4164246167615	118.370659557372	145.611727079144	50.0102177414937	1.5371126954731	0.0216502154615281	0.303816689436402	5430430B14Rik	8	27769469	27771098	+	1630	TEC	RIKEN cDNA 5430430B14 gene [Source:MGI Symbol;Acc:MGI:1918674]	-
ENSMUSG00000022034	112.169454859649	24.1978703370236	17.258132756414	18.312458610731	1.00678317592466	11.1150520547452	8.47258154907172	1.80185273426429	9.10410615419037	0	34.5889399479484	6.09871849845431	2.52383689490504	0.0216516734750953	0.303816689436402	Esco2	14	66056487	66071443	-	6648	protein_coding	establishment of sister chromatid cohesion N-acetyltransferase 2 [Source:MGI Symbol;Acc:MGI:1919238]	-
ENSMUSG00000036887	3414.00862078144	1618.13500673064	2411.63646430933	2407.32528820235	728.911019369453	1302.04895498444	1181.9251260955	1441.48218741143	496.173785403375	370.38561216339	2116.00327987864	958.403133211627	1.14249311099448	0.0217217725280381	0.304133844369602	C1qa	4	136623228	136626114	-	1040	protein_coding	complement component 1, q subcomponent, alpha polypeptide [Source:MGI Symbol;Acc:MGI:88223]	-
ENSMUSG00000026479	65.6310640136244	41.3705525116854	58.5275806521865	28.231707024877	61.4137737314042	539.873956944766	111.838076447747	87.3898576118181	40.9684776938567	29.592664889343	51.0349355867555	161.932606717506	-1.66415	0.0217970045607406	0.304571491116673	Lamc2	1	152998502	153062193	-	8039	protein_coding	laminin, gamma 2 [Source:MGI Symbol;Acc:MGI:99913]	-
ENSMUSG00000097482	0	0	4.50212158862973	0.763019108780459	4.02713270369864	15.8786457924931	0.847258154907172	5.40555820279287	48.5552328223487	4.77301046602307	1.85845468022177	15.091941087713	-2.99541	0.021801061528419	0.304571491116673	Gm17634	1	105283732	105289578	+	1771	lncRNA	predicted gene, 17634 [Source:MGI Symbol;Acc:MGI:4937268]	-
ENSMUSG00000104694	0	0	0	0	1.00678317592466	3.17572915849862	4.23629077453586	5.40555820279287	10.6214571798888	0	0.201356635184932	4.68780706314322	-4.26436	0.021830374170979	1	Gm43797	5	123822838	123823369	+	532	TEC	predicted gene 43797 [Source:MGI Symbol;Acc:MGI:5663934]	-
ENSMUSG00000053063	107.396286567749	184.996621608858	360.920080688484	395.243898348278	59.4002073795549	57.1631248529752	167.75711467162	110.813943157254	50.0725838480471	49.6393088466399	221.591418918585	87.0892150753072	1.34413930023311	0.021879049865963	0.305146445479075	Clec12a	6	129319654	129342266	+	5528	protein_coding	C-type lectin domain family 12, member a [Source:MGI Symbol;Acc:MGI:3040968]	-
ENSMUSG00000017969	670.630145011944	403.558031104554	450.962512461078	503.592611795103	233.573696814521	193.719478668416	332.125196723611	236.042708188622	45.5205307709519	240.559727487563	452.46339943744	209.593528367833	1.10729869043587	0.0220167919914733	0.306294060878859	Ptgis	2	167033725	167082524	-	2567	protein_coding	prostaglandin I2 (prostacyclin) synthase [Source:MGI Symbol;Acc:MGI:1097156]	-
ENSMUSG00000030701	0	53.8597759114395	38.2680335033527	35.8618981126816	85.576569953596	77.8053643832162	74.5587176318311	395.506675171012	329.265172576552	30.5472669825476	42.713255496214	181.536639349032	-2.08616	0.0221008109823736	0.306800039489002	Plekhb1	7	100292099	100311621	-	3713	protein_coding	pleckstrin homology domain containing, family B (evectins) member 1 [Source:MGI Symbol;Acc:MGI:1351469]	-
ENSMUSG00000024011	763.706926703993	577.626582238627	683.572127873614	917.148968754112	260.756842564487	115.914	177.076954375599	463.076152705923	484.034977197788	266.333984004087	640.562289626967	301.287236513719	1.0881920137893	0.0221703331274573	0.306832399855683	Pi16	17	29536654	29549567	+	6364	protein_coding	peptidase inhibitor 16 [Source:MGI Symbol;Acc:MGI:1921366]	-
ENSMUSG00000011589	0	0	0	0	0	65.1024477492218	0	0	0	6.6822146524323	0	14.3569324803308	-6.46147	0.0221955621631045	0.306832399855683	Fsd1	17	56293509	56303881	+	2493	protein_coding	fibronectin type 3 and SPRY domain-containing protein [Source:MGI Symbol;Acc:MGI:1934858]	-
ENSMUSG00000118081	0	0	0	0	0	63.5145831699724	0	0	0	7.63681674563691	0	14.2302799831219	-6.44874	0.0222660383924422	0.307402177071114	Gm50138	17	31665464	31680809	-	1161	lncRNA	predicted gene, 50138 [Source:MGI Symbol;Acc:MGI:6302886]	-
ENSMUSG00000087030	0	3.12230584993852	0	0	1.00678317592466	0	1.69451630981434	6.30648456992502	62.2113920536342	0.954602093204614	0.825817805172637	14.2333990053156	-4.07567	0.0222899971134109	0.307402177071114	Gm16143	10	62891382	62893246	-	538	lncRNA	predicted gene 16143 [Source:MGI Symbol;Acc:MGI:3801780]	-
ENSMUSG00000000320	50.1182670649496	26.5395997244775	29.2637903260933	32.8098216775598	46.3120260925343	47.6359373774793	117.768883532097	56.7583611293251	194.220931289395	27.6834607029338	37.0087009771229	88.813514806246	-1.2641	0.0223308126590125	0.307402177071114	Alox12	11	70132283	70146179	-	4085	protein_coding	arachidonate 12-lipoxygenase [Source:MGI Symbol;Acc:MGI:87998]	-
ENSMUSG00000102376	377.080295060097	124.111657535056	145.568598032361	236.535923721942	121.820764286884	34.9330207434848	90.6566225750674	152.256556045333	91.0410615419037	103.097026066098	201.023447727268	94.3968573943774	1.08413499174362	0.0223449882785342	0.307402177071114	Gm37975	2	11537407	11539505	-	2099	TEC	predicted gene, 37975 [Source:MGI Symbol;Acc:MGI:5611203]	-
ENSMUSG00000046447	326.962027995147	412.144372191885	507.23903231895	399.05899389218	357.408027453254	3386.91514753878	568.510221942712	688.307744488959	276.157886677108	420.02492101003	400.562490770283	1067.98318433152	-1.41402	0.0223561846442569	0.307402177071114	Camk2n1	4	138181625	138187434	+	4444	protein_coding	calcium/calmodulin-dependent protein kinase II inhibitor 1 [Source:MGI Symbol;Acc:MGI:1913509]	-
ENSMUSG00000022667	25.0591335324748	95.230328423125	174.832388358455	229.668751742918	23.1560130462672	41.2844790604821	29.654035421751	47.7490974580037	53.1072858994439	24.8197	109.589323020648	39.3229104526001	1.48491535646985	0.0224410092393869	0.308057234538029	Cd200r1	16	44586099	44615341	+	3348	protein_coding	CD200 receptor 1 [Source:MGI Symbol;Acc:MGI:1889024]	-
ENSMUSG00000005397	4873.40482602986	17648.053240315	17568.0287924313	16923.7638327506	13625.8035029643	2808.93244069203	9441.84487828552	7906.52979795171	2157.67315854312	9359.87352387124	14127.8108388982	6334.97075986872	1.15702867679367	0.0224603256399848	0.308067165172937	Nid1	13	13612136	13686854	+	6943	protein_coding	nidogen 1 [Source:MGI Symbol;Acc:MGI:97342]	-
ENSMUSG00000077711	0	0.780576462484631	0	2.28905732634138	6.04069905554796	12.7029166339945	11.0143560137932	0	18.2082123083807	34.3656753553661	1.82206656887479	15.2582320623069	-3.07544	0.0226873797387492	0.309681709594212	AF357399	7	28050933	28051057	+	125	snoRNA	snoRNA AF357399 [Source:MGI Symbol;Acc:MGI:5439844]	-
ENSMUSG00000029275	0	9.36691754981557	1.50070719620991	0	5.0339158796233	109.562655968202	3.38903261962869	3.60370546852858	3.03470205139679	15.2736334912738	3.18030812512976	26.9727459198061	-3.06675	0.0226901801827131	0.309681709594212	Gfi1	5	107864523	107873902	-	3187	protein_coding	growth factor independent 1 transcription repressor [Source:MGI Symbol;Acc:MGI:103170]	zf-C2H2
ENSMUSG00000002732	1958.19229175196	703.299392698652	682.071420677404	670.693796618024	611.117387786268	147.671405870186	477.853599367645	451.364109933205	479.482924120693	642.447208726705	925.074857906461	439.763849603687	1.07143900260605	0.0227497575708803	0.310008520999803	Fkbp7	2	76493388	76503460	-	1485	protein_coding	FK506 binding protein 7 [Source:MGI Symbol;Acc:MGI:1336879]	-
ENSMUSG00000106568	0	0.780576462484631	5.25247518673469	2.28905732634138	6.04069905554796	3.17572915849862	5.08354892944303	15.3157482412465	48.5552328223487	6.6822146524323	2.87256160622173	15.7624947607938	-2.43391	0.0227515457502421	0.310008520999803	Gm42814	3	88336243	88336702	+	460	processed_pseudogene	predicted gene 42814 [Source:MGI Symbol;Acc:MGI:5662951]	-
ENSMUSG00000117255	0	6.24461169987705	0	11.4452866317069	13.0881812870206	49.2238019567286	14.4033886334219	5.40555820279287	56.1419879508406	38.1840837281846	6.1556159237209	32.6717640943937	-2.39783	0.0229107252312909	0.311306702504028	Gm49864	17	29018468	29020597	-	2130	lncRNA	predicted gene, 49864 [Source:MGI Symbol;Acc:MGI:6270538]	-
ENSMUSG00000095609	96.6566579109741	53.0791994489549	129.811172472157	149.55174532097	36.2441943332877	14.2907812132438	55.9190382238733	67.5694775349109	30.3470205139679	17.1828376776831	93.0685938972688	37.0618310327358	1.31860683491496	0.0229219733873447	0.311306702504028	Gm21188	13	120496141	120513730	-	4572	protein_coding	predicted gene, 21188 [Source:MGI Symbol;Acc:MGI:5434543]	-
ENSMUSG00000025289	1304.26823576166	372.334972605169	420.94836853688	416.608433394131	323.177399471816	195.307343247665	278.747932964459	257.664940999793	262.501727445822	410.478900077984	567.467481953932	280.940168947145	1.01234687069817	0.023001429178641	0.311929642382421	Prdx4	X	154106914	154123750	-	2106	protein_coding	peroxiredoxin 4 [Source:MGI Symbol;Acc:MGI:1859815]	-
ENSMUSG00000032583	399.752844446622	394.971690017223	447.961098068658	396.769936565839	465.133827277193	3170.96556476087	370.251813694434	454.066889034601	702.533524898357	520.258140796515	420.917879275107	1043.61518663696	-1.30914	0.0230113313999859	0.311929642382421	Mon1a	9	107765350	107780338	+	2826	protein_coding	MON1 homolog A, secretory traffciking associated [Source:MGI Symbol;Acc:MGI:1920075]	-
ENSMUSG00000034164	0	28.1007526494467	10.5049503734694	28.231707024877	9.06104858332193	201.658801564663	27.9595191119367	42.3435392552108	22.7602653854759	26.7288586097292	15.179691726223	64.290196785403	-2.06816	0.0230619718702677	0.311929642382421	Emid1	11	5056265	5102257	-	2890	protein_coding	EMI domain containing 1 [Source:MGI Symbol;Acc:MGI:2155091]	-
ENSMUSG00000056904	13.1262128027249	7.80576462484631	6.00282878483964	10.6822675229264	5.0339158796233	3.17572915849862	2.54177446472151	1.80185273426429	3.03470205139679	1.90920418640923	8.53019792299211	2.49265251905809	1.80377846224273	0.0231046085673272	0.312251435034295	Gm5620	9	90979202	90980549	+	1348	processed_pseudogene	predicted gene 5620 [Source:MGI Symbol;Acc:MGI:3647798]	-
ENSMUSG00000025377	95.4633658379992	209.975068408366	193.591228311079	257.137439659015	240.621179045994	1821.28067239896	159.284533122548	168.473230653711	443.066499503932	248.197	199.35765625249	568.06029598247	-1.50888	0.0231644234925408	0.312804672247685	Tepsin	11	119981357	119989557	-	3329	protein_coding	TEPSIN, adaptor related protein complex 4 accessory protein [Source:MGI Symbol;Acc:MGI:1926027]	-
ENSMUSG00000106230	0	0.780576462484631	0	0	0	14.2907812132438	0	10.8111164055857	10.6214571798888	0	0.156115292496926	7.14467095974366	-4.87324	0.0231869540466328	1	Gm29811	3	132547963	132584357	-	1671	lncRNA	predicted gene, 29811 [Source:MGI Symbol;Acc:MGI:5588970]	-
ENSMUSG00000030147	173.027350581373	26.5395997244775	59.2779342502915	78.5909682043873	9.06104858332193	9.52718747549587	38.9738751257299	16.2166746083786	21.2429143597775	24.8197	69.2993802687703	22.1560611985404	1.63321359872414	0.0232177342525693	0.313014352181302	Clec4b1	6	123026921	123048514	+	784	protein_coding	C-type lectin domain family 4, member b1 [Source:MGI Symbol;Acc:MGI:1917060]	-
ENSMUSG00000062783	1.19329207297499	30.4424820369006	68.2821774275509	69.4347388990218	8.05426540739727	22.2301041094904	3.38903261962869	2.70277910139644	0	3.81840837281846	35.4813911687691	6.42806484066679	2.49998823774476	0.0232934529840039	0.313524957345216	Csprs	GL456221.1	111572	163011	-	2719	protein_coding	component of Sp100-rs [Source:NCBI gene (formerly Entrezgene);Acc:114564]	-
ENSMUSG00000110087	0	0.780576462484631	4.50212158862973	1.52603821756092	1.00678317592466	19.0543749509917	0	3.60370546852858	12.1388082055872	24.8197	1.56310388891999	11.9233086096855	-2.88025	0.0233584464156078	0.314144560600816	Gm45309	7	46434170	46434970	-	695	lncRNA	predicted gene 45309 [Source:MGI Symbol;Acc:MGI:5791145]	-
ENSMUSG00000003410	56.0847274298245	12.4892233997541	36.0169727090379	40.4400127653643	20.1356635184932	22.2301041094904	4.23629077453586	3.60370546852858	12.1388082055872	16.2282355844784	33.0333199644948	11.6874288285241	1.52579148065999	0.02339626239296	0.314397949382769	Elavl3	9	21926301	21963319	-	6890	protein_coding	ELAV like RNA binding protein 3 [Source:MGI Symbol;Acc:MGI:109157]	-
ENSMUSG00000004791	353.214453600597	115.525316447725	90.7927853706996	110.637770773167	26.1763625740411	28.5815624264876	93.1983970397889	33.3342755838894	42.4858287195551	60.1399318718907	139.269337753246	51.5479991283223	1.42668983762337	0.0234302869829801	0.314600020276334	Pgf	12	85213409	85224564	-	2903	protein_coding	placental growth factor [Source:MGI Symbol;Acc:MGI:105095]	-
ENSMUSG00000107750	0	3.90288231242315	1.50070719620991	0	0	1.58786457924931	9.31983970397889	13.5138955069822	4.55205307709519	14.3190313980692	1.08071790172661	8.65853685307495	-2.95384	0.0235028203526672	0.315318405201087	Gm44013	6	140565888	140568149	-	2262	TEC	predicted gene, 44013 [Source:MGI Symbol;Acc:MGI:5690405]	-
ENSMUSG00000022414	87.1103213271742	252.90677384502	217.602543450437	241.877057483406	253.709360333014	827.277445788891	299.082128682232	252.259382797001	532.590210020137	241.514329580767	210.64121128781	430.544699373805	-1.02819	0.0235908082169422	0.316178096818924	Tab1	15	80017328	80045908	+	3360	protein_coding	TGF-beta activated kinase 1/MAP3K7 binding protein 1 [Source:MGI Symbol;Acc:MGI:1913763]	-
ENSMUSG00000004655	1276.82251808324	7342.10220613044	4992.10248819227	3211.54742885695	3913.36620481915	7475.66643910576	8880.11272158207	8613.75699615044	12525.7327171403	4540.08755528114	4147.18816921641	8407.07128585193	-1.01936	0.0238062897228623	0.318180020374737	Aqp1	6	55313417	55325540	+	2627	protein_coding	aquaporin 1 [Source:MGI Symbol;Acc:MGI:103201]	-
ENSMUSG00000113743	15.5127969486749	4.68345877490779	13.5063647658892	0.763019108780459	1.00678317592466	1.58786457924931	0	0	1.5173510256984	0.954602093204614	7.09448455483539	0.811963539630464	3.29026317216785	0.0238266514302918	1	Gm8712	13	96513438	96514138	+	701	processed_pseudogene	predicted gene 8712 [Source:MGI Symbol;Acc:MGI:3644353]	-
ENSMUSG00000116581	58.4713115757745	42.1511289741701	103.548796538484	85.4581401834114	28.1899289258905	7.93932289624656	44.9046822100801	29.7305701153608	28.8296694882695	24.8197	63.5638612395461	27.2447798266554	1.21065302081012	0.0239124957172934	0.31915194192433	Gm46565	16	30732008	30754447	-	3101	lncRNA	predicted gene, 46565 [Source:MGI Symbol;Acc:MGI:5826202]	-
ENSMUSG00000076677	0	0	0	0	1.00678317592466	57.1631248529752	0	6.30648456992502	0	0	0.201356635184932	12.6939	-5.705	0.0239295256031965	0.31915194192433	Ighv6-3	12	114355332	114355789	-	356	IG_V_gene	immunoglobulin heavy variable 6-3 [Source:MGI Symbol;Acc:MGI:4439854]	-
ENSMUSG00000026475	10.7396286567749	36.6870937367777	46.5219230825072	45.0181274180471	18.1220971666439	38.1087499019835	350.764876131569	50.4518765594001	15.173510256984	77.3227695495737	31.4177740121502	106.364356479902	-1.75871	0.0240084644946701	0.31915194192433	Rgs16	1	153616095	153621214	+	2339	protein_coding	regulator of G-protein signaling 16 [Source:MGI Symbol;Acc:MGI:108407]	-
ENSMUSG00000108477	0	0	4.50212158862973	0	4.02713270369864	22.2301041094904	18.6396794079578	10.8111164055857	3.03470205139679	5.72761255922768	1.70585085846567	12.0886429067317	-2.81472	0.0241335587272524	0.319639436092601	Gm44878	7	4661653	4662962	+	1310	TEC	predicted gene 44878 [Source:MGI Symbol;Acc:MGI:5753454]	-
ENSMUSG00000050271	33.4121780432997	655.68422848709	269.376941719679	441.788063983886	343.313062990309	1327.45478825242	491.40972984616	746.867958352548	1270.02280850956	631.946585701454	348.714895044853	893.540374132429	-1.35633	0.0242195804686756	0.320511787033243	Prag1	8	36561982	36614941	+	9606	protein_coding	PEAK1 related kinase activating pseudokinase 1 [Source:MGI Symbol;Acc:MGI:1196223]	-
ENSMUSG00000103593	0	32.7842114243545	3.00141439241982	12.2083057404874	12.0813981110959	96.859739334208	78.795008406367	18.0185273426429	25.7949674368727	25.7742565165246	12.0150659336715	49.048499807323	-2.01818	0.024251975184926	0.320511787033243	Gm37352	8	84927498	84929678	+	2181	TEC	predicted gene, 37352 [Source:MGI Symbol;Acc:MGI:5610580]	-
ENSMUSG00000060063	353.214453600597	201.388727321035	332.406643960495	408.978242306326	91.617269009144	85.7446872794628	183.855019614856	214.420475377451	75.8675512849198	89.7325967612337	277.521067239519	129.924066063585	1.09102478387895	0.0242574555458801	0.320511787033243	Alox5ap	5	149201577	149224963	+	1420	protein_coding	arachidonate 5-lipoxygenase activating protein [Source:MGI Symbol;Acc:MGI:107505]	-
ENSMUSG00000087406	0	0	0	0	1.00678317592466	7.93932289624656	2.54177446472151	0	4.55205307709519	7.63681674563691	0.201356635184932	4.53399343674003	-4.21473	0.0242730781271697	1	E130215H24Rik	2	150509414	150510855	+	939	lncRNA	RIKEN cDNA E130215H24 gene [Source:MGI Symbol;Acc:MGI:1926091]	-
ENSMUSG00000045569	328.155320068122	397.313419404677	705.332382218658	376.931439737547	561.78501216596	65.1024477492218	377.029878933691	188.293610730618	104.697220773189	350.338968206093	473.903514718993	217.092425278563	1.12292990450848	0.024301778588079	0.320741114554659	Mc2r	18	68539978	68562391	-	1631	protein_coding	melanocortin 2 receptor [Source:MGI Symbol;Acc:MGI:96928]	-
ENSMUSG00000120923	0	0	0	0	2.01356635184932	0	1.69451630981434	10.8111164055857	10.6214571798888	7.63681674563691	0.402713270369864	6.15278132818515	-4.09199	0.0243352001514615	1	ENSMUSG00000120923	15	85519051	85520496	+	1446	lncRNA	novel transcript	-
ENSMUSG00000028099	474.930245044046	470.687606878232	494.483021151166	476.886942987787	432.916765647603	2456.42650409868	494.798762465788	566.682684926119	793.574586440261	561.306030804313	469.980916341767	974.557713747033	-1.05105	0.0243650039640053	0.321004584557564	Polr3c	3	96618806	96634944	-	3386	protein_coding	polymerase (RNA) III (DNA directed) polypeptide C [Source:MGI Symbol;Acc:MGI:1921664]	-
ENSMUSG00000019982	0	0	3.75176799052478	0	7.04748223147261	144.495676711687	33.8903261962869	9.00926367132145	0	0	2.15985004439948	37.4790533158591	-4.11772	0.0243729759026663	0.321004584557564	Myb	10	21000834	21036883	-	8933	protein_coding	myeloblastosis oncogene [Source:MGI Symbol;Acc:MGI:97249]	MYB
ENSMUSG00000035394	0	3.90288231242315	10.5049503734694	1.52603821756092	2.01356635184932	3.17572915849862	47.4464566748016	24.3250119125679	6.06940410279358	10.5006230252508	3.58948745106055	18.3034449747825	-2.3334	0.0244256830012238	0.321197731466092	Cfap53	18	74416161	74493057	+	2600	protein_coding	cilia and flagella associated protein 53 [Source:MGI Symbol;Acc:MGI:1921703]	-
ENSMUSG00000058799	19542.5442791114	9769.69500445764	9506.98008798979	10561.7105037391	10180.5914749502	1749.82676633274	7333.86658887648	7626.34169777361	1353.47711492297	8143.71045712856	11912.3042700496	5241.44452500687	1.18424686713559	0.024575233448686	0.32214164795196	Nap1l1	10	111309084	111334011	+	4994	protein_coding	nucleosome assembly protein 1-like 1 [Source:MGI Symbol;Acc:MGI:1855693]	-
ENSMUSG00000060923	3369.85681408137	793.065685884385	995.719224685276	1162.84112178142	654.409064351029	107.974791388953	372.793588159155	758.580001125266	962.000550292783	539.350182660607	1395.1783821567	548.139822725353	1.34751850399371	0.0246242080933132	0.322486834992821	Acyp2	11	30455991	30599587	-	863	protein_coding	acylphosphatase 2, muscle type [Source:MGI Symbol;Acc:MGI:1922822]	-
ENSMUSG00000036731	0	3.12230584993852	0	0	1.00678317592466	49.2238019567286	2.54177446472151	4.50463183566073	4.55205307709519	0	0.825817805172637	12.1644522668412	-3.84256	0.0246404932766559	0.322486834992821	Cysrt1	2	25128830	25132464	-	1330	protein_coding	cysteine rich tail 1 [Source:MGI Symbol;Acc:MGI:1915109]	-
ENSMUSG00000026414	0	0	0	0	11.0746149351713	154.022864187183	7.62532339416454	2.70277910139644	36.4164246167615	0	2.21492298703425	40.1534782599011	-4.19342	0.0247266926133672	0.323104550402903	Tnnt2	1	135764092	135779998	+	7752	protein_coding	troponin T2, cardiac [Source:MGI Symbol;Acc:MGI:104597]	-
ENSMUSG00000003665	114.556039005599	32.7842114243545	15.0070719620991	13.7343439580483	8.05426540739727	31.7572915849862	355.848425061012	45.0463183566073	21.2429143597775	294.017444707021	36.8271863514996	149.582478813881	-2.02998	0.0247828263218561	0.323250013848487	Has1	17	18063585	18075467	-	4518	protein_coding	hyaluronan synthase 1 [Source:MGI Symbol;Acc:MGI:106590]	-
ENSMUSG00000030562	73.9841085244494	46.8345877490779	50.273691073032	46.544165635608	54.3662914999316	6.35145831699724	21.1814538726793	18.0185273426429	54.6246369251422	5.72761255922768	54.4005688964198	21.1807378033379	1.37224080816382	0.0248151308270746	0.323250013848487	Nox4	7	86895304	87047918	+	8471	protein_coding	NADPH oxidase 4 [Source:MGI Symbol;Acc:MGI:1354184]	-
ENSMUSG00000069670	39.3786384081747	10.1474940123002	56.2765198578717	0	13.0881812870206	7.93932289624656	4.23629077453586	0	1.5173510256984	4.77301046602307	23.7781667130734	3.69319503250078	2.70338913932557	0.0248158620082851	0.323250013848487	Nkain2	10	31565306	32766458	-	4710	protein_coding	Na+/K+ transporting ATPase interacting 2 [Source:MGI Symbol;Acc:MGI:1923447]	-
ENSMUSG00000023800	65.6310640136244	35.1259408118084	32.2652047185131	22.8905732634138	56.3798578517809	517.643852835275	46.5991985198944	25.2259382797001	83.4543064134118	42.002492101003	42.4585281318281	142.985157629857	-1.75034	0.0250167997446997	0.323942980532825	Tiam2	17	3376848	3581619	+	12741	protein_coding	T cell lymphoma invasion and metastasis 2 [Source:MGI Symbol;Acc:MGI:1344338]	-
ENSMUSG00000060962	250.591335324748	42.1511289741701	48.7729838768221	53.4113376146322	12.0813981110959	25.405833267989	18.6396794079578	16.2166746083786	50.0725838480471	21.0012460505015	81.4016367802936	26.2672034365748	1.63698905407834	0.0250295217587744	0.323942980532825	Dmkn	7	30463181	30480488	+	2192	protein_coding	dermokine [Source:MGI Symbol;Acc:MGI:1920962]	-
ENSMUSG00000073491	0	15.6115292496926	42.7701550919825	36.624917221462	34.2306279814384	71.453906066219	39.8211332806371	122.525985929972	127.457486158665	55.3669214058676	25.8474459089151	83.3250865682721	-1.68163	0.0251005464061703	0.323942980532825	Ifi213	1	173393849	173426840	-	6840	protein_coding	interferon activated gene 213 [Source:MGI Symbol;Acc:MGI:3695276]	-
ENSMUSG00000060240	0	0	0.750353598104955	3.8150955439023	2.01356635184932	33.3451561642355	5.9308070843502	6.30648456992502	13.6561592312856	0	1.31580309877131	11.8477214099593	-3.13104	0.0251122911459617	0.323942980532825	Cend1	7	141006359	141009404	-	1775	protein_coding	cell cycle exit and neuronal differentiation 1 [Source:MGI Symbol;Acc:MGI:1929898]	-
ENSMUSG00000117257	0	3.12230584993852	0	0	1.00678317592466	0	5.08354892944303	20.7213064440393	4.55205307709519	16.2282355844784	0.825817805172637	9.3170288070112	-3.47886	0.0251457655006704	0.323981484121779	Gm4948	17	74177426	74178345	-	920	processed_pseudogene	predicted gene 4948 [Source:MGI Symbol;Acc:MGI:3645145]	-
ENSMUSG00000024304	68.0176481595744	51.5180465239856	42.7701550919825	32.0468025687793	55.3730746758563	34.9330207434848	58.4608126885948	81.9842994090252	465.826764889408	71.595156990346	49.9451454040356	142.560010944172	-1.51177	0.0252713054357152	0.324939147021838	Cdh2	18	16721934	16942303	-	8066	protein_coding	cadherin 2 [Source:MGI Symbol;Acc:MGI:88355]	-
ENSMUSG00000043614	0	14.0503763247234	5.25247518673469	19.8384968282919	7.04748223147261	74.6296352247176	55.9190382238733	18.919453709775	19.7255633340791	9.54602093204614	9.23776611424452	35.7479422848983	-1.93315	0.0253828680115347	0.325126220089497	Vps37d	5	135101754	135107120	-	1544	protein_coding	vacuolar protein sorting 37D [Source:MGI Symbol;Acc:MGI:2159402]	-
ENSMUSG00000059891	44.1518067000746	7.02518816236168	9.00424317725947	3.8150955439023	3.02034952777398	0	5.9308070843502	0	0	0	13.4033366222744	1.18616141687004	3.38366030267863	0.0254131452043597	0.325150890263348	Tsks	7	44592628	44607459	+	1936	protein_coding	testis-specific serine kinase substrate [Source:MGI Symbol;Acc:MGI:1347560]	-
ENSMUSG00000061132	363.954082257372	140.503763247234	262.623759336734	393.717860130717	75.5087381943494	188.955884930668	122.85243246154	118.922280461443	65.246094105031	50.5939109398445	247.261640633281	109.314120579705	1.17914507926386	0.025539308534445	0.326009863718967	Blnk	19	40917371	40982978	-	5991	protein_coding	B cell linker [Source:MGI Symbol;Acc:MGI:96878]	-
ENSMUSG00000065947	554.88081393337	469.907030415748	877.913709782798	405.163146762424	604.069905554796	641.497290016722	534.619895746425	1573.91836337986	3973.9423363041	487.801669627558	582.386921289827	1442.35591101493	-1.30801	0.0256321593993062	0.326375794818207	mt-Nd4l	MT	9877	10173	+	297	protein_coding	mitochondrially encoded NADH dehydrogenase 4L [Source:MGI Symbol;Acc:MGI:102497]	-
ENSMUSG00000114902	0	2.34172938745389	5.25247518673469	3.8150955439023	4.02713270369864	3.17572915849862	9.31983970397889	13.5138955069822	22.7602653854759	10.5006230252508	3.0872865643579	11.8540705560373	-1.90624	0.0256467671466779	0.326375794818207	Gm4118	14	61796247	61797110	+	864	processed_pseudogene	predicted gene 4118 [Source:MGI Symbol;Acc:MGI:3782294]	-
ENSMUSG00000040605	354.407745673572	152.212410184503	147.069305228571	144.210611559507	70.4748223147262	111.150520547452	121.157916151726	55.857434762193	60.6940410279358	21.0012460505015	173.674978992176	73.9722317079615	1.23161380466534	0.0257520761512232	0.327213305022713	Bace2	16	97157942	97244136	+	7887	protein_coding	beta-site APP-cleaving enzyme 2 [Source:MGI Symbol;Acc:MGI:1860440]	-
ENSMUSG00000053168	0	14.0503763247234	18.0084863545189	50.3592611795103	31.2102784536644	1.58786457924931	7.62532339416454	2.70277910139644	7.58675512849198	0	22.7256804624834	3.90054444066045	2.54832818808359	0.025773136881194	0.327229965505366	9030619P08Rik	15	75299450	75303678	-	1652	transcribed_unprocessed_pseudogene	RIKEN cDNA 9030619P08 gene [Source:MGI Symbol;Acc:MGI:3612405]	-
ENSMUSG00000022323	2040.52944478723	616.655405362858	671.566470303935	749.284764822411	404.726836721713	231.828228570399	355.848425061012	413.525202513655	499.208487454772	652.947831751956	896.55258439963	430.671635070359	1.05685716586779	0.0258824734463733	0.327904871302419	Rida	15	34484167	34495401	-	3192	protein_coding	reactive intermediate imine deaminase A homolog [Source:MGI Symbol;Acc:MGI:1095401]	-
ENSMUSG00000028093	138.421880465099	498.788359527679	402.939882182361	428.053720025838	586.954591564076	1667.25780821178	643.068939574543	491.004870087019	808.748096697245	586.125685227633	411.031686753011	839.241079959643	-1.02848	0.0258999548371625	0.327904871302419	Acp6	3	97066093	97084615	+	8503	protein_coding	acid phosphatase 6, lysophosphatidic [Source:MGI Symbol;Acc:MGI:1931010]	-
ENSMUSG00000032578	175.413934727323	1186.47622297664	83.2892493896501	477.649962096568	427.88284976798	679.606039918705	764.226855726269	1184.71817277877	2450.52190650291	1174.16057464168	470.142443791632	1250.64670991367	-1.41104	0.0259248862701016	0.327904871302419	Cish	9	107173225	107179983	+	6419	protein_coding	cytokine inducible SH2-containing protein [Source:MGI Symbol;Acc:MGI:103159]	-
ENSMUSG00000076435	83.5304451082493	434.000513141455	452.463219657288	464.679	496.344105730857	1784.75978707623	436.337949777193	325.234418534704	1855.72030442914	525.985753355742	386.20338417703	985.607642634601	-1.35047	0.0259767587635711	0.328305809270488	Acsf2	11	94447928	94492697	-	3432	protein_coding	acyl-CoA synthetase family member 2 [Source:MGI Symbol;Acc:MGI:2388287]	-
ENSMUSG00000085170	0	1.56115292496926	0	0	0	31.7572915849862	4.23629077453586	0	1.5173510256984	1.90920418640923	0.312230584993852	7.88402751432594	-4.43183	0.0260584043263043	1	Lrrc75aos1	11	62525530	62529614	+	779	lncRNA	leucine rich repeat containing 75A, opposite strand 1 [Source:MGI Symbol;Acc:MGI:1925292]	-
ENSMUSG00000026208	940.314153504292	416.047254504308	562.014844980612	530.298280602419	4084.51934472634	2321.45801486249	719.322173516189	13978.7735124224	6894.84306077351	631.946585701454	1306.63877566359	4909.2686694552	-1.90976	0.0260944383347857	0.329541729244714	Des	1	75336973	75345223	+	3754	protein_coding	desmin [Source:MGI Symbol;Acc:MGI:94885]	-
ENSMUSG00000110960	4.77316829189996	2.34172938745389	2.25106079431487	6.10415287024368	2.01356635184932	7.93932289624656	7.62532339416454	18.0185273426429	16.6908612826824	5.72761255922768	3.49673553915234	11.2003294949928	-1.68015	0.0261284277779632	0.329719664777664	Supt4b	10	31289811	31290161	-	351	processed_pseudogene	SPT4B, DSIF elongation factor subunit [Source:MGI Symbol;Acc:MGI:1335090]	-
ENSMUSG00000118057	342.474824943822	53.8597759114395	43.5205086900874	83.1690828570701	34.2306279814384	23.8179686887397	27.9595191119367	36.0370546852858	16.6908612826824	80.1865758291876	111.450964076771	36.9383959195664	1.58384099547081	0.0263102408639718	0.33083877838692	B020010K11Rik	18	82354375	82379725	-	3579	lncRNA	RIKEN cDNA B020010K11 gene [Source:MGI Symbol;Acc:MGI:3612155]	-
ENSMUSG00000121158	31.0255938973497	7.80576462484631	5.25247518673469	14.4973630668287	1.00678317592466	3.17572915849862	4.23629077453586	0	1.5173510256984	0	11.9175959903368	1.78587419174658	2.75239978548965	0.0264192079643918	0.33113766244512	Gm35162	8	89246195	89247749	-	384	lncRNA	predicted gene, 35162 [Source:NCBI gene (formerly Entrezgene);Acc:102638649]	-
ENSMUSG00000070691	0	3.12230584993852	9.00424317725947	9.91924841414597	7.04748223147261	93.6840101757094	24.570486492308	1.80185273426429	12.1388082055872	12.4098	5.81865593456332	28.9209969639058	-2.28974	0.026439192676834	0.33113766244512	Runx3	4	134847963	134905301	+	5003	protein_coding	runt related transcription factor 3 [Source:MGI Symbol;Acc:MGI:102672]	Runt
ENSMUSG00000031253	420.038809687196	1228.62735195081	1055.74751253367	1291.79135116532	1032.9595384987	398.554009391577	467.686501508759	435.147435324826	72.832849233523	827.64	1005.83291276714	440.372162053417	1.19078343539996	0.0264959277014018	0.33113766244512	Srpx2	X	132809175	132833195	+	2922	protein_coding	sushi-repeat-containing protein, X-linked 2 [Source:MGI Symbol;Acc:MGI:1916042]	-
ENSMUSG00000056679	103.816410348824	32.7842114243545	54.7758126616618	41.9660509829253	58.3934242036302	0	27.1122609570295	0	3.03470205139679	28.6380627961384	58.3471819242792	11.7570051609129	2.28931320813875	0.0265428136924232	0.33113766244512	Gpr173	X	151126594	151151700	-	5109	protein_coding	G-protein coupled receptor 173 [Source:MGI Symbol;Acc:MGI:1918021]	-
ENSMUSG00000091337	3462.93359577342	1170.86469372695	1408.41	1192.59886702386	800.392624860104	435.074894714311	858.272510920965	1193.72743645009	353.542788987726	965.102716229865	1607.04069700547	761.144069460592	1.07710525171605	0.0265805474713024	0.33113766244512	Eid1	2	125515015	125516705	+	1691	protein_coding	EP300 interacting inhibitor of differentiation 1 [Source:MGI Symbol;Acc:MGI:1889651]	-
ENSMUSG00000092202	0	2.34172938745389	17.258132756414	3.8150955439023	3.02034952777398	0	0	0	0	0	5.28706144310883	0	4.68968166488526	0.0266010139071022	1	Stk19-ps1	17	34963727	34966128	-	517	unprocessed_pseudogene	serine/threonine kinase 19, pseudogene 1 [Source:MGI Symbol;Acc:MGI:2148500]	-
ENSMUSG00000120802	0	2.34172938745389	0	6.10415287024368	3.02034952777398	12.7029166339945	12.7088723236076	8.10833730418931	15.173510256984	5.72761255922768	2.29324635709431	10.8842498156006	-2.20966	0.0266236886567819	0.331425918372817	ENSMUSG00000120802	9	108224521	108224958	-	438	lncRNA	novel transcript	-
ENSMUSG00000056737	560.847274298245	489.421441977864	1322.12303986093	1506.96273984141	378.550474147672	220.713176515654	584.608126885948	425.237245286373	549.281071302819	175.646785149649	851.580994025224	391.097281028089	1.12268851962761	0.026808080377723	0.333220617988367	Capg	6	72521374	72539966	+	2529	protein_coding	capping protein (actin filament), gelsolin-like [Source:MGI Symbol;Acc:MGI:1098259]	-
ENSMUSG00000083773	22.6725493865248	30.4424820369006	18.7588399526239	18.312458610731	38.2577606851371	63.5145831699724	22.8759701824936	73.8759621048359	83.4543064134118	30.5472669825476	25.6888181343835	54.8536177706523	-1.08925	0.0268755071935928	0.33355826119149	Gm13394	2	28823622	28824621	-	1000	processed_pseudogene	predicted gene 13394 [Source:MGI Symbol;Acc:MGI:3651848]	-
ENSMUSG00000020877	0	102.255516585487	40.5190942976676	107.585694338045	69.4680391388015	906.670674751357	61.0025871533164	67.5694775349109	324.713119499457	84.9595862952106	63.9656688720001	288.98308904685	-2.17275	0.0268983116834365	0.333591411888368	Scrn2	11	96920764	96924784	+	2050	protein_coding	secernin 2 [Source:MGI Symbol;Acc:MGI:1343092]	-
ENSMUSG00000097415	146.774924975924	551.867558976634	567.267320167346	770.649299868264	576.88675980483	987.651768293072	936.220261172425	733.354062845566	2136.43024418334	644.356412913114	522.689	1087.6025498815	-1.05605	0.0269377687087221	0.333679561082119	AU020206	7	75418786	75431869	-	3211	lncRNA	expressed sequence AU020206 [Source:MGI Symbol;Acc:MGI:2142134]	-
ENSMUSG00000121179	705.235615128219	1011.62709538008	786.370570813993	1039.23202615899	435.937115175377	160.37432250418	598.164257364463	643.261426132352	188.151527186601	387.568449841073	795.680484531331	395.503996605734	1.00650926687152	0.0270503149806247	0.334467066705012	ENSMUSG00000121179	6	30782687	30785779	+	3093	lncRNA	novel transcript, antisense to Copg2	-
ENSMUSG00000009075	0	1.56115292496926	0.750353598104955	6.10415287024368	4.02713270369864	3.17572915849862	6.77806523925737	20.7213064440393	19.7255633340791	7.63681674563691	2.48855841940331	11.6074961843023	-2.20106	0.027051151508921	0.334467066705012	Cabp7	11	4686892	4696778	-	2628	protein_coding	calcium binding protein 7 [Source:MGI Symbol;Acc:MGI:2183437]	-
ENSMUSG00000021631	2.38658414594998	0.780576462484631	3.75176799052478	4.57811465268276	11.0746149351713	11.1150520547452	9.31983970397889	16.2166746083786	34.8990735910631	7.63681674563691	4.51433163736268	15.8374913407605	-1.80866	0.0273935408032679	0.336468054400487	Mrps36-ps1	17	54173743	54174048	-	306	processed_pseudogene	mitichondrial ribosomal protein S36, pseudogene 1 [Source:MGI Symbol;Acc:MGI:3809201]	-
ENSMUSG00000075277	144.388340829974	39.8093995867162	70.5332382218658	52.6483185058517	27.1831457499658	9.52718747549587	16.0979049432363	6.30648456992502	0	55.3669214058676	66.9124885788746	17.459699678905	1.92273617806945	0.0274427375310497	0.336468054400487	Haglr	2	74578766	74593240	-	3021	lncRNA	Hoxd antisense growth associated long non-coding RNA [Source:MGI Symbol;Acc:MGI:3026978]	-
ENSMUSG00000050276	0	7.02518816236168	27.0127295317784	25.1796305897552	17.1153139907192	6.35145831699724	0	0	0	0	15.2665724549229	1.27029166339945	3.72688481692968	0.027456011985662	0.336468054400487	Mrgprg	7	143317447	143320730	-	1990	protein_coding	MAS-related GPR, member G [Source:MGI Symbol;Acc:MGI:3033145]	-
ENSMUSG00000030553	0	3.12230584993852	1.50070719620991	0.763019108780459	5.0339158796233	6.35145831699724	5.9308070843502	25.2259382797001	31.8643715396663	0	2.08398960691044	13.8745150441428	-2.72621	0.0274623258252189	0.336468054400487	Pgpep1l	7	67886358	67913981	-	1006	protein_coding	pyroglutamyl-peptidase I-like [Source:MGI Symbol;Acc:MGI:1925694]	-
ENSMUSG00000019866	274.457176784248	352.820561043053	333.157	366.249172214621	228.539780934898	2694.60619098608	319.416324400004	404.515938842333	635.770079767628	158.463947471966	311.044737707084	842.554496293602	-1.43653	0.0274639212869143	0.336468054400487	Crybg1	10	43826632	44024849	-	7799	protein_coding	crystallin beta-gamma domain containing 1 [Source:MGI Symbol;Acc:MGI:109544]	-
ENSMUSG00000031842	177.800518873273	62.4461169987705	53.2751054654518	59.5154904848758	78.5290877221234	80.9810935417149	182.160503305042	283.791805646626	229.120004880458	118.370659557372	86.313263908899	178.884813386242	-1.05787	0.0275946218413314	0.337144999814219	Pde4c	8	71176369	71203835	+	5596	protein_coding	phosphodiesterase 4C, cAMP specific [Source:MGI Symbol;Acc:MGI:99556]	-
ENSMUSG00000043639	31.0255938973497	34.3453643493238	40.5190942976676	20.6015159370724	52.3527251480823	26.9936978472383	53.3772637591518	165.770451552315	142.630996415649	39.1386858213892	35.7688587258992	85.5822190791486	-1.26029	0.0276095047865866	0.337144999814219	Rbm20	19	53665737	53855511	+	6790	protein_coding	RNA binding motif protein 20 [Source:MGI Symbol;Acc:MGI:1920963]	-
ENSMUSG00000040189	20.2859652405748	68.6907286986475	58.5275806521865	101.481541467801	63.4273400832535	201.658801564663	160.979049432363	75.6778148391002	97.1104656446973	102.142423972894	62.4826312284927	127.513711090743	-1.0222	0.0278399697205811	0.338125786205011	Odad1	7	45573496	45598387	+	6086	protein_coding	outer dynein arm docking complex subunit 1 [Source:MGI Symbol;Acc:MGI:2446120]	-
ENSMUSG00000050914	23.8658414594998	10.1474940123002	7.50353598104955	13.7343439580483	3.02034952777398	161.96218708343	10.1670978588861	5.40555820279287	36.4164246167615	19.0920418640923	11.6543129877344	46.6086619251925	-1.99607	0.0278761436390877	0.338125786205011	Ankrd37	8	46449939	46458744	-	1539	protein_coding	ankyrin repeat domain 37 [Source:MGI Symbol;Acc:MGI:3603344]	-
ENSMUSG00000027942	1522.64068511609	406.680336954493	462.217816432653	539.454509907785	244.648311749692	363.620988648092	235.537767064194	366.677031422783	277.675237702806	300.699659359453	635.128332032142	308.842136839466	1.0396615350774	0.0279260542158853	0.338156150727998	4933434E20Rik	3	89958943	89970648	+	3858	protein_coding	RIKEN cDNA 4933434E20 gene [Source:MGI Symbol;Acc:MGI:1914027]	-
ENSMUSG00000024065	282.810221295072	924.202531581803	1036.23831898294	957.588981519477	747.033116536097	146.083541290937	700.682494108231	440.552993527619	166.908612826824	376.113224722618	789.574633983079	366.068173295246	1.10726612857053	0.0279582021964938	0.338156150727998	Ehd3	17	74111129	74139089	+	6558	protein_coding	EH-domain containing 3 [Source:MGI Symbol;Acc:MGI:1928900]	-
ENSMUSG00000120681	0	16.3921057121773	13.5063647658892	12.2083057404874	30.2034952777398	25.405833267989	39.8211332806371	50.4518765594001	71.3154982078246	29.592664889343	14.4620542992587	43.3174012410388	-1.57676	0.0281158657557946	0.339092166563331	ENSMUSG00000120681	17	34846576	34847736	+	1161	lncRNA	novel transcript, antisense to Ppt2	-
ENSMUSG00000043542	1151.52685042086	738.425333510461	859.154869830174	644.751146919488	668.504028813974	147.671405870186	549.023284379847	527.041924772305	142.630996415649	621.445962676204	812.472445898992	397.562714822838	1.02872277886261	0.0281845645796567	0.339382304157218	Zc2hc1a	3	7568543	7618896	+	3508	protein_coding	zinc finger, C2HC-type containing 1A [Source:MGI Symbol;Acc:MGI:1914556]	-
ENSMUSG00000106012	0	7.02518816236168	7.50353598104955	9.91924841414597	1.00678317592466	0	0	0	0	0	5.09095114669637	0	4.63607134589837	0.0282456361164992	1	Gm43744	3	122935937	122936624	+	688	processed_pseudogene	predicted gene 43744 [Source:MGI Symbol;Acc:MGI:5663881]	-
ENSMUSG00000078853	66.8243560865994	333.306149480937	159.825316396356	371.590305976084	350.360545221781	441.426353031309	395.669558341649	660.379027107862	904.341211316244	321.700905409955	256.381334632351	544.703411041404	-1.08586	0.0282684358435106	0.339898195566856	Igtp	11	58090382	58098417	+	2022	protein_coding	interferon gamma induced GTPase [Source:MGI Symbol;Acc:MGI:107729]	-
ENSMUSG00000097414	0	7.80576462484631	13.5063647658892	9.15622930536551	12.0813981110959	19.0543749509917	26.2650028021223	28.8296437482286	22.7602653854759	19.0920418640923	8.50995136143939	23.2002657501822	-1.43087	0.0283884193877431	0.340224774060043	B130046B21Rik	15	98704905	98713958	+	2359	lncRNA	RIKEN cDNA B130046B21 gene [Source:MGI Symbol;Acc:MGI:3704458]	-
ENSMUSG00000079457	0	92.8885990356711	134.313294060787	85.4581401834114	23.1560130462672	14.2907812132438	14.4033886334219	0	0	19.0920418640923	67.1632092652274	9.5572423421516	2.8106314701456	0.0283986297776167	0.340224774060043	Gm7609	1	85177334	85191507	+	1633	protein_coding	predicted pseudogene 7609 [Source:MGI Symbol;Acc:MGI:3644536]	-
ENSMUSG00000053044	0	6.24461169987705	4.50212158862973	4.57811465268276	3.02034952777398	112.738385126701	12.7088723236076	7.20741093705716	3.03470205139679	0	3.6690394937927	27.1378740877525	-2.8617	0.0284353752906225	0.340224774060043	Cd8b1	6	71299772	71314478	+	1483	protein_coding	CD8 antigen, beta chain 1 [Source:MGI Symbol;Acc:MGI:88347]	-
ENSMUSG00000000567	68.0176481595744	46.0540112865932	38.2680335033527	54.9373758321931	33.2238448055138	133.380624656942	136.408562940055	109.913016790122	25.7949674368727	83.0503821088014	48.1001827174454	97.7095107865585	-1.02739	0.0284598670316386	0.340224774060043	Sox9	11	112673050	112678586	+	4135	protein_coding	SRY (sex determining region Y)-box 9 [Source:MGI Symbol;Acc:MGI:98371]	HMG
ENSMUSG00002076060	0	1.56115292496926	5.25247518673469	3.05207643512184	0	9.52718747549587	4.23629077453586	8.10833730418931	9.10410615419037	18.1374397708877	1.97314090936516	9.82267229585981	-2.25009	0.0285588674164757	0.340824406544419	ENSMUSG00002076060	7	75407007	75407116	-	110	miRNA	-	-
ENSMUSG00000082908	614.54541758212	163.140480659288	225.106079431487	233.483847286821	125.847896990582	138.14421839469	115.227109067375	205.411211706129	72.832849233523	119.325261650577	272.424744390059	130.188130010459	1.06196815708155	0.0285717364168144	0.340824406544419	Gm13736	2	87356489	87356741	+	253	processed_pseudogene	predicted gene 13736 [Source:MGI Symbol;Acc:MGI:3650137]	-
ENSMUSG00000089635	0	6.24461169987705	3.75176799052478	16.0234012843896	11.0746149351713	6.35145831699724	29.654035421751	4.50463183566073	48.5552328223487	72.5497590835507	7.41887918199254	32.3230234960617	-2.1148	0.02860302743699	0.340952202592437	Gm16559	3	137987169	138012783	-	1564	lncRNA	predicted gene 16559 [Source:MGI Symbol;Acc:MGI:4414979]	-
ENSMUSG00000015533	0	5.46403523739242	15.7574255602041	15.2603821756092	15.1017476388699	160.37432250418	32.1958098864725	10.8111164055857	16.6908612826824	10.5006230252508	10.3167181224151	46.1145466208344	-2.14542	0.0286470648111459	0.341231644037295	Itga2	13	114969617	115068636	-	7133	protein_coding	integrin alpha 2 [Source:MGI Symbol;Acc:MGI:96600]	-
ENSMUSG00000120717	42.9585146270996	28.8813291119313	62.2793486427113	28.9947261336575	32.2170616295891	31.7572915849862	45.7519403649873	112.615795891518	144.148347441348	79.231973735983	39.0661960289978	82.7010698037644	-1.08096	0.0287049857157653	0.341395231451457	ENSMUSG00000120717	3	69222241	69223823	-	1583	lncRNA	novel transcript	-
ENSMUSG00000036040	232.691954230123	288.813291119313	125.309050883528	188.465719868773	162.09209132387	49.2238019567286	93.1983970397889	51.3528029265323	3.03470205139679	161.32775375158	199.474421485122	71.6274915452053	1.47204230200809	0.028743216118944	0.341395231451457	Adamtsl2	2	26969391	26998993	+	7993	protein_coding	ADAMTS-like 2 [Source:MGI Symbol;Acc:MGI:1925044]	-
ENSMUSG00000113630	38.1853463351997	13.2697998622387	9.75459677536442	17.5494395019506	6.04069905554796	4.76359373774793	4.23629077453586	0	7.58675512849198	6.6822146524323	16.9599763060603	4.65377085864161	1.88487999497526	0.0289154745521279	0.341911788682585	4930404H11Rik	12	71535059	71602907	+	1421	lncRNA	RIKEN cDNA 4930404H11 gene [Source:MGI Symbol;Acc:MGI:1921065]	-
ENSMUSG00000015340	199.279776186823	252.126197382536	734.596172544751	901.125567469723	220.486	352.505936593347	283.831481893902	137.841734171218	71.3154982078246	80.1865758291876	461.522645822267	185.136245339096	1.31901069921095	0.0289700048766042	0.341911788682585	Cybb	X	9301491	9354010	-	5808	protein_coding	cytochrome b-245, beta polypeptide [Source:MGI Symbol;Acc:MGI:88574]	-
ENSMUSG00000019874	0	0.780576462484631	29.2637903260933	31.2837834599988	2.01356635184932	0	1.69451630981434	0	0	2.86380627961384	12.6683433200852	0.911664517885637	3.71714624454245	0.0290218746751009	0.341911788682585	Fabp7	10	57660977	57664546	+	1250	protein_coding	fatty acid binding protein 7, brain [Source:MGI Symbol;Acc:MGI:101916]	-
ENSMUSG00000055675	305.482770681597	302.083090981552	319.650632792711	309.022739056086	436.943898351302	2518.35322268941	382.113427863134	229.736223618697	694.946769769865	341.747549367252	334.63662637265	833.379438661671	-1.31543	0.0290283743260374	0.341911788682585	Kbtbd11	8	15061025	15083333	+	7137	protein_coding	kelch repeat and BTB (POZ) domain containing 11 [Source:MGI Symbol;Acc:MGI:1922151]	-
ENSMUSG00000008193	0	2.34172938745389	10.5049503734694	27.4686879160965	14.0949644629452	158.786457924931	50.8354892944303	9.9101900384536	33.3817225653647	7.63681674563691	10.882066427993	52.1101353137633	-2.24712	0.0290894333514452	0.341911788682585	Spib	7	44175417	44181495	-	2868	protein_coding	Spi-B transcription factor (Spi-1/PU.1 related) [Source:MGI Symbol;Acc:MGI:892986]	ETS
ENSMUSG00000023064	31716.5100076022	11459.6430457369	12285.5394617724	11848.160721143	13212.0156176593	2391.32405634946	11559.1430073985	7099.2997730013	430.927691298344	7961.38145732648	16104.3737707828	5888.41519707483	1.4513916946912	0.0290955719369863	0.341911788682585	Sncg	14	34092231	34096746	-	852	protein_coding	synuclein, gamma [Source:MGI Symbol;Acc:MGI:1298397]	-
ENSMUSG00000027580	89.4969054731242	781.357038947116	670.065763107725	835.505924114603	915.165906915515	3553.64092835996	1011.62623695916	799.121687646213	1562.87155646935	1097.79240718531	658.318307711617	1605.01	-1.28509	0.029124918441615	0.341911788682585	Helz2	2	180869408	180883820	-	11529	protein_coding	helicase with zinc finger 2, transcriptional coactivator [Source:MGI Symbol;Acc:MGI:2385169]	-
ENSMUSG00000085710	0	1.56115292496926	5.25247518673469	9.91924841414597	8.05426540739727	1.58786457924931	0	0	0	0	4.95742838664944	0.317572915849862	4.01803728910778	0.0291440298667531	1	Gm12676	4	97642405	97645626	-	808	lncRNA	predicted gene 12676 [Source:MGI Symbol;Acc:MGI:3651064]	-
ENSMUSG00000002308	2149.11902342796	1010.8465189176	1009.22558945117	1263.55964414044	1040.00702073017	92.0961	834.549282583564	722.54294643998	389.959213604488	876.324721561836	1294.55155933347	583.094461957266	1.1493403968239	0.029145128907456	0.341911788682585	Cd320	17	34062065	34068748	+	2883	protein_coding	CD320 antigen [Source:MGI Symbol;Acc:MGI:1860083]	-
ENSMUSG00000074457	8901.95886439342	1775.03087569005	2118.99856104839	2125.77123706236	963.491499359899	990.82749745157	1240.3859387841	1895.54907644603	1341.33830671738	1460.54120260306	3177.05020751083	1385.72840440043	1.19677091122797	0.0291680531428744	0.341911788682585	S100a16	3	90444561	90450458	+	1617	protein_coding	S100 calcium binding protein A16 [Source:MGI Symbol;Acc:MGI:1915110]	-
ENSMUSG00000075555	0	6.24461169987705	11.2553039715743	5.34113376146322	8.05426540739727	19.0543749509917	16.0979049432363	15.3157482412465	12.1388082055872	28.6380627961384	6.17906296806237	18.249	-1.54127	0.0292459967603649	0.342027418447201	Gm10863	15	79050240	79111724	+	3722	lncRNA	predicted gene 10863 [Source:MGI Symbol;Acc:MGI:3641623]	-
ENSMUSG00000086390	23.8658414594998	7.02518816236168	14.2567183639942	2.28905732634138	3.02034952777398	277.876301368629	7.62532339416454	1.80185273426429	66.7634451307294	0	10.0914309679942	70.8133845255575	-2.81246	0.0292517210831764	0.342027418447201	1810019D21Rik	8	106862013	106865358	+	3346	lncRNA	RIKEN cDNA 1810019D21 gene [Source:MGI Symbol;Acc:MGI:1917021]	-
ENSMUSG00000096490	0	0	0	0	0	47.6359373774793	0	12.613	0	0	0	12.0497813034659	-6.20917	0.0293051719672828	0.342027418447201	Igkv10-94	6	68681492	68681962	-	347	IG_V_gene	immunoglobulin kappa variable 10-94 [Source:MGI Symbol;Acc:MGI:3646140]	-
ENSMUSG00000062300	751.774005974243	639.292122774913	438.956854891399	506.644688230225	327.204532175514	3507.59285556173	594.775224744834	392.803896069615	1743.43632852746	418.115716823621	532.774440809259	1331.34480434545	-1.32076	0.0294899075815149	0.343048337424303	Nectin2	7	19450569	19484408	-	3494	protein_coding	nectin cell adhesion molecule 2 [Source:MGI Symbol;Acc:MGI:97822]	-
ENSMUSG00000074521	40.5719304811496	98.3526342730635	87.7913709782798	45.7811465268276	74.5019550184248	25.405833267989	35.5848425061012	36.9379810524179	4.55205307709519	47.7301046602307	69.3998074555491	30.0421629127668	1.19464528242083	0.0295876211649601	0.343048337424303	Gm14327	2	177538889	177547577	+	1451	protein_coding	predicted gene 14327 [Source:MGI Symbol;Acc:MGI:3652188]	-
ENSMUSG00000025746	100.236534129899	38.2482466617469	0	13.7343439580483	1.00678317592466	12.7029166339945	573.593770872155	212.618622643186	10.6214571798888	178.510591429263	30.6451815851238	197.609471751697	-2.69383	0.0296201978522609	0.343048337424303	Il6	5	30218112	30224979	+	2428	protein_coding	interleukin 6 [Source:MGI Symbol;Acc:MGI:96559]	-
ENSMUSG00000038732	0	14.830952787208	3.00141439241982	16.7864203931701	10.0678317592466	155.610728766432	19.4869375628649	8.10833730418931	21.2429143597775	9.54602093204614	8.9373238664089	42.7989877850621	-2.24245	0.0296477881617811	0.343048337424303	Mboat1	13	30320472	30430700	+	3659	protein_coding	membrane bound O-acyltransferase domain containing 1 [Source:MGI Symbol;Acc:MGI:2387184]	-
ENSMUSG00000111531	100.236534129899	25.7590232619928	12.7560111677842	21.3645350458529	3.02034952777398	0	10.1670978588861	9.00926367132145	10.6214571798888	0	32.6272906266606	5.95956374201926	2.43977943756175	0.0296996327039345	0.343400707795877	Gm32688	10	93153265	93158587	+	585	lncRNA	predicted gene, 32688 [Source:MGI Symbol;Acc:MGI:5591847]	-
ENSMUSG00000120252	0	0	0	0	0	23.8179686887397	2.54177446472151	0	0	8.59141883884153	0	6.99023239846054	-5.4206	0.0297227556607085	1	ENSMUSG00000120252	10	128580665	128581751	+	942	lncRNA	novel transcript	-
ENSMUSG00000002658	231.498662157148	696.274204536291	574.770856148396	681.37606414095	726.897453017604	3058.22717963417	742.198143698682	850.474490572745	836.060415159816	725.497590835507	582.163448000078	1242.49156398018	-1.09281	0.029751632180576	0.343753409646936	Gtf2f1	17	57310405	57318288	-	1717	protein_coding	general transcription factor IIF, polypeptide 1 [Source:MGI Symbol;Acc:MGI:1923848]	-
ENSMUSG00000059108	78.7572768163493	25.7590232619928	17.258132756414	41.9660509829253	11.0746149351713	15.8786457924931	20.3341957177721	13.5138955069822	6.06940410279358	2.86380627961384	34.9630197505705	11.731989479931	1.56490547677884	0.0297724088256839	0.343753409646936	Ifitm6	7	140595612	140597837	-	905	protein_coding	interferon induced transmembrane protein 6 [Source:MGI Symbol;Acc:MGI:2686976]	-
ENSMUSG00000093651	45.3450987730496	6.24461169987705	5.25247518673469	9.15622930536551	3.02034952777398	7.93932289624656	2.54177446472151	0.900926367132145	1.5173510256984	0	13.8037528985602	2.57987495075972	2.48015999529956	0.0298313373991828	0.343916616240006	Gm5873	6	6735427	6736492	-	1066	processed_pseudogene	predicted gene 5873 [Source:MGI Symbol;Acc:MGI:3648385]	-
[truncated: 292 more rows]
