# Supplementary material for: Quinoa Ameliorates High‐Fat Diet‐Induced Obesity in Female Mice by Regulating Gut Microbiota and Adipogenesis
Source: Food Sci Nutr. 2025 Nov 25;13(12):e71250. doi: 10.1002/fsn3.71250 (PMC12645152; doi:10.1002/fsn3.71250)
Supplement: Supplementary file 6 — Table S5: Compare the differentially expressed genes between the HFD and HQ groups. [file FSN3-13-e71250-s006.xlsx]

## Sheet: Table S5-Compare the differenti
Supplementary Table 5 - Compare the differentially expressed genes between the HFD and HQ groups
gene_id	HQ2	HQ3	HQ4	HQ5	HQ1	HFD1	HFD2	HFD3	HFD4	HFD5	HQ	HFD	log2FoldChange	pvalue	padj	gene_name	gene_chr	gene_start	gene_end	gene_strand	gene_length	gene_biotype	gene_description	tf_family
ENSMUSG00000050315	3312.11216936483	3029.85536288352	2411.56836343711	4294.09929201854	3572.98680611081	10057.2638962451	11989.1377567804	14101.9696091348	14951.5829803335	10929.4040084851	3324.12439876296	12405.8716501958	-1.89972	2.15708527182282e-17	3.72809047529139e-13	Synpo2	3	122870168	123029798	-	13089	protein_coding	synaptopodin 2 [Source:MGI Symbol;Acc:MGI:2153070]	-
ENSMUSG00000031137	221.482042554267	231.174029310918	117.932496769965	370.394862580221	184.078380086905	1384.60003252186	1698.84663041543	2262.69147001815	2341.63822089032	712.875395988593	225.012362260455	1680.13034996687	-2.89878	2.1118379699386e-13	1.82494478172244e-09	Fgf13	X	58107505	58613431	-	4019	protein_coding	fibroblast growth factor 13 [Source:MGI Symbol;Acc:MGI:109178]	-
ENSMUSG00000106424	6.74564596611982	4.9185963683174	0	4.43056055717967	7.63458719254446	175.32663031066	97.2113438724106	60.4391711524047	55.3506079790228	50.7023752481218	4.74587801683227	87.806025712524	-4.15363	5.25342259078565e-12	3.02649675455161e-08	Gm34866	3	144455243	144455848	+	515	lncRNA	predicted gene, 34866 [Source:MGI Symbol;Acc:MGI:5594025]	-
ENSMUSG00000006764	2.24854865537327	3.68894727623805	0	16.8361301172828	5.93801226086791	159.715355009026	119.162292488761	425.340666985048	695.72639195855	19.2669025942863	5.7423276619524	283.842321807134	-5.58607	2.10749320443393e-10	9.1059512630579e-07	Tph2	10	114914546	115020927	-	2879	protein_coding	tryptophan hydroxylase 2 [Source:MGI Symbol;Acc:MGI:2651811]	-
ENSMUSG00000049723	11.2427432768664	119.275961931697	4.53586526038328	41.6472692374889	39.8695108943988	319.430710018052	671.855820150451	2478.76	4611.01314803026	145.008793209628	43.3142701201669	1645.21399565928	-5.24648	1.87225259851637e-09	6.47162833203167e-06	Mmp12	9	7344381	7369499	+	7237	protein_coding	matrix metallopeptidase 12 [Source:MGI Symbol;Acc:MGI:97005]	-
ENSMUSG00000044667	6.74564596611982	0	0	1.77222422287187	5.08972479502964	296.614230731048	44.6858596832855	67.9940675464553	146.064104389088	18.2528550893238	2.72151899680427	114.72222348784	-5.34304	2.72789767978541e-09	7.85770926662188e-06	Plppr4	3	117112788	117154525	-	7144	protein_coding	phospholipid phosphatase related 4 [Source:MGI Symbol;Acc:MGI:106530]	-
ENSMUSG00000007107	3.37282298305991	6.14824546039674	0	8.86112111435935	15.2691743850889	153.711018354551	49.3896343867893	135.988135092911	239.852634575765	35.4916626736853	6.73027278858098	122.88661701674	-4.14271	6.59521292803168e-09	1.62835807193102e-05	Atp1a4	1	172051080	172085981	-	3667	protein_coding	ATPase, Na+/K+ transporting, alpha 4 polypeptide [Source:MGI Symbol;Acc:MGI:1351335]	-
ENSMUSG00000021411	368.761979481217	573.016476908977	458.122391298711	626.481262785206	689.657709726516	1839.72875093104	1451.1144960309	1291.13179374325	1419.12808790661	1160.07034567703	543.207964040125	1432.23469485776	-1.39726	1.08296452371692e-08	2.33960948292493e-05	Pxdc1	13	34811817	34837469	-	2914	protein_coding	PX domain containing 1 [Source:MGI Symbol;Acc:MGI:1914145]	-
ENSMUSG00000037686	315.921086079945	5211.25285223228	5535.26757275439	32.7861481231296	177.292080360199	0	18.815098814015	8.31038603345565	19.9877195479804	22.3090451091736	2254.50394790999	13.8844499009249	7.34044499884781	2.34384483100731e-08	4.50096335714438e-05	Aspg	12	112073113	112093993	+	3521	protein_coding	asparaginase [Source:MGI Symbol;Acc:MGI:2144822]	-
ENSMUSG00000028238	13.4912919322396	24.592981841587	27.2151915622997	10.6333453372312	27.993486372663	78.0563765081705	93.2915316194908	634.61129710025	945.572886308306	48.6742802381969	20.7852594092041	360.041274354883	-4.11834	3.95576962593577e-08	6.83675664450478e-05	Atp6v0d2	4	19876841	19922605	-	2716	protein_coding	ATPase, H+ transporting, lysosomal V0 subunit D2 [Source:MGI Symbol;Acc:MGI:1924415]	-
ENSMUSG00000027656	114.675981424037	34.4301745782218	125.492272203937	123.169583489595	117.063670285682	435.91484111486	552.693527661689	924.719318631792	1519.06668564651	210.921881032187	102.966336396295	728.663250817409	-2.82291	5.56928871001389e-08	8.7503651613791e-05	Ccn5	2	163662781	163675066	+	1924	protein_coding	cellular communication network factor 5 [Source:MGI Symbol;Acc:MGI:1328326]	-
ENSMUSG00000041773	538.527402961899	732.870858879292	765.04927391798	1285.74867369354	892.398414061863	2369.3112438557	3582.70839916868	1858.50451293645	2398.52634575765	2410.39091929571	842.918924702915	2523.88828420284	-1.58158	6.33184858965503e-08	9.11944493125066e-05	Enc1	13	97377613	97389542	+	4737	protein_coding	ectodermal-neural cortex 1 [Source:MGI Symbol;Acc:MGI:109610]	-
ENSMUSG00000051985	178.759618102175	8.60754364455544	204.113936717248	1.77222422287187	1.69657493167655	0	0	0	0	1.01404750496244	78.9899795237053	0.202809500992487	8.33740723992675	8.418223009787e-08	0.00010791173939614	Igfn1	1	135881316	135934080	-	8996	protein_coding	immunoglobulin-like and fibronectin type III domain containing 1 [Source:MGI Symbol;Acc:MGI:3045352]	-
ENSMUSG00000023267	35.9767784859724	2.4592981841587	43.8466975170384	28.3555875659499	12.7243119875741	121.287600420388	263.411383396209	141.276562568746	184.502026596743	226.132593606623	24.6725347481387	187.322033317742	-2.93408	9.31300385899051e-08	0.00010791173939614	Gabrr2	4	33062999	33095865	+	2105	protein_coding	gamma-aminobutyric acid (GABA) C receptor, subunit rho 2 [Source:MGI Symbol;Acc:MGI:95626]	-
ENSMUSG00000049598	0	9.83719273663479	0	5.31667266861561	2.54486239751482	62.4451012065364	28.2226482210224	284.064104416302	414.360801398518	10.1404750496244	3.53974556055304	159.846626058401	-5.48537	9.84556310190824e-08	0.00010791173939614	Vsig8	1	172383505	172391284	+	1879	protein_coding	V-set and immunoglobulin domain containing 8 [Source:MGI Symbol;Acc:MGI:3642995]	-
ENSMUSG00000039114	78.6992029380646	28.281929117825	60.4782034717771	10.6333453372312	10.1794495900593	0	1.56792490116791	0	0	1.01404750496244	37.6544260909914	0.51639448122607	6.15223948658846	9.99009333066153e-08	0.00010791173939614	Nrn1	13	36909335	36919105	-	2249	protein_coding	neuritin 1 [Source:MGI Symbol;Acc:MGI:1915654]	-
ENSMUSG00000029701	1815.70303921392	1505.09048870512	1056.8566056693	1287.52089791641	1405.61233089402	5634.46951655902	3362.41495055459	3442.76628676885	4187.4272453019	2519.90804983165	1414.15667247976	3829.3972098032	-1.43692	1.14371138743066e-07	0.000115769761983949	Rbm28	6	29123575	29165005	-	5663	protein_coding	RNA binding motif protein 28 [Source:MGI Symbol;Acc:MGI:2655711]	-
ENSMUSG00000110594	0	1.22964909207935	0	0	1.69657493167655	124.890202413073	11.7594367587593	58.9281918735946	47.6630235374918	7.09833253473705	0.585244804751179	50.0678374235311	-6.30943	1.24028639497626e-07	0.000115769761983949	Gm33103	8	69423797	69454335	-	527	lncRNA	predicted gene, 33103 [Source:MGI Symbol;Acc:MGI:5592262]	-
ENSMUSG00000024526	1235.57748612761	11566.0793600984	7343.56585656053	20.3805785630265	344.404711130339	105.676325118754	54.877371540877	29.4640959367973	70.7257768620847	67.9411828324832	4102.00159849597	65.7369504581992	5.96420404146712	1.29552131594975e-07	0.000115769761983949	Cidea	18	67476674	67500855	+	1115	protein_coding	cell death-inducing DNA fragmentation factor, alpha subunit-like effector A [Source:MGI Symbol;Acc:MGI:1270845]	-
ENSMUSG00000065947	4307.09494936751	7374.20560519986	5946.51935636248	974.723322579528	1255.46544944064	558.403308866143	471.945395251542	883.922878103919	408.210733845293	608.428502977462	3971.6	586.182163808872	2.76012250146753	1.36226628776119e-07	0.000115769761983949	mt-Nd4l	MT	9877	10173	+	297	protein_coding	mitochondrially encoded NADH dehydrogenase 4L [Source:MGI Symbol;Acc:MGI:102497]	-
ENSMUSG00000064225	991.609957019614	1050.12032463576	311.462747879652	962.317753019425	1046.78673284443	3339.6120472188	2909.28465411706	2869.34965046041	4591.79418692643	2246.1152234918	872.459503079777	3191.2311524429	-1.87032	1.51836819107415e-07	0.000115769761983949	Paqr9	9	95441710	95450076	+	8367	protein_coding	progestin and adipoQ receptor family member IX [Source:MGI Symbol;Acc:MGI:1922802]	-
ENSMUSG00000038642	303.554068475392	351.679640334694	258.544319841847	389.003216920375	374.943059900517	1577.93967279594	1037.96628457316	2814.95439642325	4633.3071429107	475.588279827383	335.544861094565	2107.95115530609	-2.65097	1.55780589494887e-07	0.000115769761983949	Ctss	3	95434097	95463714	+	1358	protein_coding	cathepsin S [Source:MGI Symbol;Acc:MGI:107341]	-
ENSMUSG00000067235	4110.34694202234	2643.7455479706	873.910040167178	260.516960762165	604.828963142689	259.387343473305	107.402855730002	137.499114371721	219.864915027785	177.458313368426	1698.67	180.322508394248	3.23629132146102	1.6037430086022e-07	0.000115769761983949	H2-Q10	17	35780986	35785460	+	4348	protein_coding	histocompatibility 2, Q region locus 10 [Source:MGI Symbol;Acc:MGI:95929]	-
ENSMUSG00000066279	132.664370667023	35.6598236703011	155.731373939826	4.43056055717967	2.54486239751482	0	0	0	0	2.02809500992487	66.2061982463689	0.405619001984974	7.50472894369419	1.60763425771843e-07	0.000115769761983949	Chrna10	7	101760473	101766035	-	2628	protein_coding	cholinergic receptor, nicotinic, alpha polypeptide 10 [Source:MGI Symbol;Acc:MGI:3609260]	-
ENSMUSG00000059146	543.024500272646	1612.06995971603	908.68500716345	84.1806505864138	185.774955018582	33.6242852650581	71.3406	95.9471842044425	53.8130910907166	73.0114203572954	666.747014551424	65.5473127841305	3.34427012436705	1.82599219355149e-07	0.000126234492324602	Ntrk3	7	77825707	78387760	-	30170	protein_coding	neurotrophic tyrosine kinase, receptor, type 3 [Source:MGI Symbol;Acc:MGI:97385]	-
ENSMUSG00000064179	2076.53468323722	4046.77516203314	20527.8142134079	10.6333453372312	563.262877316613	58.8424992138516	3.91981225291978	6.04391711524047	13.8376519947557	112.55927305083	5445.00405626643	39.0406307255196	7.12597388660351	1.92282631704692e-07	0.000127816181682777	Tnnt1	7	4507569	4519381	-	2204	protein_coding	troponin T1, skeletal, slow [Source:MGI Symbol;Acc:MGI:1333868]	-
ENSMUSG00000052396	10.1184689491797	43.0377182227772	7.55977543397213	70.0028568034389	47.5040980869433	574.014584167777	332.400079047598	288.597042252733	351.322608977964	85.1799904168446	35.6445834992622	326.302860972583	-3.18393	2.48776675742888e-07	0.000150737407252994	Mogat2	7	98868291	98887826	-	1835	protein_coding	monoacylglycerol O-acyltransferase 2 [Source:MGI Symbol;Acc:MGI:2663253]	-
ENSMUSG00000049422	4689.34822078096	7043.42999943051	6772.04683375224	769.145312726391	1252.07229957729	293.011628738363	236.756660076355	218.336505788062	493.542921146286	990.724	4105.20853325348	446.474425619473	3.20090363867054	2.49153825792358e-07	0.000150737407252994	Chchd10	10	75768964	75773581	+	1575	protein_coding	coiled-coil-helix-coiled-coil-helix domain containing 10 [Source:MGI Symbol;Acc:MGI:2143558]	-
ENSMUSG00000002588	570.007084137125	98.3719273663479	15.1195508679443	70.8889689148748	114.518807888167	0	5.4877371540877	18.8872409851265	2.30627533245928	5.07023752481218	173.781267834892	6.35029819929713	4.75408928502352	2.52929746591265e-07	0.000150737407252994	Pon1	6	5168090	5193946	-	2898	protein_coding	paraoxonase 1 [Source:MGI Symbol;Acc:MGI:103295]	-
ENSMUSG00000032332	69.7050083165715	61.4824546039674	48.3825627774216	105.447341260876	94.1599087080483	228.164792870037	232.052885372851	358.102089077998	312.115928326156	148.050935724516	75.835455133377	255.697326274312	-1.74651	2.85392559796038e-07	0.000162645573766904	Col12a1	9	79506273	79626113	-	15228	protein_coding	collagen, type XII, alpha 1 [Source:MGI Symbol;Acc:MGI:88448]	-
ENSMUSG00000035186	49.468070418212	137.720698312887	22.6793263019164	57.5972872433358	190.864679813611	1473.46421500808	446.074634382271	1685.49738551269	3122.69680014987	71.997372852333	91.6660124179925	1359.94608158105	-3.88906	2.91732499379392e-07	0.000162645573766904	Ubd	17	37504783	37506986	+	931	protein_coding	ubiquitin D [Source:MGI Symbol;Acc:MGI:1344410]	-
ENSMUSG00000050199	575.628455775558	724.263315234737	573.030977895088	866.617644984344	777.031318707858	2215.60022550115	1455.03430828382	1310.77452436778	1382.22768258726	1747.20385105028	703.314342519517	1622.16811835806	-1.20427	3.27938573808158e-07	0.0001771175740977	Lgr4	2	109747992	109844602	+	5884	protein_coding	leucine-rich repeat-containing G protein-coupled receptor 4 [Source:MGI Symbol;Acc:MGI:1891468]	-
ENSMUSG00000028780	674.564596611982	670.158755183245	464.170211645889	964.976089353733	798.238505353815	2712.75930049165	1892.48535570967	1955.9626764197	2235.5495555972	1183.39343829116	714.421631629733	1996.03006530188	-1.48119	3.7319858214545e-07	0.000195454275612722	Sema3c	5	17779279	17935266	+	7140	protein_coding	sema domain, immunoglobulin domain (Ig), short basic domain, secreted, (semaphorin) 3C [Source:MGI Symbol;Acc:MGI:107557]	-
ENSMUSG00000027224	4.49709731074655	24.592981841587	0	46.0778297946686	25.4486239751482	283.404690091204	175.607588930806	214.559057591037	359.010193419495	133.854270655042	20.1233065844301	233.287160137517	-3.51794	3.9612732742318e-07	0.0002013608411722	Duoxa1	2	122132672	122144211	-	3977	protein_coding	dual oxidase maturation factor 1 [Source:MGI Symbol;Acc:MGI:2384861]	-
ENSMUSG00000070465	10.1184689491797	11.0668418287141	0	25.6972512316421	27.993486372663	335.041985319686	134.057579049857	92.1697360074172	161.43927327215	74.0254678622578	14.9752096764398	159.346808302273	-3.3834	4.25452740017532e-07	0.000210088563020657	Gm9696	3	59859730	59881015	+	3050	transcribed_unprocessed_pseudogene	predicted gene 9696 [Source:MGI Symbol;Acc:MGI:3819177]	-
ENSMUSG00000036040	42.7224244520922	51.6452618673327	78.6216645133102	85.9528748092857	58.5318351428409	234.169129524512	290.066106716064	126.166769780645	189.883335705814	163.261648298952	63.4948121569723	200.709398005197	-1.66013	7.01245010159361e-07	0.000336656041960673	Adamtsl2	2	26969391	26998993	+	7993	protein_coding	ADAMTS-like 2 [Source:MGI Symbol;Acc:MGI:1925044]	-
ENSMUSG00000063415	159.646954531502	247.159467507949	80.1336196001046	121.397359266723	294.355750645881	0	18.815098814015	30.2195855762024	23.8315117687459	28.3933301389482	180.538630310432	20.2519052595823	3.14776887184377	7.55021135771255e-07	0.000349744899346811	Cyp26b1	6	84548396	84570890	-	5352	protein_coding	cytochrome P450, family 26, subfamily b, polypeptide 1 [Source:MGI Symbol;Acc:MGI:2176159]	-
ENSMUSG00000081058	58.4622650397051	77.467892800999	45.3586526038328	80.6362021406701	65.318134869547	411.897494496962	261.059496044457	202.471223360556	339.022473871514	93.2923704565441	65.4486294909508	261.548611646007	-1.9948	7.68981436971523e-07	0.000349744899346811	H3c15	3	96145424	96146443	-	1020	protein_coding	H3 clustered histone 15 [Source:MGI Symbol;Acc:MGI:2448357]	-
ENSMUSG00000016194	7075.05834413201	4477.15234426091	5848.24227572084	5622.38134706101	5232.23708929047	1144.42656634287	1161.83235176542	759.267087602084	706.489010176693	3128.33655280912	5651.01428009305	1380.07031373924	2.03400897137631	8.28228613820363e-07	0.000367032695709162	Hsd11b1	1	192903942	192946383	-	4251	protein_coding	hydroxysteroid 11-beta dehydrogenase 1 [Source:MGI Symbol;Acc:MGI:103562]	-
ENSMUSG00000042331	53.9651677289586	68.8603491564435	27.2151915622997	116.966798709543	83.1321716521508	261.789078135095	332.400079047598	431.384584100289	379.766671411628	130.812128140154	70.0279357618792	307.230508166953	-2.1264	1.04497613042893e-06	0.000442618874849563	Specc1	11	61847589	62113839	+	14840	protein_coding	sperm antigen with calponin homology and coiled-coil domains 1 [Source:MGI Symbol;Acc:MGI:2442356]	-
ENSMUSG00000099719	86.569123231871	99.6015764584273	4.53586526038328	92.1556595893372	106.035933229784	991.916415319213	421.771798414169	663.319903397642	1012.45487094962	180.500455883314	77.7796315539606	653.992688792792	-3.06811	1.06576407345847e-06	0.000442618874849563	Gm28802	1	58889244	58931951	-	944	unprocessed_pseudogene	predicted gene 28802 [Source:MGI Symbol;Acc:MGI:5579508]	-
ENSMUSG00000096225	184.380989740608	39.3487709465392	96.7651255548433	0	57.6835476770026	0	0	0	0	3.04214251488731	75.6356867837987	0.608428502977462	7.04418266933415	1.07562302515082e-06	0.000442618874849563	Lhx8	3	154011931	154036296	-	2532	protein_coding	LIM homeobox protein 8 [Source:MGI Symbol;Acc:MGI:1096343]	Homeobox
ENSMUSG00000045545	0	6.14824546039674	0	5.31667266861561	3.39314986335309	258.18647614241	62.7169960467165	90.6587567286071	92.2510132983713	1.01404750496244	2.97161359847309	100.965457944214	-5.05477	1.25634970185869e-06	0.000504964927842411	Krt14	11	100093988	100098374	-	1758	protein_coding	keratin 14 [Source:MGI Symbol;Acc:MGI:96688]	-
ENSMUSG00000047976	85.4448489041844	28.281929117825	10.583685607561	25.6972512316421	18.662324248442	0	3.13584980233583	2.26646891821518	2.30627533245928	4.05619001984974	33.7340078219309	2.35295681457201	3.81504924655746	1.48134752493889e-06	0.000558064187323109	Kcna1	6	126617360	126623347	-	4780	protein_coding	potassium voltage-gated channel, shaker-related subfamily, member 1 [Source:MGI Symbol;Acc:MGI:96654]	-
ENSMUSG00000028558	6.74564596611982	6.14824546039674	0	6.20278478005154	6.78629972670619	49.2355605666922	29.0066106716064	30.2195855762024	42.2817144284202	23.323092614136	5.17659518665486	34.8133127714114	-2.69517	1.48532966596442e-06	0.000558064187323109	Calr4	4	109091682	109111768	+	2522	protein_coding	calreticulin 4 [Source:MGI Symbol;Acc:MGI:2140435]	-
ENSMUSG00000030621	317.045360407632	333.234903953504	1133.96631509582	46.0778297946686	61.9249850061939	26.4190812796885	23.5188735175187	33.9970337732277	33.8253715427361	60.8428502977462	378.449878851563	35.7206420821834	3.40447855795115	1.96951754179593e-06	0.000724237695209766	Me3	7	89281600	89503567	+	14624	protein_coding	malic enzyme 3, NADP(+)-dependent, mitochondrial [Source:MGI Symbol;Acc:MGI:1916679]	-
ENSMUSG00000000223	1136.64134529119	152.476487417839	229.817173192753	15.0639058944109	17.8140367826037	0	8.62358695642352	5.28842747583541	3.07503377661238	29.4073776439106	310.362589715759	9.27888517055639	5.06605963743811	2.05732811997867e-06	0.000740766706199819	Drp2	X	133305300	133357322	+	8553	protein_coding	dystrophin related protein 2 [Source:MGI Symbol;Acc:MGI:107432]	-
ENSMUSG00000040724	496.929252837494	279.130343902012	232.841083366342	48.7361661289764	61.9249850061939	36.0260199268479	4.70377470350374	2.26646891821518	14.6064104389088	33.4635676637604	223.912366248204	18.2132483302472	3.63284046389765	2.10639496839279e-06	0.00074295559670883	Kcna2	3	107008462	107022321	+	11906	protein_coding	potassium voltage-gated channel, shaker-related subfamily, member 2 [Source:MGI Symbol;Acc:MGI:96659]	-
ENSMUSG00000010175	49.468070418212	13.5261400128728	110.372721335993	7.97500900292341	20.3588991801186	0	3.13584980233583	3.02195855762024	0	1.01404750496244	40.340167990024	1.4343711729837	4.74704827651823	2.26919347731127e-06	0.000784369417367415	Prox1	1	189850232	189902911	-	8390	protein_coding	prospero homeobox 1 [Source:MGI Symbol;Acc:MGI:97772]	HPD
ENSMUSG00000039156	403.614483639503	545.964196883231	405.203963260906	476.728315952533	547.145415465686	2214.39935817025	1168.88801382068	948.894987092754	1575.95481051384	783.858721335963	475.731275040372	1338.3991781867	-1.49154	2.34052472715638e-06	0.0007872431866055	Stim2	5	54155841	54278399	+	5133	protein_coding	stromal interaction molecule 2 [Source:MGI Symbol;Acc:MGI:2151156]	-
ENSMUSG00000033933	305.802617130765	502.926478660454	506.504954076133	741.675837271877	525.089941353891	1915.38339277742	1201.81443674521	1257.89024960942	1868.85177773617	922.783229515817	516.399965698624	1433.34461727681	-1.47216	2.36860763197859e-06	0.0007872431866055	Vhl	6	113600920	113608594	+	2997	protein_coding	von Hippel-Lindau tumor suppressor [Source:MGI Symbol;Acc:MGI:103223]	-
ENSMUSG00000090306	5.62137163843319	8.60754364455544	7.55977543397213	7.97500900292341	11.0277370558976	117.684998427703	30.5745355727743	87.6367981709869	55.3506079790228	13.1826175645117	8.15828735515634	60.8859115429998	-2.88959	3.24588367738397e-06	0.00105846429426844	Adh6-ps1	3	138079882	138100864	+	3083	transcribed_unprocessed_pseudogene	alcohol dehydrogenase 6 (class V), pseudogene 1 [Source:MGI Symbol;Acc:MGI:1918999]	-
ENSMUSG00000061540	14.6155662599263	6.14824546039674	10.583685607561	15.9500180058468	7.63458719254446	105.676325118754	39.9820849797818	71.7715157434806	95.3260470749837	19.2669025942863	10.9864205052551	66.4045751022573	-2.58951	3.60183896903487e-06	0.00113615400044962	Orm2	4	63280686	63284115	+	775	protein_coding	orosomucoid 2 [Source:MGI Symbol;Acc:MGI:97444]	-
ENSMUSG00000018822	157.398405876129	593.920511474326	68.0379789057492	2411.11105521718	1548.97291262069	6834.13598012306	9457.72300384485	11881.5855589234	11020.1522969346	7012.13849681525	955.888172818814	9241.14706732822	-3.2727	3.61560319532078e-06	0.00113615400044962	Sfrp5	19	42186410	42190691	-	1900	protein_coding	secreted frizzled-related sequence protein 5 [Source:MGI Symbol;Acc:MGI:1860298]	-
ENSMUSG00000026778	478.940863594507	195.514205640616	2713.96	15.0639058944109	44.9592356894285	16.812142632529	14.1113241105112	24.1756684609619	43.0504728725733	61.8568978027086	689.687518322992	32.0013011758568	4.4292928106569	3.73079184672967e-06	0.00114557992181841	Prkcq	2	11176919	11306033	+	7081	protein_coding	protein kinase C, theta [Source:MGI Symbol;Acc:MGI:97601]	-
ENSMUSG00000073600	638.58781812601	163.543329246553	3073.80469145307	37.2167086803093	100.097920968916	24.0173466178986	53.309446639709	15.8652824275062	32.2878546544299	95.320465466469	802.650093694971	44.1600791612026	4.18405844164583	3.77816672705256e-06	0.00114557992181841	Prob1	18	35783404	35788291	-	4888	protein_coding	proline rich basic protein 1 [Source:MGI Symbol;Acc:MGI:2686460]	-
ENSMUSG00000024672	39.3496014690323	39.3487709465392	10.583685607561	25.6972512316421	32.2349237018544	278.601220767624	69.7726581019721	94.4362049256324	221.402431916091	85.1799904168446	29.4428465913258	149.878501225633	-2.3402	4.48210547068499e-06	0.0013355901525836	Ms4a7	19	11298403	11313510	-	4453	protein_coding	membrane-spanning 4-domains, subfamily A, member 7 [Source:MGI Symbol;Acc:MGI:1918846]	-
ENSMUSG00000006784	111.303158440977	340.61279850598	36.2869220830662	14.177793782975	27.993486372663	0	10.9754743081754	9.06587567286071	6.15006755322475	6.08428502977462	106.074831837132	6.45514051280709	4.01835443226489	5.16191337223794e-06	0.00151209065783709	Odad4	11	100436433	100463394	+	6147	protein_coding	outer dynein arm complex subunit 4 [Source:MGI Symbol;Acc:MGI:1921657]	-
ENSMUSG00000024059	845.454294420351	309.871571203996	2425.17595921826	29.2416996773858	95.0081961738866	19.2138772943189	33.7103853751101	43.8183990854934	14.6064104389088	116.61546307068	740.950344138776	45.5929070529023	4.02281513810386	5.46330157997457e-06	0.00157370402011167	Clip4	17	72075468	72171268	+	8514	protein_coding	CAP-GLY domain containing linker protein family, member 4 [Source:MGI Symbol;Acc:MGI:1919100]	-
ENSMUSG00000028557	3569.57099040507	3943.48463829847	2727.56697657714	4739.81368407082	4106.55962212308	11033.5690362626	7393.54987145729	7491.43526434057	8925.28553661742	6046.76527209101	3817.39918229492	8178.12099615378	-1.09894	5.62304626768572e-06	0.00159316571548217	Rnf11	4	109308295	109341925	-	4263	protein_coding	ring finger protein 11 [Source:MGI Symbol;Acc:MGI:1352759]	-
ENSMUSG00000040441	426.099970193235	1505.09048870512	527.672325291255	27.469475454514	313.018074894323	0	36.846235177446	32.4860544944175	42.2817144284202	64.8990403175959	559.87006690769	35.3026088835759	3.98503968474515	6.24692175306479e-06	0.00171104735264967	Slc26a10	10	127007262	127016514	-	4519	protein_coding	solute carrier family 26, member 10 [Source:MGI Symbol;Acc:MGI:2143920]	-
ENSMUSG00000042249	520.539013718913	1085.78014830607	633.509181366865	450.144952609455	555.628290124069	236.570864186302	254.787796439786	316.55015891072	271.371730786042	243.371401190985	649.120317225073	264.530390302767	1.29350884579008	6.32728280016785e-06	0.00171104735264967	Grk3	5	113058348	113163657	-	8693	protein_coding	G protein-coupled receptor kinase 3 [Source:MGI Symbol;Acc:MGI:87941]	-
ENSMUSG00000036578	136.037193650083	52.874910959412	68.0379789057492	19.4944664515906	19.5106117142803	0	8.62358695642352	3.02195855762024	9.22510132983713	1.01404750496244	59.191032336223	4.37693886976866	3.71383487568241	6.33611239770749e-06	0.00171104735264967	Fxyd7	7	30741938	30750892	-	693	protein_coding	FXYD domain-containing ion transport regulator 7 [Source:MGI Symbol;Acc:MGI:1889006]	-
ENSMUSG00000047246	218.109219571208	218.877538390124	178.410700241742	331.40592967704	251.093089888129	542.792033564509	559.749189716945	547.729988568668	461.255066491856	398.520669450237	239.579295553649	502.009389558443	-1.06363	6.58943206219491e-06	0.00175207929739869	H2bc6	13	23767653	23805107	-	4446	protein_coding	H2B clustered histone 6 [Source:MGI Symbol;Acc:MGI:2448380]	-
ENSMUSG00000057229	1143.38699125731	735.330157063451	932.876288552161	349.128171905758	464.013243813535	166.920558994395	235.972697625771	198.693775163531	253.690286570521	313.340679033393	724.946970518443	233.723599477522	1.63192953229144	6.76233058899176e-06	0.00177080847832643	Dmac2	7	25318839	25324976	+	3020	protein_coding	distal membrane arm assembly complex 2 [Source:MGI Symbol;Acc:MGI:1913599]	-
ENSMUSG00000027806	757.760896860793	759.923138905038	710.61889079338	1303.47091592226	1047.63502031027	1519.09717358209	2424.79585965618	1864.54843005169	2598.40354123746	1978.40668218171	915.881772558348	2077.05033734182	-1.18059	7.17865995360228e-06	0.00185177283549415	Tsc22d2	3	58322136	58374204	+	11244	protein_coding	TSC22 domain family, member 2 [Source:MGI Symbol;Acc:MGI:1919283]	TSC22
ENSMUSG00000054622	3.37282298305991	1.22964909207935	0	1.77222422287187	1.69657493167655	46.8338259049023	13.3273616599273	15.8652824275062	15.3751688830619	17.2388075843614	1.61425424593754	21.7280892919518	-3.68233	7.51518549238256e-06	0.0018902857718677	D730045B01Rik	5	151291183	151351675	-	1547	lncRNA	RIKEN cDNA D730045B01 gene [Source:MGI Symbol;Acc:MGI:1925117]	-
ENSMUSG00000091971	896.04663916625	126.653856484173	444.514795517561	68.230632580567	272.300276534086	76.8555091772756	49.3896343867893	54.3952540371643	46.8942650933387	68.9552303374457	361.549240056527	59.2979786064027	2.60952510065996	7.5467059109455e-06	0.0018902857718677	Hspa1a	17	35188166	35191132	-	2967	protein_coding	heat shock protein 1A [Source:MGI Symbol;Acc:MGI:96244]	-
ENSMUSG00000043639	426.099970193235	99.6015764584273	1838.53738554202	40.761157126053	52.5938228819729	31.2225506032682	34.4943478256941	40.7964405278732	20.7564779921335	52.7304702580467	491.518782440342	36.0000574414031	3.77067082229665	7.89868995467633e-06	0.00195018654980959	Rbm20	19	53665737	53855511	+	6790	protein_coding	RNA binding motif protein 20 [Source:MGI Symbol;Acc:MGI:1920963]	-
ENSMUSG00000064358	46126.7271163273	61147.9900509219	62121.6986511226	5658.71194362988	5617.35959878104	5756.9579843103	2856.75916992794	6538.00733941138	5532.75452256982	5761.81792319656	36134.4974721565	5289.2593878832	2.77222755629149	8.14794960163034e-06	0.00196896495835318	mt-Co3	MT	8607	9390	+	784	protein_coding	mitochondrially encoded cytochrome c oxidase III [Source:MGI Symbol;Acc:MGI:102502]	-
ENSMUSG00000086546	0	0	0	2.6583363343078	5.08972479502964	55.2398972211668	21.9509486163508	30.2195855762024	66.1132261971661	7.09833253473705	1.54961222586749	36.1243980291246	-4.40092	8.20259659789554e-06	0.00196896495835318	Gm13709	2	73201253	73209641	+	614	lncRNA	predicted gene 13709 [Source:MGI Symbol;Acc:MGI:3651118]	-
ENSMUSG00000031147	340.655121289051	302.49367665152	254.008454581464	104.56122914944	247.699940024776	91.2659171480148	92.5075691689069	71.0160261040756	92.2510132983713	97.3485604763939	249.88368433925	88.8778172391525	1.49077093683914	8.5770667139379e-06	0.00203064991804094	Magix	X	7539403	7547490	-	2910	protein_coding	MAGI family member, X-linked [Source:MGI Symbol;Acc:MGI:1859644]	-
ENSMUSG00000061132	85.4448489041844	39.3487709465392	34.7749669962718	61.1417356890795	64.4698474037088	366.264535922954	141.113241105112	264.421373791771	396.679357182997	76.0535628721827	57.0360339879567	248.906414175003	-2.12137	8.96861396485132e-06	0.00209465615073683	Blnk	19	40917371	40982978	-	5991	protein_coding	B cell linker [Source:MGI Symbol;Acc:MGI:96878]	-
ENSMUSG00000030701	1404.21863528061	402.095253109947	2035.0915468253	70.0028568034389	79.7390217887977	0	54.093409090293	38.529971609658	36.1316468751954	86.1940379218071	798.229462761618	42.9898130993907	4.2133085939267	1.03640569555547e-05	0.00235822668308897	Plekhb1	7	100292099	100311621	-	3713	protein_coding	pleckstrin homology domain containing, family B (evectins) member 1 [Source:MGI Symbol;Acc:MGI:1351469]	-
ENSMUSG00000026489	5425.74790541571	6249.07668594725	30815.1566239572	979.153883136708	1043.39358298108	528.38162559377	782.394525682789	763.800025438515	700.338942623469	1618.41981792005	8902.50573628759	878.666987451718	3.34076890228289	1.03700299667165e-05	0.00235822668308897	Coq8a	1	179992803	180027167	-	5293	protein_coding	coenzyme Q8A [Source:MGI Symbol;Acc:MGI:1914676]	-
ENSMUSG00000064357	52153.9617870554	86005.3464473059	109120.822524127	4084.09072160822	13497.9501564186	2053.48313583033	3218.94982209773	4798.87018950094	8656.98883960799	11576.3663166512	52972.4343273031	6060.93166073763	3.12761144736532	1.07373919678106e-05	0.0024100564335022	mt-Atp6	MT	7927	8607	+	681	protein_coding	mitochondrially encoded ATP synthase 6 [Source:MGI Symbol;Acc:MGI:99927]	-
ENSMUSG00000016024	123.67017604553	890.265942665449	394.620277653345	1766.02143809182	1133.31205435993	4957.18034193428	4492.88880429665	4957.52	6647.4542665918	2438.78424943466	861.577977763215	4698.76613520668	-2.44676	1.12648896119136e-05	0.002496039579009	Lbp	2	158148413	158174772	+	4831	protein_coding	lipopolysaccharide binding protein [Source:MGI Symbol;Acc:MGI:1098776]	-
ENSMUSG00000100862	30371.1466881268	61960.7881007863	23580.4515336459	4186.87972653479	5272.95488765071	1146.82830100466	3420.4281718978	5747.76517659369	3380.99963738531	3722.5683907171	25074.4441873489	3483.71793551971	2.84745514073352	1.15389793516223e-05	0.00252440734346947	Gm10925	1	24653055	24653732	-	678	unprocessed_pseudogene	predicted gene 10925 [Source:MGI Symbol;Acc:MGI:3809095]	-
ENSMUSG00000039661	336.158023978304	363.976131255487	2328.41083366342	59.3695114662076	139.119144397477	18.013009963424	64.2849209478844	76.304453579911	70.7257768620847	75.0395153672203	645.406728952178	60.8735353441049	3.4038441764771	1.20682999828713e-05	0.0025261828186038	Dusp26	8	31579499	31587075	+	2305	protein_coding	dual specificity phosphatase 26 (putative) [Source:MGI Symbol;Acc:MGI:1914209]	-
ENSMUSG00000040690	179.883892429862	193.054907456458	27.2151915622997	189.62799184729	160.326331043434	493.556472997817	698.510543470305	874.857002431059	1555.96709096586	267.708541310083	150.021662867869	778.119930235025	-2.37319	1.22590923633296e-05	0.0025261828186038	Col16a1	4	129941633	129993076	+	6750	protein_coding	collagen, type XVI, alpha 1 [Source:MGI Symbol;Acc:MGI:1095396]	-
ENSMUSG00000038763	1550.37429787987	231.174029310918	3689.1704117784	24.8111391202062	114.518807888167	19.2138772943189	30.5745355727743	40.0409508884681	21.5252364362866	180.500455883314	1122.00973719551	58.3710112150323	4.26534087263274	1.23120252426864e-05	0.0025261828186038	Alpk3	7	80707348	80755360	+	6445	protein_coding	alpha-kinase 3 [Source:MGI Symbol;Acc:MGI:2151224]	-
ENSMUSG00000086607	26.9825838644793	6.14824546039674	142.123778158676	2.6583363343078	0	0	0	0	0	0	35.582588763572	0	7.76138432047772	1.24240895435586e-05	0.0025261828186038	4930511M06Rik	18	57506527	57685479	-	4176	lncRNA	RIKEN cDNA 4930511M06 gene [Source:MGI Symbol;Acc:MGI:1922334]	-
ENSMUSG00000021365	167.516874825309	400.865604017868	152.707463766237	565.339527096126	476.73755580111	812.987183015869	1265.31539524251	1418.0540531633	2130.22964874822	910.614659456268	352.63340510133	1307.44018792523	-1.88914	1.36818567264888e-05	0.00272810670761301	Nedd9	13	41463057	41640838	-	6376	protein_coding	neural precursor cell expressed, developmentally down-regulated gene 9 [Source:MGI Symbol;Acc:MGI:97302]	-
ENSMUSG00000106019	146.155662599263	400.865604017868	275.175825796586	62.0278478005154	83.1321716521508	27.6199486105834	27.4386857704385	14.3543031486961	43.8192313167264	60.8428502977462	193.471422373276	34.8150038288381	2.47406925672664	1.37328752856756e-05	0.00272810670761301	Gm43672	3	22128574	22130306	-	1733	lncRNA	predicted gene 43672 [Source:MGI Symbol;Acc:MGI:5663809]	-
ENSMUSG00000037060	1780.85053505563	1706.75293980614	636.533091540453	2896.70049228407	2420.16414003659	6093.20083696088	5519.09565211105	5917.75034545983	7039.52107310988	4183.96000547501	1888.20023974458	5750.70558262333	-1.6063	1.40634055334035e-05	0.00276202088447514	Cavin3	7	105129290	105131507	-	1662	protein_coding	caveolae associated 3 [Source:MGI Symbol;Acc:MGI:1923422]	-
ENSMUSG00000022548	812.850338917439	332.005254861424	5538.29148292798	108.99178970662	424.992020384975	27.6199486105834	135.625503951024	169.229679226733	142.989070612476	131.826175645117	1443.42617735969	121.458075609187	3.56969202694371	1.46765702776987e-05	0.0028205117762494	Apod	16	31115010	31133626	-	2577	protein_coding	apolipoprotein D [Source:MGI Symbol;Acc:MGI:88056]	-
ENSMUSG00000109771	4.49709731074655	39.3487709465392	9.07173052076656	22.1528027858984	43.2626607577519	129.693671736653	169.335889326135	180.562023817809	181.42699282013	46.6461852282721	23.6666124643405	141.533	-2.57089	1.46876155680406e-05	0.0028205117762494	Gm35315	5	110224002	110242286	-	3693	protein_coding	predicted gene, 35315 [Source:MGI Symbol;Acc:MGI:5594474]	zf-C2H2
ENSMUSG00000028150	1569.48696145055	529.978758686199	5343.2492767315	275.580866656576	297.748900509234	235.369996855407	132.489654148689	111.056976992544	69.9570184179316	318.410916558205	1603.20895280681	173.456912594555	3.20886543134387	1.63902167044646e-05	0.00311288038794794	Rorc	3	94280101	94305583	+	3559	protein_coding	RAR-related orphan receptor gamma [Source:MGI Symbol;Acc:MGI:104856]	THR-like
ENSMUSG00000101111	16020.9091695346	21494.266129547	49658.6528706761	2138.18852489491	3223.49237018544	2028.26492188154	2809.7214228929	3448.81020388409	2449.26440307176	2340.4216414533	18507.1018129676	2615.29651863672	2.82296819275341	1.72809212131895e-05	0.00324531502818962	Gm28437	1	24652270	24653052	-	783	unprocessed_pseudogene	predicted gene 28437 [Source:MGI Symbol;Acc:MGI:5579143]	-
ENSMUSG00000104841	0	4.9185963683174	0	8.86112111435935	8.48287465838273	91.2659171480148	63.5009584973005	33.9970337732277	19.9877195479804	36.5057101786477	4.4525184282119	49.0514678290342	-3.3984	1.74630734028603e-05	0.00324531502818962	Gm17743	3	144484773	144486447	+	1675	processed_pseudogene	predicted gene, 17743 [Source:MGI Symbol;Acc:MGI:5009819]	-
ENSMUSG00000018507	301.305519820019	172.150872891109	65.0140687321603	282.669763548063	258.727677080673	372.268872577429	1007.39174900038	795.530590293527	714.945353062378	893.375851871906	215.973580414405	756.702483361125	-1.8066	1.88838298739217e-05	0.00347201310330838	Trpv2	11	62465312	62491341	+	4485	protein_coding	transient receptor potential cation channel, subfamily V, member 2 [Source:MGI Symbol;Acc:MGI:1341836]	-
ENSMUSG00000034353	502.550624475927	306.182623927758	349.261625049512	50.5083903518483	157.781468645919	42.0303565813226	63.5009584973005	59.6836815129997	59.9631586439413	76.0535628721827	273.256946490193	60.2463436215494	2.17886930718118	2.02227999181509e-05	0.00360708188694722	Ramp1	1	91107544	91152918	+	3022	protein_coding	receptor (calcitonin) activity modifying protein 1 [Source:MGI Symbol;Acc:MGI:1858418]	-
ENSMUSG00000084169	78.6992029380646	17.2150872891109	796.800330740663	0	12.7243119875741	0	0	0	0	1.01404750496244	181.087786591082	0.202809500992487	9.53572	2.02445722984366e-05	0.00360708188694722	Gm12240	11	56153681	56153909	-	229	processed_pseudogene	predicted gene 12240 [Source:MGI Symbol;Acc:MGI:3649325]	-
ENSMUSG00000001504	83.1963002488111	11.0668418287141	60.4782034717771	7.08889689148748	27.1451989068247	0	0	4.53293783643035	0	3.04214251488731	37.7950882695229	1.51501607026353	4.61545434984526	2.0840813868425e-05	0.00367542638865295	Irx2	13	72776939	72782317	+	3282	protein_coding	Iroquois homeobox 2 [Source:MGI Symbol;Acc:MGI:1197526]	Homeobox
ENSMUSG00000030553	56.2137163843319	24.592981841587	193.530251109687	0.886112111435935	10.1794495900593	0	3.13584980233583	1.51097927881012	0.768758444153094	5.07023752481218	57.0805022074201	2.09716501002224	4.75714083403284	2.12356559933795e-05	0.0037072307326624	Pgpep1l	7	67886358	67913981	-	1006	protein_coding	pyroglutamyl-peptidase I-like [Source:MGI Symbol;Acc:MGI:1925694]	-
ENSMUSG00000026433	222.606316881954	317.249465756472	146.659643419059	286.214211993807	367.308472707972	1405.01477714707	628.737885368333	846.148396133666	786.439888368615	404.604954480012	268.007622151853	814.189180299539	-1.601	2.20987697309724e-05	0.00379669756585028	Rab29	1	131794962	131800625	+	1468	protein_coding	RAB29, member RAS oncogene family [Source:MGI Symbol;Acc:MGI:2385107]	-
ENSMUSG00000046805	207.990750622028	404.554551294106	210.161757064425	381.914320028888	402.93654627318	632.857083381629	800.42566204622	2157.67841014085	3039.67088818133	519.192322540767	321.511585056525	1429.96487325816	-2.15267	2.21874937308846e-05	0.00379669756585028	Mpeg1	19	12438143	12442647	+	4334	protein_coding	macrophage expressed gene 1 [Source:MGI Symbol;Acc:MGI:1333743]	-
ENSMUSG00000018362	259.707369695613	168.461925614871	358.333355570279	247.225279090626	223.947890981304	1152.83263765913	535.446353748842	481.246900301023	724.170454392215	472.546137312495	251.535164190539	673.248496682742	-1.42099	2.30973169285965e-05	0.00391363655369543	Kpna2	11	106879455	106890367	-	2873	protein_coding	karyopherin (importin) alpha 2 [Source:MGI Symbol;Acc:MGI:103561]	-
ENSMUSG00000030319	491.30788119906	243.470520231711	580.59075332906	135.575153049698	164.567768372625	38.4277545886378	65.8528458490523	50.617805840139	25.3690286570521	142.980698199703	323.102415236431	64.6496266269169	2.32142265871658	2.33643477757116e-05	0.00392044682143323	Cand2	6	115751499	115782518	+	5474	protein_coding	cullin-associated and neddylation-dissociated 2 (putative) [Source:MGI Symbol;Acc:MGI:1914338]	-
ENSMUSG00000037664	901.668010804683	1356.30294856352	1026.61750393342	473.183867506789	671.843672943912	373.469739908324	420.203873513001	318.816627828935	366.697777861026	357.95876925174	885.923200750464	367.429357672605	1.26885463716503	2.38920023710783e-05	0.00395546353637162	Cdkn1c	7	143012076	143014787	-	2039	protein_coding	cyclin-dependent kinase inhibitor 1C (P57) [Source:MGI Symbol;Acc:MGI:104564]	-
ENSMUSG00000028581	457.579651368461	633.269282420865	305.414927532474	752.309182609109	626.884437254484	2057.08573782302	1266.09935769309	2638.92531044187	3092.7152208279	638.849928126335	555.091496237079	1938.73511098244	-1.80376	2.40775970883546e-05	0.00395546353637162	Laptm5	4	130640436	130663452	+	3788	protein_coding	lysosomal-associated protein transmembrane 5 [Source:MGI Symbol;Acc:MGI:108046]	-
ENSMUSG00000022887	213.612122260461	50.4156127752533	358.333355570279	163.930740615648	80.587309254636	52.838162559377	13.3273616599273	13.5988135092911	6.15006755322475	42.5899952084223	173.375828095255	25.7008800980485	2.76547946469696	2.42596270818372e-05	0.00395546353637162	Masp1	16	23268167	23339565	-	9833	protein_coding	mannan-binding lectin serine peptidase 1 [Source:MGI Symbol;Acc:MGI:88492]	-
ENSMUSG00000000753	1861.79828664907	1356.30294856352	489.873448121394	1363.7265394999	1956.9991836889	3689.06444050923	4263.18780627555	4392.41676350101	5830.26404045707	2751.11088096309	1405.74008130456	4185.20878634119	-1.57359	2.47365226719681e-05	0.00398548964655149	Serpinf1	11	75300595	75313527	-	2359	protein_coding	serine (or cysteine) peptidase inhibitor, clade F, member 1 [Source:MGI Symbol;Acc:MGI:108080]	-
ENSMUSG00000018919	0	0	0	0.886112111435935	0	21.6156119561088	6.27169960467165	18.8872409851265	25.3690286570521	2.02809500992487	0.177222422287187	14.8343352425768	-5.62659	2.49400145948662e-05	0.00398548964655149	Tm4sf5	11	70396070	70402004	+	1125	protein_coding	transmembrane 4 superfamily member 5 [Source:MGI Symbol;Acc:MGI:1922854]	-
ENSMUSG00000025190	1726.88536732667	628.350686052547	16300.3877907307	158.614067947032	234.975628037202	212.553517568403	161.496264820295	256.110987758315	219.096156583632	409.675192004824	3809.84270801883	251.786423747094	3.91941761204141	2.5135588235498e-05	0.00398548964655149	Got1	19	43488191	43513044	-	2539	protein_coding	glutamic-oxaloacetic transaminase 1, soluble [Source:MGI Symbol;Acc:MGI:95791]	-
ENSMUSG00000027375	422.727147210176	45.4970164069359	37.7988771698607	5.31667266861561	8.48287465838273	0	0	0	6.15006755322475	6.08428502977462	103.964517622794	2.44687051659987	5.40573048930793	2.64416010444521e-05	0.00410636715287469	Mal	2	127475146	127498615	-	2778	protein_coding	myelin and lymphocyte protein, T cell differentiation protein [Source:MGI Symbol;Acc:MGI:892970]	-
ENSMUSG00000029816	221.482042554267	195.514205640616	508.016909162927	199.375225073085	316.411224757676	312.225506032682	600.515237147311	4508.76216796939	6632.07909770874	425.899952084223	288.159921437715	2495.89639218847	-3.11519	2.66107227403787e-05	0.00410636715287469	Gpnmb	6	49013480	49047863	+	6514	protein_coding	glycoprotein (transmembrane) nmb [Source:MGI Symbol;Acc:MGI:1934765]	-
ENSMUSG00000087129	2.24854865537327	0	1.51195508679443	6.20278478005154	4.24143732919137	39.6286219195327	24.3028359681027	23.4201788215568	12.3001351064495	24.3371401190985	2.84094517028212	24.797782386948	-3.03653	2.76193066414786e-05	0.00418723225161995	Gm16316	2	163526924	163534199	-	3393	lncRNA	predicted gene 16316 [Source:MGI Symbol;Acc:MGI:3826530]	-
ENSMUSG00000085519	17.9883892429862	11.0668418287141	0	20.3805785630265	7.63458719254446	510.368615630346	54.877371540877	68.7495571858604	99.9385977399022	15.2107125744365	11.4140793654543	149.828970934284	-3.70067	2.93995295072825e-05	0.00441492790504267	Gm13703	2	73187612	73194677	+	449	lncRNA	predicted gene 13703 [Source:MGI Symbol;Acc:MGI:3651307]	-
ENSMUSG00000091898	1110.7830357544	2748.26572079734	12975.5985548698	16.8361301172828	373.24648496884	226.963925539142	11.7594367587593	6.04391711524047	16.9126857713681	66.9271353275208	3444.94598530153	65.7214201024061	5.71396888773881	2.96321030483683e-05	0.00441492790504267	Tnnc1	14	30930269	30933686	+	1041	protein_coding	troponin C, cardiac/slow skeletal [Source:MGI Symbol;Acc:MGI:98779]	-
ENSMUSG00000001999	360.89205918741	618.513493315913	358.333355570279	509.514464075663	466.55810621105	1328.15926796979	881.957756906951	889.211305579755	1169.28159355686	714.903490998517	462.762295672063	996.702683002375	-1.10607	3.00441896077139e-05	0.00443806605974461	Blvra	2	126912585	126939004	+	2446	protein_coding	biliverdin reductase A [Source:MGI Symbol;Acc:MGI:88170]	-
ENSMUSG00000029664	4.49709731074655	24.592981841587	18.1434610415331	38.9889329031811	55.986972745326	200.544844259454	119.946254939345	150.342438241607	162.976790160456	68.9552303374457	28.4418891684748	140.553111587661	-2.29115	3.05407984600077e-05	0.00447319169308741	Tfpi2	6	3962595	3988919	-	1747	protein_coding	tissue factor pathway inhibitor 2 [Source:MGI Symbol;Acc:MGI:108543]	-
ENSMUSG00000001604	1856.17691501064	649.254720617896	1873.31235253829	41.6472692374889	207.830429130377	72.0520398536959	37.6301976280299	50.617805840139	54.5818495348697	248.441638715797	925.644337306939	92.6647063145063	3.32129849483387	3.23906999819331e-05	0.00470427283855252	Tcea3	4	135975040	136002209	+	1400	protein_coding	transcription elongation factor A (SII), 3 [Source:MGI Symbol;Acc:MGI:1196908]	-
ENSMUSG00000075277	0	8.60754364455544	1.51195508679443	18.6083543401546	5.08972479502964	145.304947038287	39.9820849797818	71.0160261040756	53.0443326465635	27.3792826339858	6.76351557330683	67.3453346805387	-3.28274	3.27129250146406e-05	0.00471147902523361	Haglr	2	74578766	74593240	-	3021	lncRNA	Hoxd antisense growth associated long non-coding RNA [Source:MGI Symbol;Acc:MGI:3026978]	-
ENSMUSG00000008348	3889.98917379576	4303.77182227772	12325.4578675482	3022.52841210797	3679.02273934059	2274.44	1504.42394267061	996.490834375273	1763.5318708872	1613.34958039524	5444.15400301404	1630.44779060866	1.73941578013196	3.49680436440123e-05	0.00498791825142567	Ubc	5	125463029	125467266	-	2893	protein_coding	ubiquitin C [Source:MGI Symbol;Acc:MGI:98889]	-
ENSMUSG00000028402	1399.72153796986	1357.5325976556	1103.72721335993	1980.46056905931	1716.93383085667	4696.59213113008	2875.57426874195	2943.38763512211	2837.48741736907	2548.3013799706	1511.67514978027	3180.26856646676	-1.07229	3.52095137808212e-05	0.00498791825142567	Mpdz	4	81196737	81361052	-	12437	protein_coding	multiple PDZ domain crumbs cell polarity complex component [Source:MGI Symbol;Acc:MGI:1343489]	-
ENSMUSG00000108322	1258.06297268135	241.011222047552	743.881902702858	6.20278478005154	33.9314986335309	43.2312239122175	14.1113241105112	6.04391711524047	1.53751688830619	55.772612772934	456.618076169068	24.1393189598419	4.24731783074783	4.06615992278875e-05	0.00568119168984792	5430431A17Rik	7	44122960	44135599	+	2323	lncRNA	RIKEN cDNA 5430431A17 gene [Source:MGI Symbol;Acc:MGI:1918618]	-
ENSMUSG00000109783	50.5923447458987	15.9854381970315	175.386790068153	22.1528027858984	15.2691743850889	0	2.35188735175187	8.31038603345565	3.84379222076547	8.11238003969949	55.8773100364142	4.5236891291345	3.60497460517006	4.07607342209768e-05	0.00568119168984792	Gm45338	16	23338960	23378831	+	5216	lncRNA	predicted gene 45338 [Source:MGI Symbol;Acc:MGI:5791174]	-
ENSMUSG00000042532	128.167273356277	86.0754364455544	22.6793263019164	76.2056415834904	141.664006794992	653.271828006843	225.781185768179	349.791703044542	489.699128925521	173.402123348577	90.9583368964459	378.389193818732	-2.05193	4.2636016114179e-05	0.00589502613201085	Golga7b	19	42236013	42258787	+	2988	protein_coding	golgi autoantigen, golgin subfamily a, 7B [Source:MGI Symbol;Acc:MGI:1918396]	-
ENSMUSG00000027359	71.9535569719448	1000.93436095259	890.541546121917	0	62.7732724720322	0	3.91981225291978	0	0	4.05619001984974	405.240547303697	1.59520045455391	7.98840466948604	4.46316607151255e-05	0.00612197612809138	Slc27a2	2	126394327	126430163	+	3754	protein_coding	solute carrier family 27 (fatty acid transporter), member 2 [Source:MGI Symbol;Acc:MGI:1347099]	-
ENSMUSG00000026202	5457.22758659094	1603.46241607147	6660.16215732945	262.289184985037	514.062204297994	425.107035136806	117.594367587593	142.032052208151	97.6323224074429	748.367058662278	2899.44070985498	306.146567200454	3.2439996404892	4.61296037875784e-05	0.00627762159260407	Tuba4a	1	75190872	75196509	-	3701	protein_coding	tubulin, alpha 4A [Source:MGI Symbol;Acc:MGI:1095410]	-
ENSMUSG00000026207	6347.65285411875	1152.18119927835	3302.10990955903	248.111391202062	475.040980869433	123.689335082178	242.244397230443	297.662917925593	265.990421676971	587.133505373251	2305.01926700552	303.344115457687	2.92559230451436	4.65696683582533e-05	0.00628799670496635	Speg	1	75351941	75408964	+	12741	protein_coding	SPEG complex locus [Source:MGI Symbol;Acc:MGI:109282]	-
ENSMUSG00000092164	10.1184689491797	38.1191218544598	25.7032364755052	0.886112111435935	19.5106117142803	0	0	0	0	2.02809500992487	18.8675102209722	0.405619001984974	5.69134296865684	4.6942007144211e-05	0.00628913728273953	Rergl	6	139469971	139478974	-	958	protein_coding	RERG/RAS-like [Source:MGI Symbol;Acc:MGI:3642998]	-
ENSMUSG00000035783	1604.33946560883	1958.8310036824	1448.45297314906	1023.4594887085	1571.02838673248	3244.74352807811	4067.98115608015	2787.75676940467	4301.20349503656	2090.96595523254	1521.22226357626	3298.53018076641	-1.11685	5.2044500574757e-05	0.00687132695201615	Acta2	19	34218490	34232990	-	2196	protein_coding	actin alpha 2, smooth muscle, aorta [Source:MGI Symbol;Acc:MGI:87909]	-
ENSMUSG00000002341	23.6097608814194	55.3342091435707	0	70.8889689148748	41.5660858260754	252.182139487936	212.453824108252	259.132946315935	475.861476930765	119.657605585567	38.2798049531881	263.857598485691	-2.77814	5.21536802175328e-05	0.00687132695201615	Ncan	8	70545735	70573523	-	7195	protein_coding	neurocan [Source:MGI Symbol;Acc:MGI:104694]	-
ENSMUSG00000066058	284.441404904719	35.6598236703011	9.07173052076656	1.77222422287187	2.54486239751482	0	3.13584980233583	0	0.768758444153094	4.05619001984974	66.6980091432347	1.59215965326773	5.38806799430448	5.24801919612412e-05	0.00687132695201615	Cldn19	4	119112611	119119635	+	4263	protein_coding	claudin 19 [Source:MGI Symbol;Acc:MGI:3033992]	-
ENSMUSG00000023992	23.6097608814194	88.5347346297131	13.6075957811498	58.4833993547717	50.0489604844581	24.0173466178986	145.817015808616	840.859968657831	1366.08375526005	88.2221329317319	46.8568902263024	493.000043855225	-3.39386	5.5667924603746e-05	0.00720522847227769	Trem2	17	48653429	48661175	+	4946	protein_coding	triggering receptor expressed on myeloid cells 2 [Source:MGI Symbol;Acc:MGI:1913150]	-
ENSMUSG00000050335	1120.90150470358	1101.7655865031	573.030977895088	1886.53268524711	1265.6448990307	2990.15965392838	2447.53077072311	5741.72125947845	7261.69226347013	1827.31360394231	1189.57513067591	4053.68351030848	-1.76848	5.58641795570914e-05	0.00720522847227769	Lgals3	14	47605208	47623617	+	1858	protein_coding	lectin, galactose binding, soluble 3 [Source:MGI Symbol;Acc:MGI:96778]	-
ENSMUSG00000038170	13475.552091652	3334.80833771919	34773.455041185	1172.32632342974	1702.51294393741	1367.78788988933	903.124743072718	923.208339352982	781.058579259544	2544.24518995075	10891.7309475847	1303.88494830506	3.06237316183211	5.80385282461436e-05	0.00736523816235081	Pde4dip	3	97597140	97796023	-	16857	protein_coding	phosphodiesterase 4D interacting protein (myomegalin) [Source:MGI Symbol;Acc:MGI:1891434]	-
ENSMUSG00000022419	2031.56371012975	3174.95395574888	1333.54438655268	2762.89756345724	2275.95527084409	6724.85705301162	4664.57658097454	4466.45474816271	6081.64805169513	3890.90027654087	2315.78297734653	5165.68734207697	-1.15721	5.81717580973751e-05	0.00736523816235081	Deptor	15	54975713	55122667	+	8874	protein_coding	DEP domain containing MTOR-interacting protein [Source:MGI Symbol;Acc:MGI:2146322]	-
ENSMUSG00000026691	0	0	0	18.6083543401546	12.7243119875741	122.488467751283	140.329278654528	74.0379846616958	136.070244615098	29.4073776439106	6.26653326554575	100.466670665303	-3.95908	5.87238470760794e-05	0.00736523816235081	Fmo3	1	162781369	162812097	-	2413	protein_coding	flavin containing monooxygenase 3 [Source:MGI Symbol;Acc:MGI:1100496]	-
ENSMUSG00000029658	0	0	16.6315059547387	7.97500900292341	5.08972479502964	52.838162559377	40.7660474303657	115.589914828974	210.639813697948	10.1404750496244	5.93924795053835	85.9948827132578	-3.87823	5.90084679615366e-05	0.00736523816235081	Wdr95	5	149452144	149535359	+	3477	protein_coding	WD40 repeat domain 95 [Source:MGI Symbol;Acc:MGI:1923042]	-
ENSMUSG00000026621	353.022138893604	616.054195131754	175.386790068153	544.072836421664	466.55810621105	1579.14054012684	1248.85218378024	1754.24694269855	2691.42331297998	470.51804230257	431.018813345245	1548.83620437764	-1.84478	5.92355554340544e-05	0.00736523816235081	Mtarc1	1	184518964	184543510	-	2246	protein_coding	mitochondrial amidoxime reducing component 1 [Source:MGI Symbol;Acc:MGI:1913362]	-
ENSMUSG00000025630	1869.66820694288	1957.60135459032	2305.7315073615	2614.91684084744	2394.71551606145	8609.01789518576	3962.9301877019	4215.63218788023	4912.36645813827	3384.89057156461	2228.52668516072	5016.96746009416	-1.17052	6.12765319551627e-05	0.00756458786986484	Hprt	X	52077014	52110536	+	1289	protein_coding	hypoxanthine guanine phosphoribosyl transferase [Source:MGI Symbol;Acc:MGI:96217]	-
ENSMUSG00000113780	32.6039555029125	19.6743854732696	10.583685607561	25.6972512316421	14.4208869192506	0	4.70377470350374	3.02195855762024	3.07503377661238	4.05619001984974	20.5960329469272	2.97139141151722	2.75753868318357	6.3036632110535e-05	0.00772668165082536	Gm33195	13	44018145	44022065	+	2337	lncRNA	predicted gene, 33195 [Source:MGI Symbol;Acc:MGI:5592354]	-
ENSMUSG00000006435	1120.90150470358	200.432802008934	1768.98745154948	15.0639058944109	54.2903978136495	52.838162559377	15.6792490116791	9.82136531226577	19.9877195479804	119.657605585567	631.93521239401	43.596820403374	3.86007228382657	6.43845723251635e-05	0.00783632791194225	Neurl1a	19	47167259	47247880	+	7284	protein_coding	neuralized E3 ubiquitin protein ligase 1A [Source:MGI Symbol;Acc:MGI:1334263]	-
ENSMUSG00000039405	368.761979481217	404.554551294106	226.793263019164	640.659056568181	513.213916832155	3349.21898586596	1051.29364623309	1398.41132253876	1380.69016569896	549.61374768964	430.796553438965	1545.84557360528	-1.84213	6.53014113321362e-05	0.00789233770666651	Prss23	7	89156991	89176395	-	3767	protein_coding	protease, serine 23 [Source:MGI Symbol;Acc:MGI:1923703]	-
ENSMUSG00000038259	13.4912919322396	4.9185963683174	13.6075957811498	10.6333453372312	24.6003365093099	291.810761407468	27.4386857704385	54.3952540371643	44.5879897608795	51.7164227530842	13.4502331856496	93.989822745807	-2.79206	6.58390590723093e-05	0.00790205873574113	Gdf5	2	155782943	155787287	-	2320	protein_coding	growth differentiation factor 5 [Source:MGI Symbol;Acc:MGI:95688]	-
ENSMUSG00000017132	1412.08855557442	1340.31751036649	1655.5908200399	870.162093430088	969.592573453146	325.435046672526	628.737885368333	541.686071453427	648.832126865211	675.355638304982	1249.55031057281	564.009353732896	1.14631946781278	6.77268751121592e-05	0.00807257643147205	Cyth1	11	118022845	118139418	-	3905	protein_coding	cytohesin 1 [Source:MGI Symbol;Acc:MGI:1334257]	-
ENSMUSG00000038217	156.274131548443	210.269994745569	136.075957811498	200.261337184521	221.403028583789	704.909123235325	389.629337940226	321.838586386555	398.216874071303	315.368774043318	184.856889974764	425.992539135345	-1.20079	7.21884493294975e-05	0.0084872991140252	Tlcd2	11	75352541	75361725	+	1936	protein_coding	TLC domain containing 2 [Source:MGI Symbol;Acc:MGI:1917141]	-
ENSMUSG00000074785	28.1068581921659	15.9854381970315	13.6075957811498	40.761157126053	32.2349237018544	82.8598458317503	78.3962450583956	135.988135092911	149.139	39.547852693535	26.1391945996509	97.1862433684584	-1.88115	7.2989176315712e-05	0.00852345901530034	Plxnc1	10	94626728	94780697	-	8349	protein_coding	plexin C1 [Source:MGI Symbol;Acc:MGI:1890127]	-
ENSMUSG00000004383	225.979139865014	295.115782099044	213.185667238014	578.631208767665	373.24648496884	790.170703728865	693.022806316217	821.217238033299	919.435099207101	740.254678622578	337.231656587716	792.820105181612	-1.23073	7.45696760566343e-05	0.00862619526803591	Large1	8	73541227	74080168	-	7976	protein_coding	LARGE xylosyl- and glucuronyltransferase 1 [Source:MGI Symbol;Acc:MGI:1342270]	-
ENSMUSG00000040136	75.3263799550047	17.2150872891109	240.400858800314	0.886112111435935	10.1794495900593	0	3.13584980233583	5.28842747583541	1.53751688830619	6.08428502977462	68.8015775491849	3.20921583925041	4.40651470707648	7.48671694847762e-05	0.00862619526803591	Abcc8	7	45753947	45829457	-	8090	protein_coding	ATP-binding cassette, sub-family C (CFTR/MRP), member 8 [Source:MGI Symbol;Acc:MGI:1352629]	-
ENSMUSG00000041889	1207.47062793545	411.932445846582	1667.68646073425	33.6722602345655	130.636269739094	38.4277545886378	68.2047332008042	61.1946607918098	31.5190962102769	185.570693408126	690.279612897988	76.9833876399309	3.16466928714552	7.64532614837516e-05	0.00873981340351984	Shisa4	1	135298795	135302975	-	2418	protein_coding	shisa family member 4 [Source:MGI Symbol;Acc:MGI:1924802]	-
ENSMUSG00000028116	646.457738419816	930.844362704067	9088.3620267213	0.886112111435935	112.82223295649	37.2268872577429	2.35188735175187	8.31038603345565	0.768758444153094	89.2361804366944	2155.87449458262	27.5788199047596	6.29084817553621	7.68646437155017e-05	0.00873981340351984	Myoz2	3	122799855	122828664	-	3423	protein_coding	myozenin 2 [Source:MGI Symbol;Acc:MGI:1913063]	-
ENSMUSG00000036887	790.364852363706	716.88542068226	748.417767963241	938.392726010655	673.540247875589	3435.6814336904	1625.15416006054	2428.14370104786	2425.43289130301	734.170393592804	773.52020297909	2129.71651593892	-1.46099	7.86404113626193e-05	0.00887156312216121	C1qa	4	136623228	136626114	-	1040	protein_coding	complement component 1, q subcomponent, alpha polypeptide [Source:MGI Symbol;Acc:MGI:88223]	-
ENSMUSG00000037010	17.9883892429862	68.8603491564435	1.51195508679443	96.5862201465169	138.270856931639	1240.49595281446	594.243537542639	559.062333159744	516.605674470879	66.9271353275208	64.6435541128759	595.466926663049	-3.19881	7.90499751670905e-05	0.00887156312216121	Apln	X	47114023	47123730	-	3149	protein_coding	apelin [Source:MGI Symbol;Acc:MGI:1353624]	-
ENSMUSG00000002625	2687.01564317106	2055.97328195667	3424.57827158938	1278.65977680205	1866.2324248442	812.987183015869	933.699278645492	889.211305579755	844.096771680097	1396.34341433327	2262.49187967267	975.267590650897	1.21374993212036	8.34814642922033e-05	0.00928330578560068	Akap8l	17	32540398	32569581	-	5073	protein_coding	A kinase (PRKA) anchor protein 8-like [Source:MGI Symbol;Acc:MGI:1860606]	-
ENSMUSG00000021506	22.4854865537327	25.8226309336663	24.1912813887108	0	4.24143732919137	0	0	0	0	0	15.3481672410603	0	6.54697349501734	8.38956415781777e-05	0.00928330578560068	Pitx1	13	55972864	55984005	-	2656	protein_coding	paired-like homeodomain transcription factor 1 [Source:MGI Symbol;Acc:MGI:107374]	Homeobox
ENSMUSG00000020205	163.019777514562	131.57245285249	99.7890357284321	173.677973841443	194.257829676965	2689.94282120465	645.201096830596	213.803567951632	447.417414497101	230.188783626473	152.463413922779	845.31073682209	-2.46944	8.46122880438288e-05	0.00928330578560068	Phlda1	10	111342147	111344506	+	2205	protein_coding	pleckstrin homology like domain, family A, member 1 [Source:MGI Symbol;Acc:MGI:1096880]	-
ENSMUSG00000018411	797.110498329826	496.778233200057	820.991612129373	112.536238152364	147.60201905586	130.894539067548	119.946254939345	92.1697360074172	57.6568833114821	134.868318160004	475.003720173496	107.107146297159	2.14896963220542	8.4867344449743e-05	0.00928330578560068	Mapt	11	104122216	104222916	+	7531	protein_coding	microtubule-associated protein tau [Source:MGI Symbol;Acc:MGI:97180]	-
ENSMUSG00000000320	86.569123231871	184.447363811902	125.492272203937	48.7361661289764	123.00168254655	50.4364278975871	26.6547233198545	29.4640959367973	33.056613098583	46.6461852282721	113.649321584647	37.2516090962188	1.61416813866509	8.63186537580186e-05	0.00938267479811217	Alox12	11	70132283	70146179	-	4085	protein_coding	arachidonate 12-lipoxygenase [Source:MGI Symbol;Acc:MGI:87998]	-
ENSMUSG00000027438	1008.47407193491	147.557891049522	7668.63620022133	80.6362021406701	95.8564836397249	21.6156119561088	70.5566205525561	102.746590959088	79.9508781919218	107.489035526018	1800.23216979723	76.4717474371386	4.55643665119384	9.04031008479398e-05	0.0097652299497184	Napb	2	148535905	148574387	-	7051	protein_coding	N-ethylmaleimide sensitive fusion protein attachment protein beta [Source:MGI Symbol;Acc:MGI:104562]	-
ENSMUSG00000024330	110.17888411329	84.8457873534751	402.180053087317	11.5194574486672	14.4208869192506	0	14.1113241105112	3.02195855762024	14.6064104389088	14.1966650694741	124.629	9.18727163530287	3.75161789023812	9.30464613527477e-05	0.00993780147168117	Col11a2	17	34258411	34285659	+	6874	protein_coding	collagen, type XI, alpha 2 [Source:MGI Symbol;Acc:MGI:88447]	-
ENSMUSG00000021319	78.6992029380646	70.0899982485229	30.2391017358885	111.650126040928	117.91195775152	345.84979129774	200.694387349493	373.967371505504	370.541570081791	106.474988021056	81.7180773429848	279.505621651117	-1.76788	9.3150716797567e-05	0.00993780147168117	Sfrp4	13	19807274	19817164	+	4179	protein_coding	secreted frizzled-related protein 4 [Source:MGI Symbol;Acc:MGI:892010]	-
ENSMUSG00000021242	7884.53586006638	8260.78260058907	3509.24775644986	10962.092930574	8458.27432187342	30929.5389745299	17030.0163140353	19163.7501931487	25433.604366361	11410.0625258373	7814.98669391054	20793.3944747824	-1.41173	9.4132846738328e-05	0.00994705577019386	Npc2	12	84801336	84819926	-	5438	protein_coding	NPC intracellular cholesterol transporter 2 [Source:MGI Symbol;Acc:MGI:1915213]	-
ENSMUSG00000102070	15934.3400463027	46004.8614819647	17630.9082671098	5609.08966538947	3555.1727693282	6122.02165290236	2499.27229246165	4047.1579982929	2902.83188512208	2506.72543226714	17746.874446019	3615.60185220923	2.29527441136778	9.43885405491982e-05	0.00994705577019386	Gm28661	1	24653966	24654646	-	681	unprocessed_pseudogene	predicted gene 28661 [Source:MGI Symbol;Acc:MGI:5579367]	-
ENSMUSG00000032231	5674.21253183446	9052.67661588817	1297.25746446962	13180.0315454981	10175.2081527301	53209.2305646235	24473.7	27956.8941061842	34153.6313983895	17781.3229995163	7875.87726208408	31514.9637702087	-2.00046	9.61140152098317e-05	0.0100675062113426	Anxa2	9	69360902	69399077	+	3731	protein_coding	annexin A2 [Source:MGI Symbol;Acc:MGI:88246]	-
ENSMUSG00000010461	381.12899708577	99.6015764584273	420.32351412885	43.4194934603608	60.2284100745174	19.2138772943189	21.1669861657668	57.4172125947845	26.1377871012052	47.6602327332345	200.940398241585	34.319219177862	2.5457931869788	9.68652986960347e-05	0.010085078056407	Eya4	10	22978862	23226684	-	9418	protein_coding	EYA transcriptional coactivator and phosphatase 4 [Source:MGI Symbol;Acc:MGI:1337104]	-
ENSMUSG00000050052	1232.20466314455	1498.94224324473	560.935337200732	2361.48877697677	1691.48520688152	3813.9546429223	3828.08864620146	3303.75619311832	3915.28675607171	3615.07935519108	1469.01124548966	3695.23311870098	-1.33022	9.79699425488734e-05	0.0101390090842645	Tdrp	8	14002008	14025032	-	4695	protein_coding	testis development related protein [Source:MGI Symbol;Acc:MGI:1919398]	-
ENSMUSG00000028132	142.782839616203	81.156840077237	299.367107185296	35.4444844574374	26.2969114409865	21.6156119561088	14.1113241105112	6.79940675464553	10.7626182181433	37.5197576836101	117.009636555432	18.1617437446038	2.69277621882973	0.000101763133195371	0.0104133215461055	Tlcd4	3	120995410	121076747	-	7874	protein_coding	TLC domain containing 4 [Source:MGI Symbol;Acc:MGI:1923195]	-
ENSMUSG00000040447	1805.58457026474	668.929106091166	7707.94703247798	264.061409207909	592.952938620953	188.536170950504	374.734051379131	292.374490449758	387.454255853159	348.832341707078	2207.89501133255	318.386262067926	2.79332522024197	0.000101825570866853	0.0104133215461055	Spns2	11	72342464	72380730	-	4083	protein_coding	spinster homolog 2 [Source:MGI Symbol;Acc:MGI:2384936]	-
ENSMUSG00000006611	856.697037697217	882.888048112973	412.763738694878	1161.69297809251	992.49633503078	1330.56100263158	2511.03172922041	2710.69682618535	3867.62373253422	1460.22840714591	861.307627525672	2376.02833954349	-1.46352	0.000103884480210844	0.0105613851263765	Hfe	13	23886017	23894837	-	3572	protein_coding	homeostatic iron regulator [Source:MGI Symbol;Acc:MGI:109191]	-
ENSMUSG00000005054	622.847977538397	716.88542068226	562.447292287527	694.711895365773	639.608749242058	1693.22293656185	983.088913032281	1532.13298871346	2203.26170094277	819.350384009648	647.300267023203	1446.21	-1.15962	0.000104631330826981	0.0105751069630568	Cstb	10	78261503	78263456	+	603	protein_coding	cystatin B [Source:MGI Symbol;Acc:MGI:109514]	-
ENSMUSG00000044461	645.33346409213	287.737887546568	381.012681872195	384.572656363196	190.016392347773	78.0563765081705	109.754743081754	131.45519725648	74.5695690828501	222.076403586773	377.734616444372	123.182457903206	1.61657582226565	0.000106323825531298	0.0106836899805665	Shisa2	14	59862757	59869109	+	3672	protein_coding	shisa family member 2 [Source:MGI Symbol;Acc:MGI:2444716]	-
ENSMUSG00000032492	599.238216656978	633.269282420865	659.21241784237	370.394862580221	419.054008124107	117.684998427703	219.509486163508	346.769744486922	136.839003059251	230.188783626473	536.233757524908	210.198403152771	1.34858500000645	0.000107704485538963	0.0107598648761266	Pth1r	9	110551153	110576213	-	2925	protein_coding	parathyroid hormone 1 receptor [Source:MGI Symbol;Acc:MGI:97801]	-
ENSMUSG00000052085	80.9477515934379	517.682267765406	149.683553592648	351.786508240066	404.633121204856	291.810761407468	1544.40602765039	1883.43567103681	1872.69556995694	1114.43820795372	300.946640479283	1341.35724760107	-2.15569	0.00010964773034574	0.010891044388307	Dock8	19	24976898	25179796	+	10070	protein_coding	dedicator of cytokinesis 8 [Source:MGI Symbol;Acc:MGI:1921396]	-
ENSMUSG00000115240	14.6155662599263	73.7789455247609	10.583685607561	35.4444844574374	37.324648496884	510.368615630346	104.267005927666	129.94421797767	127.613901729414	76.0535628721827	34.3494660693139	189.649460827456	-2.4602	0.000112596331464634	0.0111200136954473	Gm5144	15	11906605	11907550	+	946	lncRNA	predicted gene 5144 [Source:MGI Symbol;Acc:MGI:3779468]	-
ENSMUSG00000030688	448.585456746968	466.037005898073	1082.55984214481	140.891825718314	123.849970012388	120.086733089493	126.217954544017	113.323445910759	91.4822548542182	91.2642754466193	452.38482010411	108.474932769021	2.05855478654503	0.000118312879693894	0.0116181903394862	Stard10	7	100966293	100995833	+	2419	protein_coding	START domain containing 10 [Source:MGI Symbol;Acc:MGI:1860093]	-
ENSMUSG00000116597	143.90711394389	0	54.4303831245993	9.74723322579528	5.08972479502964	0	0	0	0	3.04214251488731	42.6348910178628	0.608428502977462	6.20098433731179	0.000119537502298676	0.0116721279786893	Gm536	16	31436553	31457797	+	5432	lncRNA	predicted gene 536 [Source:MGI Symbol;Acc:MGI:2685382]	-
ENSMUSG00000086096	75.3263799550047	19.6743854732696	49.8945178642161	0	1.69657493167655	0	0	0	0	2.02809500992487	29.3183716448334	0.405619001984974	6.32925103829567	0.000125944405403975	0.0121603193217704	Gm12688	4	99541834	99543888	-	1400	lncRNA	predicted gene 12688 [Source:MGI Symbol;Acc:MGI:3650434]	-
ENSMUSG00000017978	246.216077763374	84.8457873534751	86.1814399472823	68.230632580567	103.491070832269	48.0346932357973	21.9509486163508	34.7525234126327	17.6814442155212	46.6461852282721	117.793001695393	33.8131589417148	1.80885212295535	0.000127928348538326	0.0122832535988216	Cadps2	6	23262772	23839420	-	9566	protein_coding	Ca2+-dependent activator protein for secretion 2 [Source:MGI Symbol;Acc:MGI:2443963]	-
ENSMUSG00000027765	89.941946214931	131.57245285249	43.8466975170384	100.130668592261	137.423	303.819434716418	205.398162052997	277.264697661657	295.972000998941	176.444265863464	100.582866928504	251.779712258695	-1.31817	0.000128658079249764	0.012285069523059	P2ry1	3	60910216	60916403	+	4291	protein_coding	purinergic receptor P2Y, G-protein coupled 1 [Source:MGI Symbol;Acc:MGI:105049]	-
ENSMUSG00000085723	30.3554068475392	11.0668418287141	69.5499339925436	3.54444844574374	0.848287465838273	0	0	0	0.768758444153094	2.02809500992487	23.0729837160758	0.559370690815593	5.38823249746281	0.000131097847405908	0.0123812245722202	Gm15915	10	93510080	93519184	-	908	lncRNA	predicted gene 15915 [Source:MGI Symbol;Acc:MGI:3801763]	-
ENSMUSG00000026418	998.355602985734	1452.21557774571	8288.53778580704	2.6583363343078	339.314986335309	92.4667844789097	0	3.02195855762024	1.53751688830619	41.5759477034599	2216.21645784162	27.7204415256592	6.32447265936248	0.000132792487174732	0.0124183839400519	Tnni1	1	135707172	135738727	+	3600	protein_coding	troponin I, skeletal, slow 1 [Source:MGI Symbol;Acc:MGI:105073]	-
ENSMUSG00000037736	1464.92944897569	755.00454253672	1325.98461111871	545.845060644536	869.49465248423	356.657597275795	497.816156120812	446.49437688839	503.536780920277	359.986864261665	992.251663151977	432.898355093388	1.19541419095827	0.000132928370590153	0.0124183839400519	Limch1	5	66903170	67214501	+	11703	protein_coding	LIM and calponin homology domains 1 [Source:MGI Symbol;Acc:MGI:1924819]	-
ENSMUSG00000018339	18897.9271740847	33641.9695101989	143850.430867795	26595.7689126381	25860.8916835456	8370.04529633767	11660.6574899858	9294.03354396104	6233.09346519329	20450.2960325774	49769.3976296525	11201.625165611	2.15153987768515	0.000133878567289563	0.012439910099277	Gpx3	11	54793279	54801203	+	1813	protein_coding	glutathione peroxidase 3 [Source:MGI Symbol;Acc:MGI:105102]	-
ENSMUSG00000061740	1652.68326169936	2308.05134583294	3232.55997556648	1346.89040938262	1685.54719462065	254.583874149725	762.011501967606	691.273020055629	653.44467753013	1181.36534328124	2045.14643742041	708.535683396866	1.52878531149703	0.000134620424683086	0.0124419508010576	Cyp2d22	15	82254728	82264461	-	3909	protein_coding	cytochrome P450, family 2, subfamily d, polypeptide 22 [Source:MGI Symbol;Acc:MGI:1929474]	-
ENSMUSG00000040026	15.7398405876129	12.2964909207935	142.123778158676	34.5583723460015	8.48287465838273	1134.81962769571	87.8037944654031	306.728793598454	644.988334644446	30.4214251488731	42.6402713342933	440.952395110577	-3.37781	0.000136591905571721	0.0125000503419234	Saa3	7	46361422	46365124	-	2606	protein_coding	serum amyloid A 3 [Source:MGI Symbol;Acc:MGI:98223]	-
ENSMUSG00000102752	21.3612122260461	75.0085946168403	40.8227873434495	94.813995923645	95.0081961738866	266.592547458675	198.342499997741	287.086062973922	249.077735905602	98.3626079813563	65.4029572567735	219.892290863459	-1.74347	0.000136734413899404	0.0125000503419234	Gm7694	1	170125768	170133901	-	3827	protein_coding	predicted gene 7694 [Source:MGI Symbol;Acc:MGI:3649135]	-
ENSMUSG00000036832	3.37282298305991	3.68894727623805	0	12.4055695601031	9.33116212422101	102.073723126069	22.7349110669347	26.4421373791771	72.2632937503908	15.2107125744365	5.75970038872441	47.7449555794017	-2.99878	0.000137418825722702	0.0125000503419234	Lpar3	3	145926718	145991941	+	2464	protein_coding	lysophosphatidic acid receptor 3 [Source:MGI Symbol;Acc:MGI:1929469]	-
ENSMUSG00000036745	735.275410307061	178.299118351506	4026.33639613356	42.5333813489249	151.843456385051	88.8641824862249	73.6924703548919	111.812466631949	94.5572886308306	154.13522075429	1026.85755250522	104.612325771637	3.29477141013142	0.000140151522614012	0.0126818783525549	Ttll7	3	146558122	146689764	+	8266	protein_coding	tubulin tyrosine ligase-like family, member 7 [Source:MGI Symbol;Acc:MGI:1918142]	-
ENSMUSG00000111818	0	0	3.02391017358885	0.886112111435935	0.848287465838273	52.838162559377	10.9754743081754	19.6427306245315	51.5068157582573	0	0.951661950172612	26.9926366500682	-4.90885	0.000144227201334765	0.0127869397247753	Gm17749	9	65427864	65437149	-	1880	lncRNA	predicted gene, 17749 [Source:MGI Symbol;Acc:MGI:5009827]	-
ENSMUSG00000073802	100.060415164111	110.668418287141	71.061889079338	142.664049941186	124.698257478226	486.351269012447	299.473656123071	179.806534178404	200.645953923958	227.146641111586	109.831	278.684810869893	-1.33717	0.00014427201564145	0.0127869397247753	Cdkn2b	4	89224536	89229276	-	1390	protein_coding	cyclin dependent kinase inhibitor 2B [Source:MGI Symbol;Acc:MGI:104737]	-
ENSMUSG00000039611	297.932696836959	300.034378467361	312.974702966446	59.3695114662076	84.8287465838273	60.0433665447466	61.1490711455486	37.0189923308479	42.2817144284202	79.0957	211.02800726416	55.9177699673267	1.91577813441543	0.000145352257005667	0.0128169543766783	Pgap4	4	49584506	49597876	-	3325	protein_coding	post-GPI attachment to proteins GalNAc transferase 4 [Source:MGI Symbol;Acc:MGI:1914313]	-
ENSMUSG00000031144	138.285742305456	382.420867636678	48.3825627774216	420.017140820633	348.64614845953	1466.25901102271	981.520988131114	1141.54484514104	1372.23382281327	439.082569648735	267.550492399944	1080.12824735138	-2.01176	0.00014676579970724	0.0128352831497266	Syp	X	7504710	7519495	+	5211	protein_coding	synaptophysin [Source:MGI Symbol;Acc:MGI:98467]	-
ENSMUSG00000114298	0	0	0	5.31667266861561	11.8760245217358	104.475457787859	36.062272726862	43.8183990854934	73.800810638697	9.12642754466192	3.43853943807029	53.4566735567147	-3.88505	0.000148559210238207	0.0128352831497266	Gm48371	14	13000218	13026398	+	457	lncRNA	predicted gene, 48371 [Source:MGI Symbol;Acc:MGI:6097844]	-
ENSMUSG00000030329	5.62137163843319	6.14824546039674	7.55977543397213	24.8111391202062	22.9037615776334	31.2225506032682	40.7660474303657	120.878342304809	163.745548604609	34.4776151687228	13.4088586461283	78.2180208223551	-2.52412	0.000148828870308202	0.0128352831497266	Pianp	6	124973657	124980059	+	2851	protein_coding	PILR alpha associated neural protein [Source:MGI Symbol;Acc:MGI:2441908]	-
ENSMUSG00000030789	44.9709731074655	115.587014655459	0	82.4084263635419	64.4698474037088	344.648923966845	250.084021736282	760.778066880895	1277.67653418244	91.2642754466193	61.487252306035	544.890364442617	-3.14568	0.00014920451104574	0.0128352831497266	Itgax	7	127728719	127749829	+	4803	protein_coding	integrin alpha X [Source:MGI Symbol;Acc:MGI:96609]	-
ENSMUSG00000040794	87.6933975595577	82.3864891693164	198.06611637007	8.86112111435935	21.2071866459568	0	4.70377470350374	0	0.768758444153094	17.2388075843614	79.642862171852	4.54226814640365	4.14115979212758	0.000149273385008104	0.0128352831497266	C1qtnf4	2	90716204	90720869	+	1290	protein_coding	C1q and tumor necrosis factor related protein 4 [Source:MGI Symbol;Acc:MGI:1914695]	-
ENSMUSG00000022995	456.455377040775	533.667705962437	435.443064996795	225.958588416163	436.019757440872	260.588	170.903814227303	210.781609394011	145.295345944935	178.472360873389	417.508898771409	193.208268248768	1.11250919588133	0.00015476636813014	0.013241718516798	Enah	1	181723949	181847555	-	21452	protein_coding	ENAH actin regulator [Source:MGI Symbol;Acc:MGI:108360]	-
ENSMUSG00000026655	401.365934984129	419.310340399058	240.400858800314	629.139599119514	557.324865055745	1824.1174756294	914.100217380893	1037.28727490315	1164.66904289194	676.369685809945	449.508319671752	1123.30873932306	-1.31952	0.000158093405160041	0.0134597454255221	Fam107b	2	3571525	3783179	+	4329	protein_coding	family with sequence similarity 107, member B [Source:MGI Symbol;Acc:MGI:1913790]	-
ENSMUSG00000036278	2351.98189352044	1517.38697962592	3409.45872072143	612.303469002231	571.745751974996	464.735657056338	362.974614620372	385.29971609658	356.703918087036	747.353011157315	1692.58	463.413383403528	1.86874816621507	0.000160731743157026	0.0136172878283474	Macrod1	19	7034178	7175422	+	1228	protein_coding	mono-ADP ribosylhydrolase 1 [Source:MGI Symbol;Acc:MGI:2147583]	-
ENSMUSG00000037926	1339.01072427478	2075.64766742994	4786.84980479115	1384.99323017437	2221.66487303044	630.455348719839	936.051165997244	1143.81131405926	843.328013235944	822.392526524536	2361.63325994014	875.207673707365	1.43146928266671	0.000161800766190857	0.0136362218777859	Ssh2	11	77107113	77351046	+	18519	protein_coding	slingshot protein phosphatase 2 [Source:MGI Symbol;Acc:MGI:2679255]	-
ENSMUSG00000027469	29.2311325198526	15.9854381970315	15.1195508679443	7.97500900292341	17.8140367826037	172.92489564887	55.6613339914609	95.9471842044425	83.7946704126873	14.1966650694741	17.2250334740711	84.504949865387	-2.29503	0.00016314169307514	0.0136362218777859	Tpx2	2	152689884	152737241	+	4677	protein_coding	TPX2, microtubule-associated [Source:MGI Symbol;Acc:MGI:1919369]	-
ENSMUSG00000040740	140.53429096083	194.284556548537	2081.96215451592	1.77222422287187	11.8760245217358	0	8.62358695642352	5.28842747583541	12.3001351064495	23.323092614136	486.08585015398	9.90704843056889	5.61520697160203	0.000165580489303651	0.0136362218777859	Slc25a34	4	141346135	141351132	-	2670	protein_coding	solute carrier family 25, member 34 [Source:MGI Symbol;Acc:MGI:2686215]	-
ENSMUSG00000037411	220.357768226581	1460.82312139027	683.403699231081	1767.79366231469	1157.0641034034	3160.68281491546	4395.67746042424	2254.3810839847	6745.8553474434	2950.87823944069	1057.8884709132	3901.4949892417	-1.88262	0.000165710148250465	0.0136362218777859	Serpine1	5	137090358	137101122	-	3876	protein_coding	serine (or cysteine) peptidase inhibitor, clade E, member 1 [Source:MGI Symbol;Acc:MGI:97608]	-
ENSMUSG00000121006	16.8641149152996	11.0668418287141	9.07173052076656	4.43056055717967	2.54486239751482	0	0	0	0	1.01404750496244	8.79562204389495	0.202809500992487	5.16355567242198	0.000166243978241641	0.0136362218777859	ENSMUSG00000121006	X	11945457	11952887	+	1252	lncRNA	novel transcript, antisense to Bcorand KO:Bcor	-
ENSMUSG00000034829	128.167273356277	40.5784200386185	27.2151915622997	47.8500540175405	73.8010095279298	276.199486105834	156.008527666207	241.756684609619	169.895616157834	146.022840714591	63.522389700533	197.976631050817	-1.63469	0.000166350881767054	0.0136362218777859	Nxnl1	8	72013199	72019245	-	2730	protein_coding	nucleoredoxin-like 1 [Source:MGI Symbol;Acc:MGI:1924446]	-
ENSMUSG00000085022	67.4564596611982	23.3633327495076	51.4064729510105	0	10.1794495900593	0	0	0	2.30627533245928	2.02809500992487	30.4811429903551	0.866874068476831	5.12312114548383	0.000166478204953586	0.0136362218777859	Gm5860	4	81983668	82021046	+	3001	lncRNA	predicted gene 5860 [Source:MGI Symbol;Acc:MGI:3646172]	-
ENSMUSG00000113302	548.645871911079	93.4533309980305	170.85092480777	8.86112111435935	33.0832111676927	0	3.91981225291978	18.8872409851265	6.91882599737785	33.4635676637604	170.978891999786	12.6378893798369	3.75666498304668	0.000176629045374994	0.0141541561762274	Gm32219	12	70569372	70591361	+	1819	lncRNA	predicted gene, 32219 [Source:MGI Symbol;Acc:MGI:5591378]	-
ENSMUSG00000025650	1182.73659272634	266.833852981219	370.428996264634	20.3805785630265	74.649296993768	0	4.70377470350374	27.1976270185821	12.3001351064495	85.1799904168446	383.005863505798	25.876305449076	3.88843404141655	0.000177108575850924	0.0141541561762274	Col7a1	9	108782654	108813943	+	10287	protein_coding	collagen, type VII, alpha 1 [Source:MGI Symbol;Acc:MGI:88462]	-
ENSMUSG00000056716	11.2427432768664	3.68894727623805	42.3347424302439	2.6583363343078	0.848287465838273	0	0	0	0	0	12.1546113566989	0	6.20263636596771	0.000177715205128817	0.0141541561762274	Gm5420	10	21562310	21583339	+	2499	lncRNA	predicted gene 5420 [Source:MGI Symbol;Acc:MGI:3645721]	-
ENSMUSG00000053522	0	22.1336836574283	12.0956406943554	70.8889689148748	26.2969114409865	1370.18962455112	101.915118575914	154.875376078037	193.72712792658	18.2528550893238	26.283040941529	367.792020444194	-3.8006	0.00017939073560766	0.014222064603244	Lgals7	7	28563278	28565709	+	927	protein_coding	lectin, galactose binding, soluble 7 [Source:MGI Symbol;Acc:MGI:1316742]	-
ENSMUSG00000022840	1182.73659272634	1736.26451801604	678.867833970697	3221.01752506962	2280.19670817328	2689.94282120465	6230.93355724129	5174.34854028525	5894.83974976593	7323.45108083871	1819.8166355912	5462.70314986716	-1.58549	0.00018267787785064	0.0143997210628908	Adcy5	16	34975247	35126108	+	7184	protein_coding	adenylate cyclase 5 [Source:MGI Symbol;Acc:MGI:99673]	-
ENSMUSG00000032643	2666.7787052727	1185.38172476449	3544.02272344613	239.250270087702	454.682081689314	31.2225506032682	131.705691698105	134.477155814101	167.589340825375	646.962308166034	1618.02310105207	222.391409421376	2.86301962529353	0.000183297959488282	0.0143997210628908	Fhl3	4	124594494	124602404	+	1683	protein_coding	four and a half LIM domains 3 [Source:MGI Symbol;Acc:MGI:1341092]	-
ENSMUSG00000005373	5370.65846335906	5612.11845625015	3129.74702966446	1793.49091354633	2611.87710731604	1109.60141374692	1345.27956520207	994.224365457058	1509.07282587252	2131.52785543104	3703.57839402721	1417.94120514192	1.38506765038093	0.000185902420385102	0.014493905523444	Mlxipl	5	135118744	135167236	+	5538	protein_coding	MLX interacting protein-like [Source:MGI Symbol;Acc:MGI:1927999]	bHLH
ENSMUSG00000061397	73.0778312996314	209.040345653489	107.348811162404	131.144592492518	142.51229426083	244.976935502566	282.226482210224	351.302682323352	760.30210126741	276.834968854745	132.624774973775	383.12863403166	-1.53101	0.000186174103234656	0.014493905523444	Krt79	15	101837767	101848759	-	4753	protein_coding	keratin 79 [Source:MGI Symbol;Acc:MGI:2385030]	-
ENSMUSG00000064354	32344.2481332169	57274.5954108719	100998.599797868	2718.59195788545	6341.79709460693	11603.9810184377	4779.81906121038	6386.15392189096	3754.61624124371	3784.42528851981	39935.5664788898	6061.79910626052	2.71986065393288	0.000190356509149196	0.0147244049407537	mt-Co2	MT	7013	7696	+	684	protein_coding	mitochondrially encoded cytochrome c oxidase II [Source:MGI Symbol;Acc:MGI:102503]	-
ENSMUSG00000024803	92.1904948703042	17.2150872891109	166.315059547387	7.08889689148748	4.24143732919137	0	8.62358695642352	2.26646891821518	0	4.05619001984974	57.4101951854962	2.98924917889769	4.24276396863432	0.000190838784165296	0.0147244049407537	Ankrd1	19	36089361	36097499	-	2886	protein_coding	ankyrin repeat domain 1 (cardiac muscle) [Source:MGI Symbol;Acc:MGI:1097717]	-
ENSMUSG00000048616	48.3437960905254	124.194558300014	24.1912813887108	143.550162052621	104.339358298108	443.12004510023	351.215177861613	142.787541847556	295.972000998941	312.32663152843	88.9238312259959	309.084279467354	-1.79174	0.000195382571560477	0.0150079865967988	Nog	11	89191464	89193158	-	1695	protein_coding	noggin [Source:MGI Symbol;Acc:MGI:104327]	-
ENSMUSG00000028927	1622.32785485182	564.408933264421	202.601981630453	15.9500180058468	124.698257478226	25.2182139487936	15.6792490116791	24.1756684609619	53.8130910907166	140.952603189779	505.997409046153	51.967765140386	3.28444973908197	0.000198277629205038	0.0151168992005257	Padi2	4	140633655	140679897	+	5013	protein_coding	peptidyl arginine deiminase, type II [Source:MGI Symbol;Acc:MGI:1338892]	-
ENSMUSG00000041921	1459.30807733725	1057.49821918824	1014.52186323906	563.567302873255	682.87140999981	356.657597275795	462.537845844534	435.917521936719	297.509517887247	556.712080224377	955.553374527524	421.866912633735	1.1790878847556	0.000198958845091937	0.0151168992005257	Metap1d	2	71283620	71355538	+	4537	protein_coding	methionyl aminopeptidase type 1D (mitochondrial) [Source:MGI Symbol;Acc:MGI:1913809]	-
ENSMUSG00000025875	887.052444544757	1282.52400303876	243.424768973903	1680.95467539397	1080.71823147796	4170.6122401981	2913.20446636998	3556.84522231902	3598.55827708063	1872.94574166562	1034.93482468587	3222.43318952667	-1.63809	0.000199424464370761	0.0151168992005257	Tspan17	13	54937190	54944589	+	1657	protein_coding	tetraspanin 17 [Source:MGI Symbol;Acc:MGI:1921507]	-
ENSMUSG00000022949	12.367017604553	31.9708763940631	18.1434610415331	38.1028207917452	31.3866362360161	0	0.783962450583957	6.79940675464553	6.91882599737785	4.05619001984974	26.3941624135821	3.71167704449142	2.79529880853393	0.000201935759271247	0.0152404180239518	Clic6	16	92282624	92338131	+	3914	protein_coding	chloride intracellular channel 6 [Source:MGI Symbol;Acc:MGI:2146607]	-
ENSMUSG00000093738	95.5633178533641	43.0377182227772	28.7271466490941	0	17.8140367826037	0	3.91981225291978	0	0	0	37.0284439015678	0.783962450583956	5.49831592493214	0.000204285787362212	0.0153188972541193	AI606473	3	154036458	154039891	+	2386	lncRNA	expressed sequence AI606473 [Source:MGI Symbol;Acc:MGI:2139767]	-
ENSMUSG00000018102	1377.23605141613	1612.06995971603	1303.3052848168	1708.42415084848	1517.58627638467	4907.94478136759	2679.58365609596	3077.86479093621	3565.50166398205	1686.36100075253	1503.72434463642	3183.45117862687	-1.0818	0.000205296841698364	0.0153188972541193	H2bc4	13	23868182	23876891	+	1156	protein_coding	H2B clustered histone 4 [Source:MGI Symbol;Acc:MGI:1915274]	-
ENSMUSG00000036299	744.269604928554	997.245413676352	570.007067721499	1472.71832920652	1067.14563202455	3881.20321345242	2103.37125491676	2240.03	2093.32924342888	1460.22840714591	970.277209511495	2355.63177995599	-1.27885	0.000205634679335513	0.0153188972541193	BC031181	18	75138939	75143223	+	1743	protein_coding	cDNA sequence BC031181 [Source:MGI Symbol;Acc:MGI:3039614]	-
ENSMUSG00000020686	6.74564596611982	0	9.07173052076656	3.54444844574374	4.24143732919137	0	68.2047332008042	141.276562568746	146.064104389088	13.1826175645117	4.7206524523643	73.7456	-3.9809	0.000208758489053758	0.0153983926794264	Gas2l2	11	83312728	83320281	-	2610	protein_coding	growth arrest-specific 2 like 2 [Source:MGI Symbol;Acc:MGI:3652048]	-
ENSMUSG00000026073	80.9477515934379	29.5115782099044	412.763738694878	4.43056055717967	32.2349237018544	0	8.62358695642352	13.5988135092911	6.91882599737785	14.1966650694741	111.977710551451	8.66757830651331	3.68085248459602	0.000209252431221487	0.0153983926794264	Il1r2	1	40113239	40164391	+	1908	protein_coding	interleukin 1 receptor, type II [Source:MGI Symbol;Acc:MGI:96546]	-
ENSMUSG00000019889	137.16146797777	312.330869388155	329.606208921185	334.064266011347	351.191010857045	674.887439962951	542.502015804098	658.031475921807	830.259119685342	489.784944896857	292.871	639.092999254211	-1.12561	0.000209374661787028	0.0153983926794264	Ptprk	10	27950816	28473393	+	13328	protein_coding	protein tyrosine phosphatase, receptor type, K [Source:MGI Symbol;Acc:MGI:103310]	-
ENSMUSG00000059895	6701.79926734004	3508.18885970238	23046.7313880074	903.834353664654	1801.76257744049	200.544844259454	1121.06630433506	951.161456010969	1188.50055466068	1864.83336162592	7192.46	1065.22130417842	2.75518761861176	0.000214289077115182	0.0156930428804309	Ptp4a3	15	73594994	73630615	+	9351	protein_coding	protein tyrosine phosphatase 4a3 [Source:MGI Symbol;Acc:MGI:1277098]	-
ENSMUSG00000030110	43.8466987797788	89.7643837217925	57.4542932981882	162.158516392776	166.264343304302	154.911885685446	268.899120550297	568.88369847201	409.748250733599	326.523296597904	103.897647099367	345.793250407851	-1.73057	0.000221035128932466	0.0160510509804194	Ret	6	118128706	118174679	-	6763	protein_coding	ret proto-oncogene [Source:MGI Symbol;Acc:MGI:97902]	-
ENSMUSG00000030306	512.669093425106	581.624020553532	975.211030982405	335.836490234219	529.331378683082	123.689335082178	267.331195649129	255.35549811891	267.527938565277	289.003538914294	586.934402775669	240.581501265958	1.28406462316014	0.000222501045835292	0.0160898978040643	Tmtc1	6	148133928	148345887	-	8578	protein_coding	transmembrane and tetratricopeptide repeat containing 1 [Source:MGI Symbol;Acc:MGI:3039590]	-
ENSMUSG00000033065	21962.6989913585	4382.4693641708	15016.7379220422	566.225639207562	1494.68251480704	205.348313583033	351.999140312196	360.368557996213	312.115928326156	3161.80012047288	8684.56288631722	878.326412138095	3.30569677511921	0.000224411094707962	0.0161604039576571	Pfkm	15	97990470	98030332	+	3340	protein_coding	phosphofructokinase, muscle [Source:MGI Symbol;Acc:MGI:97548]	-
ENSMUSG00000031444	8.9941946214931	13.5261400128728	9.07173052076656	9.74723322579528	17.8140367826037	34.825152595953	32.9264229245262	116.345404468379	159.13299793969	9.12642754466192	11.8306670327063	70.4712810946421	-2.57119	0.000228820350252524	0.0164030053033027	F10	8	13087308	13106676	+	2731	protein_coding	coagulation factor X [Source:MGI Symbol;Acc:MGI:103107]	-
ENSMUSG00000018126	186.629538395982	78.6975418930783	102.812945902021	113.422	72.9527220620915	16.812142632529	36.062272726862	12.843323869886	15.3751688830619	65.9130878225583	110.903019703394	29.4011991869795	1.91903095647513	0.000230476166268688	0.0164030053033027	Baiap2l2	15	79142395	79169737	-	2728	protein_coding	BAI1-associated protein 2-like 2 [Source:MGI Symbol;Acc:MGI:2652819]	-
ENSMUSG00000027010	1623.4521291795	581.624020553532	2576.3714678977	149.752946832673	302.838625304264	142.903212376497	194.422687744821	176.784575620784	172.201891490293	344.776151687228	1046.80783795353	206.217703783925	2.34332609048467	0.00023062722262932	0.0164030053033027	Slc25a12	2	71101407	71198093	-	7342	protein_coding	solute carrier family 25 (mitochondrial carrier, Aralar), member 12 [Source:MGI Symbol;Acc:MGI:1926080]	-
ENSMUSG00000000214	64.0836366781383	18.4447363811902	7.55977543397213	0	1.69657493167655	0	0	0	0	1.01404750496244	18.3569446849954	0.202809500992487	6.23233921149204	0.000240229549935594	0.0170159316046593	Th	7	142446489	142484865	-	2364	protein_coding	tyrosine hydroxylase [Source:MGI Symbol;Acc:MGI:98735]	-
ENSMUSG00000035517	766.755091482286	1082.09120102983	523.136460030871	1350.43485782836	1283.45893581331	2455.77369168014	2032.03067191362	1900.05644310372	2078.72283298997	1961.16787459735	1001.17530923693	2085.55030285696	-1.05768	0.000241724267708645	0.0170519204849327	Tdrd7	4	45965334	46034761	+	3958	protein_coding	tudor domain containing 7 [Source:MGI Symbol;Acc:MGI:2140279]	-
ENSMUSG00000086918	250.71317507412	97.1422782742686	1046.27292006174	37.2167086803093	58.5318351428409	0	22.7349110669347	32.4860544944175	29.2128208778176	52.7304702580467	297.975383446656	27.4328513394433	3.4379208948112	0.000242734142640004	0.0170535536066959	4930429F24Rik	9	79700881	79710517	+	1624	lncRNA	RIKEN cDNA 4930429F24 gene [Source:MGI Symbol;Acc:MGI:1921883]	-
ENSMUSG00000071553	0	18.4447363811902	0	19.4944664515906	5.08972479502964	205.348313583033	50.9575592879572	44.5738887248985	104.551148404821	33.4635676637604	8.60578552556209	87.778895532894	-3.33502	0.000244816644298559	0.0171302269773765	Cpa2	6	30541581	30564475	+	3212	protein_coding	carboxypeptidase A2, pancreatic [Source:MGI Symbol;Acc:MGI:3617840]	-
ENSMUSG00000026833	354.146413221291	826.324189877323	247.960634234286	1481.57945032088	954.323399068057	2178.37333824341	2585.50816202589	3002.3158269957	2857.47513691705	1598.1388678208	772.866817344368	2444.36226640057	-1.66042	0.000246505170878646	0.0171384744321379	Olfm1	2	28083004	28120748	+	3553	protein_coding	olfactomedin 1 [Source:MGI Symbol;Acc:MGI:1860437]	-
ENSMUSG00000074218	1261.43579566441	3020.01817014688	771.097094265157	31.0139239002577	79.7390217887977	201.745711590348	56.4452964420449	31.7305648550125	51.5068157582573	196.725215962713	1032.6608011531	107.630720921675	3.26366057216682	0.000246917788208201	0.0171384744321379	Cox7a1	7	29883569	29885503	+	535	protein_coding	cytochrome c oxidase subunit 7A1 [Source:MGI Symbol;Acc:MGI:1316714]	-
ENSMUSG00000020374	44.9709731074655	0	19.6554161283275	9.74723322579528	5.93801226086791	0	0	0.755489639405059	0	1.01404750496244	16.0623269444912	0.353907428873499	5.46166289790033	0.000251942439211792	0.0174152558014012	Rasgef1c	11	49792662	49871821	+	3563	protein_coding	RasGEF domain family, member 1C [Source:MGI Symbol;Acc:MGI:1921813]	-
ENSMUSG00000038633	781.370657742213	1085.78014830607	536.744055812021	2279.08035061322	1636.34652160203	6837.73858211574	3225.2215217024	3222.91880170198	3972.94363938319	2071.69905263826	1263.86434681511	3866.10431950831	-1.61247	0.000252920743282515	0.0174152558014012	Degs1	1	182103337	182110369	-	2591	protein_coding	delta(4)-desaturase, sphingolipid 1 [Source:MGI Symbol;Acc:MGI:1097711]	-
ENSMUSG00000068699	5193.02311958458	876.739802652576	27881.963755576	214.439130967496	337.618411403633	288.208159414784	147.384940709784	238.734726051999	152.982930386466	899.460136901681	6900.75684403686	345.354178692943	4.32070952792007	0.000258392375734648	0.0177214104358013	Flnc	6	29433255	29461882	+	9402	protein_coding	filamin C, gamma [Source:MGI Symbol;Acc:MGI:95557]	-
ENSMUSG00000015354	197.872281672848	145.098592865363	188.994385849303	443.942167829403	468.254681142727	572.813716836882	823.160573113154	1011.60062716337	1503.69151676345	483.700659867082	288.832421871929	878.993418748789	-1.60392	0.000259581129382733	0.0177325717751849	Pcolce2	9	95519654	95580149	+	4625	protein_coding	procollagen C-endopeptidase enhancer 2 [Source:MGI Symbol;Acc:MGI:1923727]	-
ENSMUSG00000025432	649.830561402876	102.060874642586	1590.57675130774	17.7222422287187	34.7797860993692	0	17.247173912847	9.82136531226577	23.8315117687459	42.5899952084223	478.994043136257	18.6980092404562	4.67777197169848	0.000260905836885396	0.0177343514312515	Avil	10	126836578	126856863	+	3398	protein_coding	advillin [Source:MGI Symbol;Acc:MGI:1333798]	-
ENSMUSG00000020808	1.12427432768664	6.14824546039674	3.02391017358885	7.08889689148748	14.4208869192506	28.8208159414784	44.6858596832855	41.5519301672783	39.9754390959609	14.1966650694741	6.36124275448207	33.8461419914954	-2.37149	0.000261659411848008	0.0177343514312515	Pimreg	11	71932858	71938196	+	2529	protein_coding	PICALM interacting mitotic regulator [Source:MGI Symbol;Acc:MGI:1924434]	-
ENSMUSG00000042476	735.275410307061	313.560518480234	1020.56968358624	51.3945024632842	128.939694807418	0	13.3273616599273	30.2195855762024	45.3567482050326	122.699748100455	449.947961928847	42.3206887083234	3.40996764218641	0.00026528543606922	0.017887648206287	Abcb4	5	8943717	9009231	+	9383	protein_coding	ATP-binding cassette, sub-family B (MDR/TAP), member 4 [Source:MGI Symbol;Acc:MGI:97569]	-
ENSMUSG00000038843	44.9709731074655	29.5115782099044	31.751056822683	57.5972872433358	46.655810621105	196.942242266769	122.298142291097	118.611873386594	178.351959043518	38.5338051885726	42.0973412008987	130.94760443531	-1.63015	0.000265991181450891	0.017887648206287	Gcnt1	19	17303505	17350208	-	5760	protein_coding	glucosaminyl (N-acetyl) transferase 1, core 2 [Source:MGI Symbol;Acc:MGI:95676]	-
ENSMUSG00000115338	733.026861651687	841.079978982275	619.901585585715	786.86755495511	809.266242409713	2940.92409336169	1352.33522725732	1442.22972162426	1363.00872148344	1076.91845027011	758.028	1635.08324279936	-1.10833	0.000267114693928892	0.0178935785084226	Pnp	14	51168539	51202694	+	3979	protein_coding	purine-nucleoside phosphorylase [Source:MGI Symbol;Acc:MGI:97365]	-
ENSMUSG00000041351	283.317130577033	258.226309336663	128.516182377526	6.20278478005154	24.6003365093099	0	22.7349110669347	3.02195855762024	11.5313766622964	23.323092614136	140.172548716117	12.1222677801975	3.52689086066225	0.000270274683789043	0.0179961832438493	Rap1gap	4	137392037	137457172	+	6429	protein_coding	Rap1 GTPase-activating protein [Source:MGI Symbol;Acc:MGI:109338]	-
ENSMUSG00000037139	865.69123231871	479.563145910946	1280.62595851488	102.789004926568	244.306790161423	86.4624478244351	128.569841895769	86.8813085315818	162.208031716303	223.090451091736	594.595226366505	137.442416211965	2.11211294194829	0.000272083447240345	0.0179961832438493	Myom3	4	135487026	135542875	+	6038	protein_coding	myomesin family, member 3 [Source:MGI Symbol;Acc:MGI:2685280]	-
ENSMUSG00000025347	100.060415164111	114.357365563379	12.0956406943554	192.286328181598	128.091407341579	906.654834825673	297.905731221903	393.610102130036	455.873757382785	248.441638715797	109.378231389005	460.497212855239	-2.06958	0.000272347193434523	0.0179961832438493	Mettl7b	10	128794143	128796857	-	1230	protein_coding	methyltransferase like 7B [Source:MGI Symbol;Acc:MGI:1918914]	-
ENSMUSG00000023805	914.035028409236	398.406305833709	2104.64148081784	355.33095668581	413.964283329077	163.317957001711	231.268922922267	208.515140475796	264.452904788664	312.32663152843	837.275611015135	235.976311343374	1.8259241647614	0.000273852698786806	0.0179961832438493	Synj2	17	5991555	6094565	+	8342	protein_coding	synaptojanin 2 [Source:MGI Symbol;Acc:MGI:1201671]	-
ENSMUSG00000025044	46.0952474351521	19.6743854732696	86.1814399472823	47.8500540175405	48.3523855527816	198.143109597664	75.2603952560598	247.800601724859	310.57841143785	73.0114203572954	49.6307024852052	180.958787674746	-1.87111	0.000275137150738739	0.018012103697794	Msr1	8	40034726	40095714	-	6344	protein_coding	macrophage scavenger receptor 1 [Source:MGI Symbol;Acc:MGI:98257]	-
ENSMUSG00000028977	532.906031323466	391.028411281233	671.308058536725	154.183507389853	248.548227490614	55.2398972211668	171.687776677886	134.477155814101	116.85128351127	167.317838318802	399.594847204378	129.114790308645	1.62677948998837	0.000278330288277012	0.0181523863105343	Casz1	4	148888886	149039346	+	12524	protein_coding	castor zinc finger 1 [Source:MGI Symbol;Acc:MGI:1196251]	-
ENSMUSG00000040552	131.540096339337	103.290523734665	99.7890357284321	122.283471378159	82.2838841863125	195.741374935874	205.398162052997	545.463519650453	777.983545482931	124.72784311038	107.837402273381	369.862889046527	-1.77918	0.000282400044184301	0.0182788993773951	C3ar1	6	122824097	122833120	-	4305	protein_coding	complement component 3a receptor 1 [Source:MGI Symbol;Acc:MGI:1097680]	-
ENSMUSG00000022965	522.787562374286	634.498931512944	326.582298747596	583.947881436281	489.461867788684	1696.82553855454	916.452104732645	1004.04573076932	1161.59400911533	690.566350879419	511.455708371958	1093.89674681025	-1.09575	0.00028344298056714	0.0182788993773951	Ifngr2	16	91343960	91362511	+	3767	protein_coding	interferon gamma receptor 2 [Source:MGI Symbol;Acc:MGI:107654]	-
ENSMUSG00000053964	1328.8922553256	1556.73575057246	3937.13104601269	429.764374046428	735.465232881783	165.719691663501	402.17273714957	460.848680037086	410.517009177752	595.24588541295	1597.59773176779	406.900800688172	1.9724142256646	0.00028946977804798	0.0185981642156254	Lgals4	7	28533279	28541133	+	2315	protein_coding	lectin, galactose binding, soluble 4 [Source:MGI Symbol;Acc:MGI:107536]	-
ENSMUSG00000010609	974.745842104314	971.422782742686	477.777807427039	1027.89004926568	923.78505029788	3381.64240380013	1618.88246045587	1575.95138779895	1887.30198039585	1442.98959956155	875.12430636752	1981.35356640247	-1.17808	0.000296973809359749	0.0189394772958101	Psen2	1	180054569	180091003	-	4332	protein_coding	presenilin 2 [Source:MGI Symbol;Acc:MGI:109284]	-
ENSMUSG00000063428	518.29046506354	512.763671397089	444.514795517561	264.947521319345	277.390001329115	154.911885685446	224.213260867012	166.963210308518	169.126857713681	247.427591210834	403.58129092533	192.528561157098	1.06601857644782	0.000303308170238687	0.0192723349493942	Ddo	10	40506007	40557843	+	8925	protein_coding	D-aspartate oxidase [Source:MGI Symbol;Acc:MGI:1925528]	-
ENSMUSG00000021360	218.109219571208	537.356653238675	504.992998989338	627.367374896642	697.292296919061	1915.38339277742	1072.46063239885	1041.82021273958	1686.65602647189	787.914911355813	517.023708722985	1300.84703514871	-1.33049	0.000320089527592798	0.0201167538377684	Gcnt2	13	41013230	41114368	+	7051	protein_coding	glucosaminyl (N-acetyl) transferase 2, I-branching enzyme [Source:MGI Symbol;Acc:MGI:1100870]	-
ENSMUSG00000049537	15.7398405876129	8.60754364455544	33.2630119094774	0	4.24143732919137	0	0	0	0	0	12.3703666941674	0	6.23245238445362	0.000322887767672974	0.0201884475829693	Tecrl	5	83425992	83503042	-	2350	protein_coding	trans-2,3-enoyl-CoA reductase-like [Source:MGI Symbol;Acc:MGI:2444966]	-
ENSMUSG00000027692	587.995473380111	152.476487417839	807.384016348224	33.6722602345655	61.0766975403557	93.6676518098047	54.093409090293	21.9091995427467	25.3690286570521	56.7866602778964	328.520986984219	50.3651898755586	2.70766909676454	0.000324281407928925	0.0201884475829693	Tnik	3	28317363	28730007	+	19282	protein_coding	TRAF2 and NCK interacting kinase [Source:MGI Symbol;Acc:MGI:1916264]	-
ENSMUSG00000038754	66.3321853335116	1064.87611374072	731.786262008502	0	15.2691743850889	0	7.05566205525561	0	7.68758444153094	6.08428502977462	375.652747093564	4.16550630531223	6.48955217961703	0.000332877795719352	0.020620526678916	Elovl3	19	46120336	46124133	+	1975	protein_coding	elongation of very long chain fatty acids (FEN1/Elo2, SUR4/Elo3, yeast)-like 3 [Source:MGI Symbol;Acc:MGI:1195976]	-
ENSMUSG00000041025	287.814227887779	379.961569452519	161.779194287004	313.683687448321	355.432448186236	347.050658628635	722.813379438408	735.846908780528	704.182734844234	828.47681155431	299.734225452372	667.674098649223	-1.15436	0.000335110932822578	0.0206847223284736	Iffo2	4	139257859	139347693	+	6216	protein_coding	intermediate filament family orphan 2 [Source:MGI Symbol;Acc:MGI:2140675]	-
ENSMUSG00000058799	2214.82042554267	4661.59970807281	4384.66975170384	7518.66126553391	5874.39070093004	19666.6042780663	9812.0740315088	9572.0537312621	10641.1543839671	10254.0483701802	4930.82837035665	11989.1869589969	-1.28171	0.000339092829162572	0.0208560190975684	Nap1l1	10	111309084	111334011	+	4994	protein_coding	nucleosome assembly protein 1-like 1 [Source:MGI Symbol;Acc:MGI:1855693]	-
ENSMUSG00000034652	112.427432768664	94.6829800901099	57.4542932981882	101.902892815133	79.7390217887977	206.549180913928	153.656640314455	357.346599438593	493.542921146286	108.503083030981	89.2413241521784	263.919684968849	-1.56368	0.000342967997756867	0.021019559947631	Cd300a	11	114780867	114795480	+	4738	protein_coding	CD300A molecule [Source:MGI Symbol;Acc:MGI:2443411]	-
ENSMUSG00000022471	790.364852363706	1972.35714369528	635.021136453659	321.658696451244	370.701622571325	220.959588884667	277.522707506721	210.026119754606	250.615252793909	312.32663152843	818.020690307042	254.290060093667	1.68519823229098	0.000344490461240753	0.0210382637513213	Xrcc6	15	81872036	81924286	+	4476	protein_coding	X-ray repair complementing defective repair in Chinese hamster cells 6 [Source:MGI Symbol;Acc:MGI:95606]	-
ENSMUSG00000023968	158.522680203816	43.0377182227772	28.7271466490941	5.31667266861561	10.1794495900593	0	0.783962450583957	9.06587567286071	4.61255066491856	6.08428502977462	49.1567334668724	4.10933476362757	3.56128827454593	0.000346170353839531	0.0210463558403133	Crip3	17	46739852	46742702	+	1520	protein_coding	cysteine-rich protein 3 [Source:MGI Symbol;Acc:MGI:2152434]	-
ENSMUSG00000034591	111.303158440977	60.2528055118881	43.8466975170384	105.447341260876	94.1599087080483	187.335303619609	141.897203555696	214.559057591037	256.765320347133	157.177363269178	83.0019822877656	191.546849676531	-1.19952	0.000347058462910912	0.0210463558403133	Slc41a2	10	83066712	83173746	-	5349	protein_coding	solute carrier family 41, member 2 [Source:MGI Symbol;Acc:MGI:2442940]	-
ENSMUSG00000019942	0	18.4447363811902	0	5.31667266861561	16.9657493167655	193.339640274084	57.2292588926288	88.3922878103919	63.0381924205537	14.1966650694741	8.14543167331426	83.2392088934265	-3.33737	0.000349620920367468	0.0211276166668215	Cdk1	10	69170976	69188768	-	4934	protein_coding	cyclin-dependent kinase 1 [Source:MGI Symbol;Acc:MGI:88351]	-
ENSMUSG00000059363	355.270687548977	216.418240205965	621.413540672509	95.700108035081	85.6770340496656	114.082396435018	58.7971837937967	38.529971609658	63.0381924205537	76.0535628721827	274.89592210244	70.1002614262419	1.9723095826253	0.000354136670637276	0.0213259375561813	Fxn	19	24238817	24257969	-	2053	protein_coding	frataxin [Source:MGI Symbol;Acc:MGI:1096879]	-
ENSMUSG00000053897	50.5923447458987	92.2236819059512	39.3108322566551	325.203144896988	149.298593987536	1047.15631254038	1110.09083002688	639.14423493668	554.274838234381	79.0957	131.325719558606	685.952384225079	-2.38213	0.000356121820243681	0.0213462318807365	Slc39a8	3	135531040	135594333	+	7664	protein_coding	solute carrier family 39 (metal ion transporter), member 8 [Source:MGI Symbol;Acc:MGI:1914797]	-
ENSMUSG00000028841	630.717897832203	126.653856484173	5049.92998989338	9.74723322579528	52.5938228819729	0	4.70377470350374	16.6207720669113	10.7626182181433	88.2221329317319	1173.92856006351	24.0618595840581	5.60915043637582	0.000358286305428543	0.0213526283335224	Cnksr1	4	133955352	133965710	-	2804	protein_coding	connector enhancer of kinase suppressor of Ras 1 [Source:MGI Symbol;Acc:MGI:2670958]	-
ENSMUSG00000118229	16.8641149152996	82.3864891693164	75.5977543397213	0	0	0	1.56792490116791	0	0	0	34.9696716848674	0.313584980233583	6.58376611640227	0.000360616131793708	0.021417624074882	Lncbate10	18	61603296	61617678	-	1808	lncRNA	brown adipose tissue enriched long noncoding RNA 10 [Source:MGI Symbol;Acc:MGI:3045386]	-
ENSMUSG00000101249	10422.0230176551	17157.2937817832	31654.2916971281	2079.70512554014	3360.0666521854	4008.49515052728	1981.07311262566	3475.25234126327	1998.00319635389	3016.79132726325	12934.6760548584	2895.92302560667	2.15913299041068	0.000362039527417994	0.0214285244944013	Gm29216	1	24654787	24655278	-	492	unprocessed_pseudogene	predicted gene 29216 [Source:MGI Symbol;Acc:MGI:5579922]	-
ENSMUSG00000034460	159.646954531502	35.6598236703011	397.644187826934	74.4334173606185	102.642783366431	0	28.2226482210224	23.4201788215568	13.0688935506026	42.5899952084223	154.005433351157	21.4603431603208	2.83821332885473	0.000365809432254461	0.0215243910554311	Six4	12	73146383	73160230	-	10855	protein_coding	sine oculis-related homeobox 4 [Source:MGI Symbol;Acc:MGI:106034]	Homeobox
ENSMUSG00000112023	128.167273356277	194.284556548537	98.2770806416377	138.233489384006	200.195841937832	235.369996855407	304.177430826575	380.76677826015	906.366205656498	295.087823944069	151.831648373658	424.35364710854	-1.48213	0.000373310020622211	0.02181194537654	Lilrb4b	10	51356728	51362799	+	5439	protein_coding	leukocyte immunoglobulin-like receptor, subfamily B, member 4B [Source:MGI Symbol;Acc:MGI:102702]	-
ENSMUSG00000069601	1127.6471506697	266.833852981219	3689.1704117784	14.177793782975	55.986972745326	61.2442338756415	9.40754940700748	18.1317513457214	6.15006755322475	128.784033130229	1030.76323639152	44.7435270623649	4.52770533056362	0.000374120872702012	0.02181194537654	Ank3	10	69234603	69863268	+	34838	protein_coding	ankyrin 3, epithelial [Source:MGI Symbol;Acc:MGI:88026]	-
ENSMUSG00000049382	3.37282298305991	23.3633327495076	0	62.9139599119514	16.1174618509272	844.209733619137	125.433992093433	111.812466631949	128.382660173567	19.2669025942863	21.1535154990892	245.821151022474	-3.52908	0.000374827736899402	0.02181194537654	Krt8	15	101905133	101912917	-	1958	protein_coding	keratin 8 [Source:MGI Symbol;Acc:MGI:96705]	-
ENSMUSG00000031432	772.37646312072	1501.40154142889	2088.0099748631	1877.67156413275	1641.43624639706	3478.91265760262	2772.09122526487	3287.89091069082	4134.38291265534	2617.25661030805	1576.1791579885	3258.10686330434	-1.04773	0.000376152827551557	0.0218156017401797	Prps1	X	139357362	139376889	+	1993	protein_coding	phosphoribosyl pyrophosphate synthetase 1 [Source:MGI Symbol;Acc:MGI:97775]	-
ENSMUSG00000120045	6.74564596611982	11.0668418287141	24.1912813887108	7.08889689148748	3.39314986335309	0	0	0	0	2.02809500992487	10.4971631876771	0.405619001984974	4.83396972761074	0.000390182921862373	0.0223295742998258	ENSMUSG00000120045	11	50216704	50218525	+	1822	lncRNA	novel transcript	-
ENSMUSG00000087030	11.2427432768664	19.6743854732696	105.83685607561	2.6583363343078	0.848287465838273	0	3.13584980233583	0	0	1.01404750496244	28.0521217251784	0.829979461459652	5.03755160649141	0.000391983346558017	0.02235857484674	Gm16143	10	62891382	62893246	-	538	lncRNA	predicted gene 16143 [Source:MGI Symbol;Acc:MGI:3801780]	-
ENSMUSG00000092035	77.574928610378	136.491049220808	77.1097094265157	180.766870732931	171.354068099331	38.4277545886378	756.523764813518	454.804762921846	529.674568021482	1183.39343829116	128.659325217993	592.564857727329	-2.20198	0.000413123990145589	0.023450535539708	Peg10	6	4747306	4760517	+	6667	protein_coding	paternally expressed 10 [Source:MGI Symbol;Acc:MGI:2157785]	-
ENSMUSG00000032366	69740.9850950575	18683.2883050536	41460.8323900768	1232.58194700739	6029.62730717845	1540.7127855382	1507.55979247295	1531.37749907405	1625.15535093964	11252.8851625682	27429.4630088747	3491.5381181186	2.97380625206008	0.000415197817227949	0.023450535539708	Tpm1	9	66929872	66956688	-	6485	protein_coding	tropomyosin 1, alpha [Source:MGI Symbol;Acc:MGI:98809]	-
ENSMUSG00000024210	237.22188314188	52.874910959412	2540.08454581464	0	10.1794495900593	0	3.13584980233583	3.7774481970253	2.30627533245928	24.3371401190985	568.072157901198	6.71134269018377	6.40534367968645	0.000417465895325754	0.0235018341007004	Ip6k3	17	27362939	27386769	-	2342	protein_coding	inositol hexaphosphate kinase 3 [Source:MGI Symbol;Acc:MGI:3045325]	-
ENSMUSG00000024737	29.2311325198526	35.6598236703011	83.1575297736934	37.2167086803093	47.5040980869433	180.13009963424	96.4273814218267	219.091995427467	300.58455166386	40.5619001984974	46.5538585462199	167.359185669178	-1.85261	0.000424359545442039	0.0237980949825723	Slc15a3	19	10817091	10836726	+	5491	protein_coding	solute carrier family 15, member 3 [Source:MGI Symbol;Acc:MGI:1929691]	-
ENSMUSG00000120528	21.3612122260461	24.592981841587	49.8945178642161	2.6583363343078	5.93801226086791	0	0.783962450583957	0.755489639405059	3.07503377661238	4.05619001984974	20.889012105405	1.73413517729023	3.5684520906914	0.000425482343899487	0.0237980949825723	ENSMUSG00000120528	15	84015274	84016273	-	1000	lncRNA	novel transcript	-
ENSMUSG00000057897	643.084915436756	158.624732878236	935.90019872575	35.4444844574374	73.8010095279298	0	18.031136363431	29.4640959367973	43.0504728725733	91.2642754466193	369.371068205222	36.3619961238842	3.3433839703543	0.000434149881649362	0.0242045561436965	Camk2b	11	5919644	6016362	-	9125	protein_coding	calcium/calmodulin-dependent protein kinase II, beta [Source:MGI Symbol;Acc:MGI:88257]	-
ENSMUSG00000070424	653.203384385936	164.772978338633	1563.36155974544	0	23.7520490434717	0	3.91981225291978	3.7774481970253	0.768758444153094	28.3933301389482	481.017994302695	7.37186980660928	6.0306111987562	0.000436813776997727	0.0242388923866598	Art5	7	101746086	101758696	-	2058	protein_coding	ADP-ribosyltransferase 5 [Source:MGI Symbol;Acc:MGI:107948]	-
ENSMUSG00000022562	2295.76817713611	2642.51589887852	2647.43335697704	1479.80722609801	1382.70856931639	970.300803363105	944.674752953668	862.769168200577	868.697041892996	1513.97292490892	2089.64664568121	1032.08293826385	1.01754353473581	0.000437570700956887	0.0242388923866598	Oplah	15	76180801	76212215	-	5837	protein_coding	5-oxoprolinase (ATP-hydrolysing) [Source:MGI Symbol;Acc:MGI:1922725]	-
ENSMUSG00000070323	69.7050083165715	30.7412273019837	12.0956406943554	7.97500900292341	25.4486239751482	0	7.83962450583956	3.02195855762024	2.30627533245928	6.08428502977462	29.1931018581964	3.85042868513874	2.90257931910067	0.00044338490008679	0.0244824959367412	Mmp27	9	7571397	7581886	+	2210	protein_coding	matrix metallopeptidase 27 [Source:MGI Symbol;Acc:MGI:3039232]	-
ENSMUSG00000089706	5.62137163843319	2.4592981841587	6.04782034717771	10.6333453372312	5.93801226086791	31.2225506032682	23.5188735175187	26.4421373791771	26.1377871012052	13.1826175645117	6.13996955357374	24.1007932331362	-1.94708	0.00045228393767193	0.024800833803194	B230216N24Rik	1	97958839	97985405	-	6412	lncRNA	RIKEN cDNA B230216N24 gene [Source:MGI Symbol;Acc:MGI:1925853]	-
ENSMUSG00000120003	22.4854865537327	11.0668418287141	10.583685607561	23.9250270087702	16.9657493167655	0	2.35188735175187	3.02195855762024	4.61255066491856	5.07023752481218	17.0053580631087	3.01132681982057	2.47613537535277	0.000453455041474819	0.024800833803194	ENSMUSG00000120003	7	110682386	110683776	+	1391	lncRNA	novel transcript	-
ENSMUSG00000030098	582.374101741678	249.618765692108	128.516182377526	14.177793782975	55.986972745326	2.40173466178986	0.783962450583957	9.06587567286071	15.3751688830619	65.9130878225583	206.134763267923	18.707965898171	3.46456900515991	0.000459155019961172	0.0249748143033032	Grip2	6	91738490	91804231	-	9359	protein_coding	glutamate receptor interacting protein 2 [Source:MGI Symbol;Acc:MGI:2681173]	-
ENSMUSG00000020836	3460.51638061947	1877.67416360517	8612.09617438105	315.455911671193	980.620310509044	10.8078059780544	418.635948611833	295.396449007378	383.610463632394	853.827999178371	3049.27258815718	392.455733281606	2.95762970267852	0.000459526178814466	0.0249748143033032	Coro6	11	77353237	77361310	+	3011	protein_coding	coronin 6 [Source:MGI Symbol;Acc:MGI:2183448]	-
ENSMUSG00000020882	1348.00491889628	351.679640334694	1291.20964412244	45.1917176832327	97.5530585714014	0	67.4207707502203	39.2854612490631	56.888124867329	136.896413169929	626.727795921609	60.0981540073082	3.38162755951378	0.000462874043644248	0.0250779062580048	Cacnb1	11	97892334	97913860	-	4529	protein_coding	calcium channel, voltage-dependent, beta 1 subunit [Source:MGI Symbol;Acc:MGI:102522]	-
ENSMUSG00000009145	100.060415164111	110.668418287141	223.769352845575	38.9889329031811	89.0701839130187	0	30.5745355727743	28.7086062973922	18.4502026596743	27.3792826339858	112.511460622605	21.0225254327653	2.40918226244782	0.000471027431201985	0.0254195520836304	Dqx1	6	83034825	83044299	+	3419	protein_coding	DEAQ RNA-dependent ATPase [Source:MGI Symbol;Acc:MGI:2136388]	-
ENSMUSG00000040605	59.5865393673918	35.6598236703011	48.3825627774216	63.8000720233873	86.5253215155039	356.657597275795	152.872677863872	148.075969323392	145.295345944935	70.9833253473705	58.7908638708011	174.776983151073	-1.56456	0.00047212151934533	0.0254195520836304	Bace2	16	97157942	97244136	+	7887	protein_coding	beta-site APP-cleaving enzyme 2 [Source:MGI Symbol;Acc:MGI:1860440]	-
ENSMUSG00000000296	182.132441085235	127.883505576252	864.838309646412	9.74723322579528	24.6003365093099	0	0.783962450583957	1.51097927881012	0	24.3371401190985	241.840365208601	5.32641636969851	5.51204720709358	0.000477058338075432	0.025605587754527	Tpd52l1	10	31208372	31321954	-	1323	protein_coding	tumor protein D52-like 1 [Source:MGI Symbol;Acc:MGI:1298386]	-
ENSMUSG00000022610	1992.21410866072	1114.06207742389	4080.76677925816	428.878261934992	780.424468571211	512.770350292136	518.199179835995	451.02731472482	508.918090029348	463.419709767833	1679.26913916979	490.866928930027	1.77397314775659	0.000479841462103285	0.0256752321657309	Mapk12	15	89014787	89024906	-	3805	protein_coding	mitogen-activated protein kinase 12 [Source:MGI Symbol;Acc:MGI:1353438]	-
ENSMUSG00000020844	538.527402961899	560.719985988183	746.905812876446	287.986436216679	397.84682147815	218.557854222878	264.979308297377	272.731759825226	278.29055678342	161.233553289027	506.397291904272	239.158606483586	1.07929684576434	0.000484502752529555	0.0257651109906717	Nxn	11	76148024	76289966	-	3239	protein_coding	nucleoredoxin [Source:MGI Symbol;Acc:MGI:109331]	-
ENSMUSG00000025473	77.574928610378	50.4156127752533	27.2151915622997	82.4084263635419	88.2218964471804	69.650305191906	119.162292488761	614.968566475718	857.934423674853	74.0254678622578	65.1672111517307	347.148211138699	-2.41105	0.000493743457264826	0.0261244047614743	Adam8	7	139558845	139572475	-	4638	protein_coding	a disintegrin and metallopeptidase domain 8 [Source:MGI Symbol;Acc:MGI:107825]	-
ENSMUSG00000041219	68.5807339888849	49.185963683174	33.2630119094774	69.1167446920029	61.9249850061939	136.898875722022	101.13115612533	200.960244081746	177.583200599365	75.0395153672203	56.4142878559466	138.322598379137	-1.2882	0.000494282263322461	0.0261244047614743	Arhgap11a	2	113661837	113679006	-	5332	protein_coding	Rho GTPase activating protein 11A [Source:MGI Symbol;Acc:MGI:2444300]	-
ENSMUSG00000100783	66.3321853335116	22.1336836574283	30.2391017358885	11.5194574486672	9.33116212422101	0	1.56792490116791	5.28842747583541	6.91882599737785	5.07023752481218	27.9111180599433	3.76908317983867	2.85543414653881	0.000496135852833992	0.0261424266601521	2310047D07Rik	5	149168142	149174794	+	973	lncRNA	RIKEN cDNA 2310047D07 gene [Source:MGI Symbol;Acc:MGI:1916907]	-
ENSMUSG00000017493	4682.60257481484	4501.7453261025	6691.91321415213	9347.59666353768	7601.50398137677	22905.3434694899	12364.6557706102	12938.515564451	9395.76570443912	13266.7835074236	6565.07235199678	14174.2128032828	-1.11028	0.00049804005419882	0.0261625399747684	Igfbp4	11	98932070	98945218	+	4416	protein_coding	insulin-like growth factor binding protein 4 [Source:MGI Symbol;Acc:MGI:96439]	-
ENSMUSG00000029334	79.8234772657512	39.3487709465392	122.468362030349	6.20278478005154	33.0832111676927	9.60693864715945	1.56792490116791	12.0878342304809	0	9.12642754466192	56.1853212380766	6.47782506469405	3.12465308370805	0.000499545113213769	0.0261625399747684	Prkg2	5	99077632	99185210	-	5369	protein_coding	protein kinase, cGMP-dependent, type II [Source:MGI Symbol;Acc:MGI:108173]	-
ENSMUSG00000024049	9502.36661760746	1878.90381269725	23323.4191688908	77.9778658063623	514.062204297994	57.6416318829567	87.8037944654031	112.567956271354	105.319906848974	1209.75867342019	7059.34593385998	314.618392577775	4.48797179690381	0.000509013439339037	0.0265778829972706	Myom1	17	71309628	71433851	+	10459	protein_coding	myomesin 1 [Source:MGI Symbol;Acc:MGI:1341430]	-
ENSMUSG00000024776	93.3147691979909	89.7643837217925	49.8945178642161	195.830776627342	201.892416869509	369.867137915639	309.665167980663	351.302682323352	478.167752263225	212.949976042112	126.13937285617	344.390543304998	-1.44322	0.000510553653725576	0.0265780084257203	Stambpl1	19	34169629	34217733	+	5557	protein_coding	STAM binding protein like 1 [Source:MGI Symbol;Acc:MGI:1923880]	-
ENSMUSG00000007035	25.8583095367926	70.0899982485229	48.3825627774216	9.74723322579528	35.6280735652075	6.00433665447466	11.7594367587593	6.79940675464553	9.22510132983713	12.1685700595492	37.941235470748	9.19137031145318	2.03358627239467	0.0005148678216968	0.0267221037909483	Msh5	17	35247581	35265721	-	5526	protein_coding	mutS homolog 5 [Source:MGI Symbol;Acc:MGI:1329021]	-
ENSMUSG00000090877	932.023417652222	159.854381970315	325.070343660802	135.575153049698	492.855017652037	103.274590456964	138.76135375336	142.787541847556	96.0948055191368	135.882365664966	409.075662797015	123.360131448397	1.72923433825604	0.00052313490479464	0.0270698819148676	Hspa1b	17	35175412	35178214	-	2803	protein_coding	heat shock protein 1B [Source:MGI Symbol;Acc:MGI:99517]	-
ENSMUSG00000121179	98.9361408364241	386.109814912916	184.45852058892	405.839347037658	384.274222024738	709.712592558905	1016.01533595681	791.753142096502	1047.04900093651	439.082569648735	291.923609080131	800.722528239493	-1.45464	0.000529697698361866	0.0272623050479213	ENSMUSG00000121179	6	30782687	30785779	+	3093	lncRNA	novel transcript, antisense to Copg2	-
ENSMUSG00000064372	8411.82051975142	11786.1865475806	10450.6335599231	2691.12248243093	3887.70145593681	1250.10289146162	2468.69775688888	3713.98706731527	2503.84625260663	2952.90633445061	7445.49291312456	2577.9080605446	1.52998991430561	0.000537069577291422	0.0275435415558684	mt-Tp	MT	15356	15422	-	67	Mt_tRNA	mitochondrially encoded tRNA proline [Source:MGI Symbol;Acc:MGI:102478]	-
ENSMUSG00000024538	539.651677289586	601.298406026802	247.960634234286	743.448061494749	787.210768297918	1396.60870583081	1215.92576085572	1429.38639775437	1908.82721683213	825.434669039423	583.913909468668	1355.23655006249	-1.21358	0.000542874567402922	0.0276470221036995	Ppic	18	53539404	53551187	-	1403	protein_coding	peptidylprolyl isomerase C [Source:MGI Symbol;Acc:MGI:97751]	-
ENSMUSG00000056380	0	0	0	0	2.54486239751482	0	50.1735968373732	135.232645453506	225.246224136857	3.04214251488731	0.508972479502964	82.7389217885245	-7.17087	0.000543690547038115	0.0276470221036995	Gpr50	X	70707273	70712863	+	3069	protein_coding	G-protein-coupled receptor 50 [Source:MGI Symbol;Acc:MGI:1333877]	-
ENSMUSG00000037151	822.968807866618	394.717358557471	4490.50660777945	155.955731612725	195.954404608641	13.2095406398442	160.712302369711	189.62789949067	159.901756383844	262.638303785271	1212.02058208498	157.217960533868	2.94569277528483	0.000543886334274018	0.0276470221036995	Lrrc20	10	61311580	61418570	+	3216	protein_coding	leucine rich repeat containing 20 [Source:MGI Symbol;Acc:MGI:2387182]	-
ENSMUSG00000039914	2796.07025295667	1859.22942722398	3182.66545770227	530.781154750125	612.463550335233	169.322293656185	411.580286556577	419.296749869808	391.298048073925	945.09227462499	1796.24196859365	467.317930556297	1.94218693121076	0.000562221360311271	0.0280911960105782	Coq10a	10	128198969	128204866	-	2573	protein_coding	coenzyme Q10A [Source:MGI Symbol;Acc:MGI:2684847]	-
ENSMUSG00000083773	177.635343774489	108.209120102983	161.779194287004	23.0389148973343	38.1729359627223	22.8164792870037	30.5745355727743	18.8872409851265	18.4502026596743	38.5338051885726	101.767101804906	25.8524527386303	1.97460680540757	0.000562882555206824	0.0280911960105782	Gm13394	2	28823622	28824621	-	1000	processed_pseudogene	predicted gene 13394 [Source:MGI Symbol;Acc:MGI:3651848]	-
ENSMUSG00000057913	6.74564596611982	105.749821918824	60.4782034717771	0	0	0	0	0.755489639405059	0.768758444153094	2.02809500992487	34.5947342713442	0.710468618696605	5.60576678553226	0.00056609338555728	0.0280911960105782	Gm10032	14	67021929	67031207	+	2253	lncRNA	predicted gene 10032 [Source:MGI Symbol;Acc:MGI:3642901]	-
ENSMUSG00000026208	24323.6750795004	8676.40399371189	76185.9048684843	412.04213181771	2826.49383617313	946.283456745206	417.851986161249	565.861739914389	534.287	4113.9907276326	22484.9039819375	1315.65500582797	4.09512892491955	0.000566434884450139	0.0280911960105782	Des	1	75336973	75345223	+	3754	protein_coding	desmin [Source:MGI Symbol;Acc:MGI:94885]	-
ENSMUSG00000030695	194971.653907417	80059.9930871023	238131.414215035	23948.952035779	28886.7330741907	18602.6358228934	25307.0918673007	24829.9224886867	30674.9994385968	42178.2919214076	113199.749263905	28318.588307777	1.99904031679322	0.000568258031224872	0.0280911960105782	Aldoa	7	126394406	126399923	-	2911	protein_coding	aldolase A, fructose-bisphosphate [Source:MGI Symbol;Acc:MGI:87994]	-
ENSMUSG00000056071	30.3554068475392	43.0377182227772	190.506340936098	5.31667266861561	15.2691743850889	0	5.4877371540877	6.04391711524047	2.30627533245928	14.1966650694741	56.8970626120237	5.60691893425231	3.33479218203109	0.000568917588774857	0.0280911960105782	S100a9	3	90599939	90603028	-	522	protein_coding	S100 calcium binding protein A9 (calgranulin B) [Source:MGI Symbol;Acc:MGI:1338947]	-
ENSMUSG00000029392	1924.75764899952	595.150160566405	2957.3841497699	212.666906744624	339.314986335309	54.0390298902719	241.460434779859	250.82256028248	186.039543485049	435.026379628885	1205.85477048315	233.477589613309	2.3680526365001	0.000569091290682464	0.0280911960105782	Rilpl1	5	124631143	124669454	-	2463	protein_coding	Rab interacting lysosomal protein-like 1 [Source:MGI Symbol;Acc:MGI:1922945]	-
ENSMUSG00000060550	196.748007345161	196.743854732696	208.649801977631	188.741879735854	598.890950881821	67.2485705301162	83.8839822124833	88.3922878103919	172.970649934446	69.9692778424081	277.954898934633	96.4929536659691	1.52551604044492	0.000569123522271863	0.0280911960105782	H2-Q7	17	35658131	35662749	+	4265	protein_coding	histocompatibility 2, Q region locus 7 [Source:MGI Symbol;Acc:MGI:95936]	-
ENSMUSG00000031672	1977.59854240079	1132.50681380508	3436.67391228373	785.095330732238	646.395048968764	535.586829579139	569.156739123952	406.453425999922	395.910598738843	766.619913751602	1595.65392963812	534.745501438692	1.57695474353602	0.000569796050562463	0.0280911960105782	Got2	8	96590762	96615175	-	4824	protein_coding	glutamatic-oxaloacetic transaminase 2, mitochondrial [Source:MGI Symbol;Acc:MGI:95792]	-
ENSMUSG00000079293	15.7398405876129	86.0754364455544	25.7032364755052	65.5722962462592	72.1044345962532	134.497141060232	148.952865610952	226.646891821518	507.380573141042	70.9833253473705	53.039048870237	217.692159396223	-2.03459	0.000570503373240348	0.0280911960105782	Clec7a	6	129438554	129449742	-	2638	protein_coding	C-type lectin domain family 7, member a [Source:MGI Symbol;Acc:MGI:1861431]	-
ENSMUSG00000097373	3.37282298305991	6.14824546039674	0	0.886112111435935	1.69657493167655	39.6286219195327	8.62358695642352	25.686647739772	29.2128208778176	4.05619001984974	2.42075109731383	21.4415735026791	-3.15106	0.000579077203551706	0.0283055383278231	Gm26877	13	41513447	41524384	+	633	lncRNA	predicted gene, 26877 [Source:MGI Symbol;Acc:MGI:5477371]	-
ENSMUSG00000021190	753.263799550047	912.399626322877	1274.5781381677	725.725819266031	623.491287391131	3364.8302611676	1185.35122528294	2484.80542400324	2894.3755422364	958.274892189502	857.891734139557	2177.52746897594	-1.34432	0.000588873144809611	0.0285080931743851	Lgmn	12	102360343	102406072	-	2323	protein_coding	legumain [Source:MGI Symbol;Acc:MGI:1330838]	-
ENSMUSG00000062563	219.233493898894	169.69157470695	69.5499339925436	168.361301172828	330.832111676927	439.517443107545	508.791630428988	666.341861955262	378.229154523322	405.619001984974	191.533683089628	479.699818400018	-1.32121	0.000589675815329372	0.0285080931743851	Cys1	12	24715832	24731812	-	2952	protein_coding	cystin 1 [Source:MGI Symbol;Acc:MGI:2177632]	-
ENSMUSG00000103156	20.2369378983595	8.60754364455544	19.6554161283275	0	5.93801226086791	0	0.783962450583957	0	0	0	10.8875819864221	0.156792490116791	5.47209229530578	0.000596628085596459	0.0285080931743851	Gm38293	1	180591062	180596221	-	600	lncRNA	predicted gene, 38293 [Source:MGI Symbol;Acc:MGI:5611521]	-
ENSMUSG00000072902	134.912919322396	12.2964909207935	77.1097094265157	0	0.848287465838273	0	0	0	0	4.05619001984974	45.0334814271088	0.811238003969949	5.84637871426701	0.000597143774861921	0.0285080931743851	Gm10435	11	58893736	58898119	+	2926	lncRNA	predicted gene 10435 [Source:MGI Symbol;Acc:MGI:3642820]	-
ENSMUSG00000059201	2292.39535415305	7433.22876161966	58.9662483849826	13412.1929186943	10104.8002930655	51062.0797769834	37080.6399501706	42784.1337691479	51367.6704798656	29346.5347936129	6660.3167151835	42328.2117539561	-2.66791	0.000597966224497157	0.0285080931743851	Lep	6	29060219	29073876	+	3354	protein_coding	leptin [Source:MGI Symbol;Acc:MGI:104663]	-
ENSMUSG00000032679	2276.65551356544	3398.75009050732	1265.50640764693	3141.26743504039	2606.78738252101	8210.32994132865	4762.57188729754	5635.95270996174	6275.37517962171	3341.28652885123	2537.79336585622	5645.10324941217	-1.1532	0.000598394922721908	0.0285080931743851	Cd59a	2	103926146	103945699	+	1811	protein_coding	CD59a antigen [Source:MGI Symbol;Acc:MGI:109177]	-
ENSMUSG00000000730	23.6097608814194	22.1336836574283	6.04782034717771	7.08889689148748	15.2691743850889	134.497141060232	41.5500098809497	45.3293783643036	127.613901729414	13.1826175645117	14.8298672325204	72.4346097198822	-2.28518	0.000598650073027117	0.0285080931743851	Dnmt3l	10	77877781	77899456	+	2988	protein_coding	DNA (cytosine-5-)-methyltransferase 3-like [Source:MGI Symbol;Acc:MGI:1859287]	-
ENSMUSG00000052477	11.2427432768664	7.37789455247609	0	21.2666906744624	16.1174618509272	31.2225506032682	54.093409090293	213.048078312227	92.2510132983713	12.1685700595492	11.2009580709464	80.5567242727417	-2.82666	0.000598763977451936	0.0285080931743851	C130026I21Rik	1	84970411	85248287	-	3827	protein_coding	RIKEN cDNA C130026I21 gene [Source:MGI Symbol;Acc:MGI:3612702]	-
ENSMUSG00000034768	582.374101741678	197.973503824775	2136.39253764052	15.0639058944109	50.0489604844581	0	3.13584980233583	4.53293783643035	3.84379222076547	77.0676103771451	596.370601917169	17.7160380473354	5.0751828864707	0.000613232038290677	0.0291167288949939	Asb16	11	102159569	102170288	+	2843	protein_coding	ankyrin repeat and SOCS box-containing 16 [Source:MGI Symbol;Acc:MGI:2654437]	-
ENSMUSG00000117104	78.6992029380646	9.83719273663479	22.6793263019164	1.77222422287187	5.08972479502964	0	0	0	0	4.05619001984974	23.6155341989035	0.811238003969949	4.93398828234158	0.000622174789178688	0.0294604024147267	Gm49893	17	48724308	48728662	+	471	lncRNA	predicted gene, 49893 [Source:MGI Symbol;Acc:MGI:6270583]	-
ENSMUSG00000096617	988.237134036554	450.051567701042	677.355878883903	124.941807712467	123.849970012388	88.8641824862249	125.433992093433	138.254604011126	128.382660173567	166.30379081384	472.887271669271	129.447845915638	1.86778251981821	0.00062458502238005	0.0294937238846842	Gm5559	5	96009573	96010574	+	1002	processed_pseudogene	predicted gene 5559 [Source:MGI Symbol;Acc:MGI:3779498]	-
ENSMUSG00000120732	2427.30827347545	1739.95346529228	752.953633223624	2801.00038424899	2392.17065366393	12700.3728915448	4052.30190706847	4409.03753556793	4559.51	3585.67197754717	2022.67728198085	5861.37812880007	-1.53466	0.00062798564195869	0.0294995042384705	ENSMUSG00000120732	6	38664447	38666027	-	1581	lncRNA	novel transcript	-
ENSMUSG00000030554	2779.20613804137	1079.63190284567	3244.65561626084	357.989293020118	622.642999925293	581.219788153147	470.377470350374	220.602974706277	369.772811637638	524.262560065579	1616.82519001866	433.247120982603	1.89992764689811	0.000628121134048322	0.0294995042384705	Synm	7	67379908	67409490	-	7933	protein_coding	synemin, intermediate filament protein [Source:MGI Symbol;Acc:MGI:2661187]	-
ENSMUSG00000031722	21565.8301536851	23601.884673371	15124.0867332046	30576.1845172084	25448.6239751482	71088.9442543182	29921.4948514379	50296.7227433918	53916.1047222331	34275.8197152353	23263.3220105235	47899.8172573232	-1.04193	0.000638790137665153	0.0298969408515032	Hp	8	110301760	110305804	-	1606	protein_coding	haptoglobin [Source:MGI Symbol;Acc:MGI:96211]	-
ENSMUSG00000029335	345.152218599798	274.211747533695	31.751056822683	1005.73724647979	412.267708397401	1318.55232932263	2093.17974305916	2053.42083990295	1842.71399063497	1266.54533369808	413.823995566672	1714.88244732356	-2.04991	0.000640043286180419	0.0298969408515032	Bmp3	5	99002274	99032255	+	7398	protein_coding	bone morphogenetic protein 3 [Source:MGI Symbol;Acc:MGI:88179]	-
ENSMUSG00000064368	127345.428822738	114788.972394699	137379.263096315	32364.3587580861	42010.5884581746	33241.2085865026	28003.1387348589	45821.9576091956	30805.6883741028	31852.2461783751	90777.7223060026	33944.847896607	1.41913464964328	0.000650068781735572	0.0302592734247658	mt-Nd6	MT	13552	14070	-	519	protein_coding	mitochondrially encoded NADH dehydrogenase 6 [Source:MGI Symbol;Acc:MGI:102495]	-
ENSMUSG00000036427	15470.0147489681	13448.6721200718	28908.5812595094	5425.66445832223	5735.27155653257	2856.86338019904	4724.15772721892	4732.38710123329	5215.25728513459	6029.52646450664	13797.6408286808	4711.6383916585	1.55003289396825	0.000653119479509191	0.0302592734247658	Gpi1	7	33900755	33929761	-	6452	protein_coding	glucose-6-phosphate isomerase 1 [Source:MGI Symbol;Acc:MGI:95797]	-
ENSMUSG00000026817	7614.71002142159	2389.20818591017	2447.85528552018	225.958588416163	730.375508086753	297.815098061943	391.981225291978	366.412475111454	433.579762502345	1072.86226025026	2681.62151787097	512.530164243595	2.38740805262714	0.000653592051147721	0.0302592734247658	Ak1	2	32511770	32525070	+	2593	protein_coding	adenylate kinase 1 [Source:MGI Symbol;Acc:MGI:87977]	-
ENSMUSG00000000739	131.540096339337	145.098592865363	127.004227290732	128.486256158211	158.629756111757	61.2442338756415	34.4943478256941	71.0160261040756	92.2510132983713	77.0676103771451	138.15178575308	67.2146462961855	1.03998703291707	0.000654803463568964	0.0302592734247658	Sult5a1	8	123866931	123885054	-	4419	protein_coding	sulfotransferase family 5A, member 1 [Source:MGI Symbol;Acc:MGI:1931463]	-
ENSMUSG00000002910	1482.91783821867	395.94700764955	10379.5716708437	321.658696451244	349.494435925369	183.732701626925	309.665167980663	618.746014672743	311.347169882003	388.380194400613	2585.91792981771	362.374249712589	2.83471633002991	0.000666214371778718	0.0307044879665376	Arrdc2	8	71287773	71292364	-	3232	protein_coding	arrestin domain containing 2 [Source:MGI Symbol;Acc:MGI:1918057]	-
ENSMUSG00000056069	95.5633178533641	39.3487709465392	65.0140687321603	52.2806145747202	48.3523855527816	93.6676518098047	138.76135375336	202.471223360556	275.984281450961	90.2502279416568	60.1118315319131	160.226947663268	-1.41879	0.000678471823858619	0.0311862460950758	Otulinl	15	27655155	27681665	-	3241	protein_coding	OTU deubiquitinase with linear linkage specificity like [Source:MGI Symbol;Acc:MGI:2687281]	-
ENSMUSG00000085024	15.7398405876129	35.6598236703011	36.2869220830662	17.7222422287187	40.7177983602371	0	6.27169960467165	5.28842747583541	8.45634288568404	11.1545225545868	29.2253253859872	6.23419850415558	2.2092993467893	0.000689456753036265	0.0315855092523819	C230035I16Rik	13	23612129	23615192	-	1167	lncRNA	RIKEN cDNA C230035I16 gene [Source:MGI Symbol;Acc:MGI:2444850]	-
ENSMUSG00000021215	6060.96290055866	5158.37794127287	2345.04233961815	5686.18141908439	5236.47852661966	2047.47879917586	2336.20810274019	1968.80600028958	1878.84563751016	3514.6886521998	4897.40862543075	2349.20543838312	1.06004413338235	0.000690813082069106	0.0315855092523819	Net1	13	3932018	3968220	-	5217	protein_coding	neuroepithelial cell transforming gene 1 [Source:MGI Symbol;Acc:MGI:1927138]	-
ENSMUSG00000053062	911.786479753863	2137.13012203391	2026.01981630453	953.456631905066	2033.34505561434	580.018920822252	875.686057302279	698.072426810275	854.859389898241	803.125623930249	1612.34762112234	762.352483752659	1.08012998859083	0.000698028136406821	0.0318043214942663	Jam2	16	84571011	84622816	+	6045	protein_coding	junction adhesion molecule 2 [Source:MGI Symbol;Acc:MGI:1933820]	-
ENSMUSG00000039209	25.8583095367926	52.874910959412	30.2391017358885	0	10.1794495900593	0	2.35188735175187	3.02195855762024	0	1.01404750496244	23.8303543644305	1.27757868286691	4.16934429378195	0.000700480579695208	0.0318043214942663	Rpl39l	16	9988090	9992775	+	831	protein_coding	ribosomal protein L39-like [Source:MGI Symbol;Acc:MGI:1915422]	-
ENSMUSG00000005087	190.002361379042	245.92981841587	66.5260238189548	256.972512316421	236.672202968878	1172.04651495345	363.758577070956	878.634450628084	892.528553661742	153.121173249328	199.220583779833	692.017853912713	-1.79481	0.000701119394162788	0.0318043214942663	Cd44	2	102641486	102732010	-	6776	protein_coding	CD44 antigen [Source:MGI Symbol;Acc:MGI:88338]	-
ENSMUSG00000119948	7.86992029380646	40.5784200386185	22.6793263019164	44.3056055717967	39.8695108943988	401.089688518907	87.0198320148192	84.6148396133666	80.7196366360749	48.6742802381969	31.0605566201074	140.423655404273	-2.16927	0.000703910706667047	0.0318473527312214	Gm34758	14	103584323	103597922	+	499	lncRNA	predicted gene, 34758 [Source:NCBI gene (formerly Entrezgene);Acc:102638120]	-
ENSMUSG00000097350	58.4622650397051	90.9940328138718	93.7412153812544	49.6222782404123	45.8075231552668	42.0303565813226	23.5188735175187	24.1756684609619	27.6753039895114	15.2107125744365	67.7254629261021	26.5221830247502	1.35223795404682	0.000708230990221681	0.0319037303319223	4732491K20Rik	17	12537726	12555176	+	5173	lncRNA	RIKEN cDNA 4732491K20 gene [Source:MGI Symbol;Acc:MGI:3026975]	-
ENSMUSG00000063245	7.86992029380646	6.14824546039674	6.04782034717771	12.4055695601031	7.63458719254446	214.955252230193	8.62358695642352	27.1976270185821	24.600270212899	15.2107125744365	8.02122857080569	58.1174897985068	-2.84165	0.000708848721139741	0.0319037303319223	Zfp993	4	146695418	146742617	+	1275	protein_coding	zinc finger protein 993 [Source:MGI Symbol;Acc:MGI:3713585]	zf-C2H2
ENSMUSG00000047216	339.530846961364	72.5492964326816	66.5260238189548	16.8361301172828	35.6280735652075	0	4.70377470350374	6.79940675464553	26.9065455453583	23.323092614136	106.214074179098	12.3465639235287	3.09948583294104	0.000727301959372689	0.0326492461398394	Cdh19	1	110816056	110905314	-	4280	protein_coding	cadherin 19, type 2 [Source:MGI Symbol;Acc:MGI:3588198]	-
ENSMUSG00000073403	32.6039555029125	9.83719273663479	43.8466975170384	3.54444844574374	22.0554741117951	0	0.783962450583957	5.28842747583541	3.07503377661238	4.05619001984974	22.3775536628249	2.6407227445763	3.04635233082681	0.000739799687888147	0.0328687866472258	Gm10499	17	36452650	36456815	-	1762	transcribed_unprocessed_pseudogene	predicted gene 10499 [Source:MGI Symbol;Acc:MGI:3702919]	-
ENSMUSG00000079598	0	0	0	0	0	45.6329585740074	13.3273616599273	3.7774481970253	3.84379222076547	0	0	13.3163121303451	-6.04132	0.000741974145852957	0.0328808696481453	Clec2l	6	38640002	38657800	+	1499	protein_coding	C-type lectin domain family 2, member L [Source:MGI Symbol;Acc:MGI:2141402]	-
ENSMUSG00000034981	663.321853335116	737.789455247609	255.520409668258	337.608714457091	255.33452721732	118.885865758598	197.558537547157	194.916326966505	196.802161703192	214.978071052036	449.914991985079	184.628192605498	1.28372986948156	0.000744471228115875	0.0329071514975107	Parm1	5	91665474	91774753	+	5068	protein_coding	prostate androgen-regulated mucin-like protein 1 [Source:MGI Symbol;Acc:MGI:2443349]	-
ENSMUSG00000021456	1017.46826655641	255.767011152505	1100.70330318634	21.2666906744624	37.324648496884	38.4277545886378	36.846235177446	67.2385779070503	33.056613098583	152.107125744365	486.50598401332	65.5352613032165	2.89217379771457	0.00074914375252901	0.0329451691474781	Fbp2	13	62984691	63006236	-	1469	protein_coding	fructose bisphosphatase 2 [Source:MGI Symbol;Acc:MGI:95491]	-
ENSMUSG00000044583	20.2369378983595	60.2528055118881	15.1195508679443	21.2666906744624	27.1451989068247	115.283263765913	68.9886956513882	78.5709224981262	107.626182181433	48.6742802381969	28.8042367718958	83.8286688670116	-1.54107	0.000753300994710288	0.0330439113999439	Tlr7	X	166087925	166113554	-	4082	protein_coding	toll-like receptor 7 [Source:MGI Symbol;Acc:MGI:2176882]	-
ENSMUSG00000005474	52.8408934012719	11.0668418287141	33.2630119094774	0	0	0	0	0	0	1.01404750496244	19.4341494278927	0.202809500992487	6.31286767186109	0.00075967691220305	0.0331552931151649	Myl10	5	136722000	136729948	+	1203	protein_coding	myosin, light chain 10, regulatory [Source:MGI Symbol;Acc:MGI:1891705]	-
ENSMUSG00000036106	341.779395616738	271.752449349536	199.578071456864	458.119961612378	370.701622571325	379.474076562798	736.924703548919	679.940675464553	794.127472810146	778.788483811151	328.386300121368	673.851082439514	-1.03532	0.00076610410784395	0.033351580090345	Prr5	15	84553821	84587874	+	1917	protein_coding	proline rich 5 (renal) [Source:MGI Symbol;Acc:MGI:1924714]	-
ENSMUSG00000041229	392.371740362636	724.263315234737	402.180053087317	1444.36274164057	989.103185167427	1686.01773257648	2186.47127467865	1919.69917372826	1875.77060373355	1799.93432130832	790.456207098538	1893.57862120505	-1.2594	0.000768081134945748	0.0333536338072044	Phf8	X	150303668	150416855	+	9318	protein_coding	PHD finger protein 8 [Source:MGI Symbol;Acc:MGI:2444341]	-
ENSMUSG00000028959	3244.65570970363	2921.64624278053	3401.89894528746	1159.0346417582	1387.79829411142	522.377288939295	1066.97289524476	1041.82021273958	1113.93098557783	1249.30652611372	2423.00676672825	998.881581723038	1.27788428212371	0.000779830898345092	0.033547030370741	Fastk	5	24643438	24650285	-	4372	protein_coding	Fas-activated serine/threonine kinase [Source:MGI Symbol;Acc:MGI:1913837]	-
ENSMUSG00000038375	3276.13539087886	8380.05856252076	2089.5219299499	9880.15004251067	8387.01817474301	19162.2399990904	15018.3686658369	18588.8225775615	25547.3806160956	10563.3328591937	6402.57682012064	17776.0289435556	-1.47313	0.000780298918534853	0.033547030370741	Trp53inp2	2	155222979	155231770	+	5257	protein_coding	transformation related protein 53 inducible nuclear protein 2 [Source:MGI Symbol;Acc:MGI:1915978]	-
ENSMUSG00000020747	2339.61487591589	1506.3201377972	1136.99022526941	799.273124515213	921.240187900365	165.719691663501	645.98505928118	467.648086791732	475.092718486612	725.043966048142	1340.68771027962	495.897904454233	1.43427612107154	0.000786692536211228	0.0335833217982891	Tmem94	11	115656259	115690192	+	6189	protein_coding	transmembrane protein 94 [Source:MGI Symbol;Acc:MGI:1919197]	-
ENSMUSG00000103409	118.048804407097	24.592981841587	95.2531704680489	8.86112111435935	11.0277370558976	0	7.83962450583956	6.04391711524047	3.84379222076547	14.1966650694741	51.5567629773979	6.38479978226392	3.00404734689328	0.00078788272803312	0.0335833217982891	Lsmem2	9	107469829	107474274	-	1653	protein_coding	leucine-rich single-pass membrane protein 2 [Source:MGI Symbol;Acc:MGI:3612240]	-
ENSMUSG00000022747	1676.29302258078	570.557178724818	1401.58236545843	438.625495160788	480.978993130301	463.534789725444	300.257618573655	210.026119754606	202.952229256417	408.661144499862	913.607411011023	317.086380361997	1.52715877700868	0.000787998591188162	0.0335833217982891	St3gal6	16	58288488	58344606	-	6172	protein_coding	ST3 beta-galactoside alpha-2,3-sialyltransferase 6 [Source:MGI Symbol;Acc:MGI:1888707]	-
ENSMUSG00000027861	214.736396588148	115.587014655459	182.946565502126	31.0139239002577	37.324648496884	0	11.7594367587593	3.7774481970253	23.0627533245928	41.5759477034599	116.321709828575	16.0351171967675	2.85649879112702	0.000791340141415069	0.0336037633023996	Casq2	3	101993731	102053830	+	2736	protein_coding	calsequestrin 2 [Source:MGI Symbol;Acc:MGI:1309469]	-
ENSMUSG00000001403	68.5807339888849	66.4010509722848	10.583685607561	31.0139239002577	41.5660858260754	432.312239122175	100.347193674746	177.540065260189	216.021122807019	33.4635676637604	43.6290960590128	191.936837705578	-2.13422	0.00079631771276162	0.0336949352568532	Ube2c	2	164611818	164620742	+	2600	protein_coding	ubiquitin-conjugating enzyme E2C [Source:MGI Symbol;Acc:MGI:1915862]	-
ENSMUSG00000033966	0	19.6743854732696	0	22.1528027858984	5.93801226086791	93.6676518098047	48.6056719362053	107.279528795518	121.463834176189	20.2809500992487	9.55304010400717	78.2595273633932	-3.02086	0.000797386363481628	0.0336949352568532	Cdkl4	17	80830979	80885242	-	3341	protein_coding	cyclin-dependent kinase-like 4 [Source:MGI Symbol;Acc:MGI:3587025]	-
ENSMUSG00000024501	264.20446700636	378.731920360439	250.984544407875	575.972872433358	422.44715798746	1983.83283063843	797.289812243884	1188.38520278416	923.278891427866	344.776151687228	378.468192439098	1047.51257775631	-1.46752	0.00079949651349395	0.0337017030310145	Dpysl3	18	43454049	43571351	-	6608	protein_coding	dihydropyrimidinase-like 3 [Source:MGI Symbol;Acc:MGI:1349762]	-
ENSMUSG00000017737	25.8583095367926	87.3050855376338	65.0140687321603	64.6861841348233	49.2006730186198	32.4234179341632	20.3830237151829	8.31038603345565	20.7564779921335	15.2107125744365	58.412864192006	19.4168036498743	1.59921188901294	0.000811729200893185	0.0340773529615213	Mmp9	2	164782700	164797770	+	3539	protein_coding	matrix metallopeptidase 9 [Source:MGI Symbol;Acc:MGI:97011]	-
ENSMUSG00000097042	438.466987797788	391.028411281233	542.791876159199	213.55301885606	362.218747912943	46.8338259049023	153.656640314455	141.276562568746	152.214171942313	246.413543705872	389.611808401445	148.078948887258	1.39346187472983	0.000812351410064617	0.0340773529615213	Gm17491	8	22970307	22973348	+	2311	lncRNA	predicted gene, 17491 [Source:MGI Symbol;Acc:MGI:4937125]	-
ENSMUSG00000107605	37.101052813659	3.68894727623805	154.219418853031	26.583363343078	29.6900613043396	0	0.783962450583957	8.31038603345565	0.768758444153094	12.1685700595492	50.2565687180692	4.40633539754839	3.50670876507039	0.000817043373196898	0.034114135782463	Gm44117	6	90436693	90438450	-	1758	lncRNA	predicted gene, 44117 [Source:MGI Symbol;Acc:MGI:5690509]	-
ENSMUSG00000011148	8111.63927425909	2440.85344777751	13436.7448563421	83.2945384749779	581.076914099217	64.8468358683263	45.4698221338695	214.559057591037	264.452904788664	1044.46893011131	4930.72180619057	326.759510098641	3.91554420584209	0.000817175965627477	0.034114135782463	Adssl1	12	112586479	112607794	+	2090	protein_coding	adenylosuccinate synthetase like 1 [Source:MGI Symbol;Acc:MGI:87947]	-
ENSMUSG00000031204	109.054609785604	97.1422782742686	579.078798242265	6.20278478005154	19.5106117142803	0	4.70377470350374	12.843323869886	15.3751688830619	38.5338051885726	162.197816559294	14.2912145290048	3.50226572111315	0.000829728607948626	0.0343869597036487	Asb12	X	94513807	94601593	-	1594	protein_coding	ankyrin repeat and SOCS box-containing 12 [Source:MGI Symbol;Acc:MGI:1917642]	-
ENSMUSG00000071633	0	0	0	2.6583363343078	0.848287465838273	0	9.40754940700748	29.4640959367973	43.8192313167264	13.1826175645117	0.701324760029216	19.1746988450086	-4.63465	0.000830007035989375	0.0343869597036487	Gm4952	19	12577338	12605615	+	2254	protein_coding	predicted gene 4952 [Source:MGI Symbol;Acc:MGI:3643569]	-
ENSMUSG00000031506	59.5865393673918	54.1045600514914	12.0956406943554	51.3945024632842	56.8352602111643	201.745711590348	95.6434189712427	228.157871100328	227.552499469316	45.6321377233096	46.8033005575374	159.746327770909	-1.76532	0.000831282973236984	0.0343869597036487	Ptpn7	1	135060438	135073055	+	6102	protein_coding	protein tyrosine phosphatase, non-receptor type 7 [Source:MGI Symbol;Acc:MGI:2156893]	-
ENSMUSG00000028583	58.4622650397051	111.898067379221	65.0140687321603	247.225279090626	183.230092621067	715.716929213379	457.050108690447	493.334734531504	500.461747143664	105.460940516093	133.165954572556	454.404892019017	-1.76731	0.000831669800157679	0.0343869597036487	Pdpn	4	142994001	143026134	-	1817	protein_coding	podoplanin [Source:MGI Symbol;Acc:MGI:103098]	-
ENSMUSG00000024621	545.273048928019	582.853669645611	328.09425383439	819.65370307824	665.057373217206	1098.79360776886	1178.29556322769	1850.19412690299	2034.90360167324	664.201115750396	588.186409740693	1365.27760306463	-1.21421	0.000841506158169264	0.0347062025015581	Csf1r	18	61233670	61265221	+	5774	protein_coding	colony stimulating factor 1 receptor [Source:MGI Symbol;Acc:MGI:1339758]	-
ENSMUSG00000090799	1889.90514484124	571.786827816897	524.648415117666	139.119601495442	184.926667552744	301.417700054628	91.7236067183229	106.524039156113	120.695075732036	136.896413169929	662.077331364797	151.451366966206	2.12944017445289	0.000843407108178811	0.0347062025015581	Klhl33	14	51126039	51134964	-	6300	protein_coding	kelch-like 33 [Source:MGI Symbol;Acc:MGI:3644593]	-
ENSMUSG00000026600	260.832	98.3719273663479	125.492272203937	179.880758621495	193.409542211126	401.089688518907	266.547233198545	729.047502025882	744.926932384348	205.851643507375	171.597228885241	469.492599927011	-1.45124	0.000848530037622494	0.0348340727796427	Soat1	1	156252095	156301901	-	9791	protein_coding	sterol O-acyltransferase 1 [Source:MGI Symbol;Acc:MGI:104665]	-
ENSMUSG00000039395	297.932696836959	151.24683832576	681.891744144286	8.86112111435935	26.2969114409865	13.2095406398442	15.6792490116791	12.0878342304809	38.4379222076547	71.997372852333	233.24586237247	30.2823837883984	2.94468109278593	0.000851530607315383	0.0348744158441511	Mreg	1	72198601	72251466	-	2284	protein_coding	melanoregulin [Source:MGI Symbol;Acc:MGI:2151839]	-
ENSMUSG00000098111	50.5923447458987	20.9040345653489	30.2391017358885	18.6083543401546	19.5106117142803	1.20086733089493	7.83962450583956	0.755489639405059	9.99385977399022	7.09833253473705	27.9708894203142	5.37763475697337	2.35794767923771	0.000855155160473282	0.0349400629750821	Gm4654	14	103607901	103608882	-	982	processed_pseudogene	predicted gene 4654 [Source:MGI Symbol;Acc:MGI:3782836]	-
ENSMUSG00000086801	91.0662205426176	3.68894727623805	733.298217095297	0.886112111435935	4.24143732919137	0	0	6.04391711524047	0	3.04214251488731	166.636186870956	1.81721192602556	6.50815173824415	0.000868756038981983	0.0351598560298224	Gm15943	15	58077871	58187449	+	3821	lncRNA	predicted gene 15943 [Source:MGI Symbol;Acc:MGI:3802102]	-
ENSMUSG00000000308	0	0	0	3.54444844574374	3.39314986335309	46.8338259049023	9.40754940700748	27.9531166579872	18.4502026596743	2.02809500992487	1.38751966181937	20.9345579278992	-3.78973	0.000869114081713656	0.0351598560298224	Ckmt1	2	121188195	121194218	+	2496	protein_coding	creatine kinase, mitochondrial 1, ubiquitous [Source:MGI Symbol;Acc:MGI:99441]	-
ENSMUSG00000015340	167.516874825309	172.150872891109	46.8706076906272	141.77793782975	168.809205701816	200.544844259454	253.219871538618	739.624356977553	907.903722544804	222.076403586773	139.425099787722	464.67383978144	-1.73564	0.000870385949404844	0.0351598560298224	Cybb	X	9301491	9354010	-	5808	protein_coding	cytochrome b-245, beta polypeptide [Source:MGI Symbol;Acc:MGI:88574]	-
ENSMUSG00000063142	252.961723729493	77.467892800999	591.174438936621	33.6722602345655	27.993486372663	0	15.6792490116791	16.6207720669113	23.0627533245928	57.8007077828589	196.653960414868	22.6326964372084	3.11696380017375	0.0008720587314834	0.0351598560298224	Kcnma1	14	23339499	24064559	-	16976	protein_coding	potassium large conductance calcium-activated channel, subfamily M, alpha member 1 [Source:MGI Symbol;Acc:MGI:99923]	-
ENSMUSG00000026335	806.104692951319	1227.18979389519	718.178666227352	2490.86114524641	1833.14921367651	2329.68262193617	4059.35756912373	4887.26247731133	4724.78939776492	2207.58141830322	1415.09670239936	3641.73469688787	-1.36335	0.000872212627151896	0.0351598560298224	Pam	1	97722839	98023371	-	11892	protein_coding	peptidylglycine alpha-amidating monooxygenase [Source:MGI Symbol;Acc:MGI:97475]	-
ENSMUSG00000028464	74637.1997921328	33322.2607462583	133365.022340876	273.808642433704	8614.35921558766	1493.87895963329	242.244397230443	293.129980089163	305.965860772931	9806.85342049172	50042.5301474577	2428.41452364351	4.36507737229004	0.000873347721473486	0.0351598560298224	Tpm2	4	43514711	43523765	-	2909	protein_coding	tropomyosin 2, beta [Source:MGI Symbol;Acc:MGI:98810]	-
ENSMUSG00000034903	520.539013718913	978.800677295162	414.275693781673	1376.13210906001	1293.63838540337	2891.69	1854.07119563106	1993.73715838995	1748.15670200414	2231.91855842232	916.677175851824	2143.91442944849	-1.22479	0.000874775102286851	0.0351598560298224	Cobll1	2	64918683	65069747	-	8342	protein_coding	Cobl-like 1 [Source:MGI Symbol;Acc:MGI:2442894]	-
ENSMUSG00000026358	0	29.5115782099044	12.0956406943554	15.0639058944109	54.2903978136495	130.894539067548	144.249090907448	134.477155814101	438.961071611417	13.1826175645117	22.192304522464	172.352894993005	-2.95163	0.000887625012697473	0.0355484148608413	Rgs1	1	144118034	144124980	-	6947	protein_coding	regulator of G-protein signaling 1 [Source:MGI Symbol;Acc:MGI:1354694]	-
ENSMUSG00000051984	1578.48115607204	457.429462253518	1173.27714735247	267.605857653652	259.575964546512	37.2268872577429	178.743438733142	116.345404468379	125.307626396954	398.520669450237	747.273917575639	171.228805261291	2.12528027474702	0.000888776041944794	0.0355484148608413	Sec31b	19	44505396	44534303	-	3950	protein_coding	Sec31 homolog B (S. cerevisiae) [Source:MGI Symbol;Acc:MGI:2685187]	-
ENSMUSG00000002565	31.4796811752258	36.8894727623805	39.3108322566551	2.6583363343078	16.9657493167655	0	0.783962450583957	0	3.84379222076547	7.09833253473705	25.4608143690669	2.3452174412173	3.44244801431778	0.000890612951151091	0.0355484148608413	Scin	12	40109768	40184227	-	2999	protein_coding	scinderin [Source:MGI Symbol;Acc:MGI:1306794]	-
ENSMUSG00000042256	4.49709731074655	12.2964909207935	0	18.6083543401546	35.6280735652075	49.2355605666922	83.1000197618994	70.2605364646705	112.238732846352	49.6883277431594	14.2060032273804	72.9046354765546	-2.33296	0.000894614556577906	0.0356258603256589	Ptchd4	17	42626838	42815968	+	4503	protein_coding	patched domain containing 4 [Source:MGI Symbol;Acc:MGI:1920485]	-
ENSMUSG00000120823	10.1184689491797	1.22964909207935	15.1195508679443	3.54444844574374	3.39314986335309	0	0	0	0	0	6.68105344366004	0	5.34006871496194	0.000895086381047102	1	ENSMUSG00000120823	4	135582448	135583234	-	787	lncRNA	novel transcript, antisense to KO:Sfrs13aand Srsf10	-
ENSMUSG00000026278	172.013972136055	422.999287675296	151.195508679443	472.297755395353	379.184497229708	1555.12319350894	707.134130426729	960.982821323235	780.28982081539	398.520669450237	319.538204223171	880.410127104906	-1.46062	0.00090006755583396	0.0357606150976513	Bok	1	93613382	93623486	+	1840	protein_coding	BCL2-related ovarian killer [Source:MGI Symbol;Acc:MGI:1858494]	-
ENSMUSG00000001827	0	2.4592981841587	0	5.31667266861561	5.08972479502964	148.907549030972	32.9264229245262	16.6207720669113	6.91882599737785	1.01404750496244	2.57313912956079	41.2775235049499	-3.94855	0.000904866630874443	0.035814194116406	Folr1	7	101507538	101519995	-	2297	protein_coding	folate receptor 1 (adult) [Source:MGI Symbol;Acc:MGI:95568]	-
ENSMUSG00000034796	30.3554068475392	45.4970164069359	28.7271466490941	22.1528027858984	33.9314986335309	175.32663031066	101.13115612533	52.8842747583541	111.469974402199	35.4916626736853	32.1327742645997	95.2607396540457	-1.56734	0.000907462283921223	0.035814194116406	Cpne7	8	123844113	123861921	+	5268	protein_coding	copine VII [Source:MGI Symbol;Acc:MGI:2142747]	-
ENSMUSG00000019890	0	22.1336836574283	18.1434610415331	6.20278478005154	4.24143732919137	0	0.783962450583957	0	0	0	10.1442733616409	0.156792490116791	5.36950380615121	0.000910553066852593	0.035814194116406	Nts	10	102317617	102326347	-	1248	protein_coding	neurotensin [Source:MGI Symbol;Acc:MGI:1328351]	-
ENSMUSG00000028597	333.909475322931	298.804729375282	125.492272203937	410.269907594838	359.673885515428	1145.62743367376	540.150128452346	710.915750680161	605.781653992638	525.276607570542	305.630054002483	705.55031487389	-1.20431	0.000910780843794745	0.035814194116406	Gpx7	4	108257587	108264158	-	1289	protein_coding	glutathione peroxidase 7 [Source:MGI Symbol;Acc:MGI:1914555]	-
ENSMUSG00000019810	201.245104655908	277.900694809933	134.564002724704	457.233849500942	352.887585788722	680.891776617426	556.613339914609	694.294978613249	628.844407317231	518.178275035805	284.766247496042	615.764555499664	-1.10949	0.000911777203680994	0.035814194116406	Fuca2	10	13375284	13394779	+	6161	protein_coding	fucosidase, alpha-L- 2, plasma [Source:MGI Symbol;Acc:MGI:1914098]	-
ENSMUSG00000021728	101.184689491797	67.6307000643642	46.8706076906272	66.4584083576951	85.6770340496656	266.592547458675	112.89059288409	168.474189587328	202.952229256417	100.390702991281	73.5642879308299	170.260052435558	-1.20518	0.000944389906990656	0.0369273546663337	Emb	13	117345072	117410951	+	6906	protein_coding	embigin [Source:MGI Symbol;Acc:MGI:95321]	-
ENSMUSG00000056966	138.285742305456	11.0668418287141	15.1195508679443	0	3.39314986335309	0	0.783962450583957	0	0	4.05619001984974	33.5730569730936	0.96803049408674	5.15074925542423	0.000953770239241539	0.0370877802346598	Gjc3	5	137951723	137961360	-	4356	protein_coding	gap junction protein, gamma 3 [Source:MGI Symbol;Acc:MGI:2153041]	-
ENSMUSG00000038079	113.55170709635	118.046312839617	93.7412153812544	147.094610498365	180.685230223552	428.709637129491	274.386857704385	296.151938646783	315.190962102769	132.840223150079	130.623815207828	289.455923746701	-1.14358	0.00095493040585683	0.0370877802346598	Tmem237	1	59139749	59159567	-	2389	protein_coding	transmembrane protein 237 [Source:MGI Symbol;Acc:MGI:2138365]	-
ENSMUSG00000048003	109.054609785604	22.1336836574283	149.683553592648	3.54444844574374	0.848287465838273	0	0	0	0	9.12642754466192	57.0529165894525	1.82528550893238	4.99468742813676	0.000960473689053802	0.0370909235264604	Catsper4	4	133939281	133954694	-	2101	protein_coding	cation channel, sperm associated 4 [Source:MGI Symbol;Acc:MGI:3043288]	-
ENSMUSG00000024442	978.118665087374	889.036293573369	1796.20264311178	615.847917447975	751.58269473271	356.657597275795	446.858596832855	503.156099843769	404.366941624527	637.835880621372	1006.15764279064	469.775023239664	1.09774824537465	0.000961449617534819	0.0370909235264604	Dele1	18	38383308	38398514	+	7381	protein_coding	DAP3 binding cell death enhancer 1 [Source:MGI Symbol;Acc:MGI:1914089]	-
ENSMUSG00000036136	59.5865393673918	67.6307000643642	13.6075957811498	208.236346187445	108.580795627299	518.77468694661	268.115158099713	426.096156624453	182.195751264283	280.891158874595	91.5283954055299	335.214582361931	-1.86663	0.000967324212236126	0.0372344417819086	Fam110c	12	31123860	31130250	+	3088	protein_coding	family with sequence similarity 110, member C [Source:MGI Symbol;Acc:MGI:1918813]	-
ENSMUSG00000118076	4.49709731074655	12.2964909207935	7.55977543397213	20.3805785630265	11.8760245217358	92.4667844789097	50.9575592879572	32.4860544944175	14.6064104389088	38.5338051885726	11.3219933500549	45.8101227777532	-1.99319	0.000971373141896478	0.0372876874036489	Gm50337	19	44408049	44426325	+	1023	lncRNA	predicted gene, 50337 [Source:MGI Symbol;Acc:MGI:6303210]	-
ENSMUSG00000064341	748144.97853609	739846.658178658	656787.241883152	91360.8170253792	150119.736254468	38331.6852021662	118368.92248877	193130.349458952	156278.59783655	117712.66247105	477251.886375549	124764.443491498	1.93553749276921	0.000973022450908156	0.0372876874036489	mt-Nd1	MT	2751	3707	+	957	protein_coding	mitochondrially encoded NADH dehydrogenase 1 [Source:MGI Symbol;Acc:MGI:101787]	-
ENSMUSG00000002010	4572.42369070155	5660.07477084124	5535.26757275439	2639.72797996765	2582.1870460117	965.497334039525	1941.09102764588	1514.75672700714	1837.33268152589	2913.35848175708	4197.93621205531	1834.4072503951	1.19415370791468	0.000983233426136309	0.0375956267785704	Idh3g	X	72822569	72830503	-	2701	protein_coding	isocitrate dehydrogenase 3 (NAD+), gamma [Source:MGI Symbol;Acc:MGI:1099463]	-
ENSMUSG00000097354	251.837449401807	190.595609272299	384.036592045784	60.2556235776436	119.608532683197	84.0607131626452	50.1735968373732	52.1287851189491	52.2755742024104	98.3626079813563	201.266761396146	67.4002554605468	1.57832606999497	0.000997568051693841	0.0380595334159485	2310001H17Rik	6	129185375	129215688	-	7757	lncRNA	RIKEN cDNA 2310001H17 gene [Source:MGI Symbol;Acc:MGI:1923682]	-
ENSMUSG00000066705	935.396240635282	340.61279850598	780.168824785924	82.4084263635419	117.063670285682	25.2182139487936	166.984001974383	129.94421797767	97.6323224074429	77.0676103771451	451.129992115282	99.3692733370869	2.17984684280993	0.00100506656708475	0.0382235250951275	Fxyd6	9	45281483	45307457	+	4107	protein_coding	FXYD domain-containing ion transport regulator 6 [Source:MGI Symbol;Acc:MGI:1890226]	-
ENSMUSG00000028518	820.720259211245	408.243498570344	2812.23646143763	273.808642433704	230.73419070801	91.2659171480148	212.453824108252	154.119886438632	239.083876131612	340.719961667379	909.148610472187	207.528693098778	2.1302697624423	0.0010065012021528	0.0382235250951275	Prkaa2	4	104887071	104967087	-	7969	protein_coding	protein kinase, AMP-activated, alpha 2 catalytic subunit [Source:MGI Symbol;Acc:MGI:1336173]	-
ENSMUSG00000028194	42.7224244520922	27.0522800257457	28.7271466490941	32.7861481231296	50.8972479502964	43.2312239122175	95.6434189712427	188.11692021186	199.108437035651	48.6742802381969	36.4370494400716	114.954856073834	-1.65635	0.00100850126965099	0.0382235250951275	Ddah1	3	145464430	145600032	+	3983	protein_coding	dimethylarginine dimethylaminohydrolase 1 [Source:MGI Symbol;Acc:MGI:1916469]	-
ENSMUSG00000028111	218.109219571208	185.677012903982	311.462747879652	254.314175982113	364.763610310457	652.070960675948	374.734051379131	1106.79232172841	1060.88665293127	274.80687384482	266.865353329482	693.858172111916	-1.37861	0.00101328383272064	0.038320753787551	Ctsk	3	95406567	95416673	+	1512	protein_coding	cathepsin K [Source:MGI Symbol;Acc:MGI:107823]	-
ENSMUSG00000031007	594.741119346231	850.917171718909	993.354492023938	1361.0682031656	1062.05590722952	4462.42300160557	1761.56362646215	1881.1692021186	1995.69692102143	1305.07913888666	972.427378696838	2281.18637801888	-1.22967	0.00101927591344848	0.0383913116660457	Atp6ap2	X	12454040	12483288	+	2618	protein_coding	ATPase, H+ transporting, lysosomal accessory protein 2 [Source:MGI Symbol;Acc:MGI:1917745]	-
ENSMUSG00000007030	104.557512474857	23.3633327495076	173.874834981359	7.97500900292341	7.63458719254446	0	3.91981225291978	0	4.61255066491856	16.224760079399	63.4810552802384	4.95142459944746	3.68243718871757	0.00101959220359399	0.0383913116660457	Vwa7	17	35235555	35245717	+	4313	protein_coding	von Willebrand factor A domain containing 7 [Source:MGI Symbol;Acc:MGI:1306798]	-
ENSMUSG00000064337	57400.9500743689	59411.7255329058	282059.757306761	5536.42847225172	10138.731791699	17879.7136896946	9710.15891293289	18224.6765713682	15464.3448625836	11830.8922403967	82909.5186355972	14621.9572553952	2.50338945264205	0.00102702488043876	0.038587110888311	mt-Rnr1	MT	70	1024	+	955	Mt_rRNA	mitochondrially encoded 12S rRNA [Source:MGI Symbol;Acc:MGI:102493]	-
ENSMUSG00000052658	55.0894420566452	22.1336836574283	28.7271466490941	19.4944664515906	22.0554741117951	0	3.91981225291978	4.53293783643035	12.3001351064495	9.12642754466192	29.5000425853107	5.97586254809231	2.28000840657816	0.00103620364901288	0.0388475220518212	5830454E08Rik	9	120406397	120407140	+	744	lncRNA	RIKEN cDNA 5830454E08 gene [Source:MGI Symbol;Acc:MGI:1923350]	-
ENSMUSG00000033249	257.45882104024	186.906661996061	665.260238189548	72.6611931377467	86.5253215155039	12.0086733089493	79.1802075089796	83.8593499739616	59.9631586439413	60.8428502977462	253.76244717582	59.1708479467156	2.09498995135053	0.00104450759198022	0.0389898439284784	Hsf4	8	105996433	106002477	+	1753	protein_coding	heat shock transcription factor 4 [Source:MGI Symbol;Acc:MGI:1347058]	HSF
ENSMUSG00000100131	17661.2254136294	9775.71028203082	9762.69399543161	1674.75189061392	2632.23600649616	540.390298902719	2200.58259878917	3414.05768047146	1705.87498757572	2521.93614484158	8301.32351764038	2076.56834211613	1.99901522864093	0.00104594780633152	0.0389898439284784	Gm28439	1	24650616	24651491	-	876	unprocessed_pseudogene	predicted gene 28439 [Source:MGI Symbol;Acc:MGI:5579145]	-
ENSMUSG00000028967	1962.98297614087	955.437344545654	8070.81625330865	1378.79044539431	1120.58774237236	1055.56238385664	906.260592875054	622.523462869769	587.331451332964	593.217790403025	2697.72295235237	752.979136267491	1.84090878261748	0.00104715526480177	0.0389898439284784	Errfi1	4	150938376	150953349	+	3582	protein_coding	ERBB receptor feedback inhibitor 1 [Source:MGI Symbol;Acc:MGI:1921405]	-
ENSMUSG00000021384	10.1184689491797	12.2964909207935	6.04782034717771	36.3305965688733	16.9657493167655	98.4711211333844	53.309446639709	31.7305648550125	106.85742373728	29.4073776439106	16.3518252205579	63.9551868018593	-1.94465	0.00104902374742478	0.0389898439284784	Susd3	13	49384166	49402182	-	2837	protein_coding	sushi domain containing 3 [Source:MGI Symbol;Acc:MGI:1913579]	-
ENSMUSG00000032503	53.9651677289586	28.281929117825	414.275693781673	0.886112111435935	9.33116212422101	0	0	0	0	6.08428502977462	101.348012972823	1.21685700595492	6.40647303705773	0.00106124614614909	0.0393495941846283	Arpp21	9	111894159	112065006	-	17428	protein_coding	cyclic AMP-regulated phosphoprotein, 21 [Source:MGI Symbol;Acc:MGI:107562]	-
ENSMUSG00000022847	273.198661627853	116.816663747538	574.542932981882	81.522314252106	110.277370558976	24.0173466178986	72.124545453724	46.0848680037086	38.4379222076547	115.601415565718	231.271588633671	59.2532195697407	1.96204044062186	0.00106325640711806	0.0393495941846283	Thpo	16	20543204	20553261	-	2628	protein_coding	thrombopoietin [Source:MGI Symbol;Acc:MGI:101875]	-
ENSMUSG00000010492	141.658565288516	47.9563145910946	254.008454581464	2.6583363343078	26.2969114409865	0	0	2.26646891821518	2.30627533245928	26.3652351290233	94.5157164472737	6.18759587593956	3.94078914663241	0.00107896552701327	0.0397369402326205	Uckl1os	2	181220273	181226963	+	2522	lncRNA	uridine-cytidine kinase 1-like 1, opposite strand [Source:MGI Symbol;Acc:MGI:3801877]	-
ENSMUSG00000017716	8.9941946214931	22.1336836574283	10.583685607561	8.86112111435935	1.69657493167655	121.287600420388	16.4632114622631	70.2605364646705	53.8130910907166	14.1966650694741	10.4538519865037	55.2042209015025	-2.41391	0.00108062037316042	0.0397369402326205	Birc5	11	117740077	117746569	+	3402	protein_coding	baculoviral IAP repeat-containing 5 [Source:MGI Symbol;Acc:MGI:1203517]	-
ENSMUSG00000017868	0	22.1336836574283	86.1814399472823	0.886112111435935	0	0	0	0	0	0	21.8402471432293	0	7.05702823423178	0.00108892414801403	0.0397994621429574	Sgk2	2	162829250	162856047	+	3412	protein_coding	serum/glucocorticoid regulated kinase 2 [Source:MGI Symbol;Acc:MGI:1351318]	-
ENSMUSG00000047419	5510.06847999221	1018.1494482417	15952.638120768	38.1028207917452	351.191010857045	85.2615804935401	36.846235177446	44.5738887248985	41.5129559842671	863.968474227996	4574.02997613014	214.432626921629	4.41510540393258	0.00108922904551402	0.0397994621429574	Cmya5	13	93177221	93281232	-	11850	protein_coding	cardiomyopathy associated 5 [Source:MGI Symbol;Acc:MGI:1923719]	-
ENSMUSG00000024308	3373.9472573876	3813.14183453806	1806.78632871934	4221.43809888079	4477.26124469441	9561.30568858545	6390.86189716041	7640.26672330336	8171.13350290324	4312.74403860524	3538.51495284404	7215.26237011154	-1.02769	0.00110162787032439	0.0400659458934138	Tapbp	17	34134873	34148266	+	3628	protein_coding	TAP binding protein [Source:MGI Symbol;Acc:MGI:1201689]	-
ENSMUSG00000020889	3957.44563345696	5463.33091610855	1398.55845528484	6075.18463600477	4805.54849397382	445.52177976202	2200.58259878917	1404.45523965401	2034.90360167324	1471.38292970049	4340.01362696579	1511.36922991579	1.52171214373058	0.00110433256470957	0.0400659458934138	Nr1d1	11	98658758	98666159	-	3077	protein_coding	nuclear receptor subfamily 1, group D, member 1 [Source:MGI Symbol;Acc:MGI:2444210]	THR-like
ENSMUSG00000038068	969.124470465881	1138.65505926548	949.508	2024.76617463111	1993.47554471994	457.530453070969	453.130296437527	772.865901111375	402.060666292068	992.752507358225	1415.10580871786	615.667964854033	1.20123210666997	0.0011106286412568	0.0401568929013416	Rnf144b	13	47276132	47401467	+	4936	protein_coding	ring finger protein 144B [Source:MGI Symbol;Acc:MGI:2384986]	-
ENSMUSG00000027406	5534.80251520131	5768.28389094423	8277.95410019948	3222.78974929249	2998.6961917383	1380.99743052917	2258.59582013238	2028.48968180258	2369.31352487984	3481.22508453604	5160.50528947516	2303.72	1.16334037706001	0.00111934901584782	0.0403561996067555	Idh3b	2	130121229	130126467	-	3422	protein_coding	isocitrate dehydrogenase 3 (NAD+) beta [Source:MGI Symbol;Acc:MGI:2158650]	-
ENSMUSG00000097960	23.6097608814194	13.5261400128728	16.6315059547387	4.43056055717967	4.24143732919137	0	0	0	3.07503377661238	1.01404750496244	12.4878809470804	0.817816256314962	3.87149525840192	0.00112130881649602	0.0403561996067555	A330074K22Rik	8	120931173	120954969	-	2489	lncRNA	RIKEN cDNA A330074K22 gene [Source:MGI Symbol;Acc:MGI:3045392]	-
ENSMUSG00000021221	239.470431797254	138.950347404966	211.67371215122	35.4444844574374	60.2284100745174	24.0173466178986	63.5009584973005	29.4640959367973	29.2128208778176	51.7164227530842	137.153477177079	39.5823289365796	1.7880500668359	0.00112314598222817	0.0403561996067555	Dpf3	12	83260519	83534490	-	4225	protein_coding	D4, zinc and double PHD fingers, family 3 [Source:MGI Symbol;Acc:MGI:1917377]	-
ENSMUSG00000007033	80.9477515934379	77.467892800999	237.376948626725	6.20278478005154	31.3866362360161	25.2182139487936	9.40754940700748	15.8652824275062	5.38130910907166	21.2949976042112	86.6764028074459	15.433470499318	2.49364307655348	0.00113338191697862	0.0405692032909508	Hspa1l	17	35191679	35198261	+	2472	protein_coding	heat shock protein 1-like [Source:MGI Symbol;Acc:MGI:96231]	-
ENSMUSG00000083563	519.414739391226	555.801389619866	692.475429751847	24.8111391202062	87.3736089813421	1.20086733089493	39.1981225291978	84.6148396133666	64.5757093088599	85.1799904168446	375.975261372897	54.9539058398328	2.77184010182814	0.0011337687432465	0.0405692032909508	Gm13340	2	22478115	22479659	-	1545	unprocessed_pseudogene	predicted gene 13340 [Source:MGI Symbol;Acc:MGI:3650227]	-
ENSMUSG00000026308	783.619206397586	157.395083786157	6827.98917196363	10.6333453372312	46.655810621105	0	3.91981225291978	8.31038603345565	5.38130910907166	146.022840714591	1565.25852362114	32.7268696220076	5.58069055647558	0.00114156009235323	0.0407215807990174	Klhl30	1	91278738	91290138	+	3089	protein_coding	kelch-like 30 [Source:MGI Symbol;Acc:MGI:1918038]	-
ENSMUSG00000029843	98.9361408364241	126.653856484173	102.812945902021	247.225279090626	212.920153925407	486.351269012447	217.157598811756	354.324640880973	376.691637635016	334.635676637604	157.70967524773	353.832164595559	-1.16048	0.00114273949473607	0.0407215807990174	Slc13a4	6	35244892	35285066	-	4528	protein_coding	solute carrier family 13 (sodium/sulfate symporters), member 4 [Source:MGI Symbol;Acc:MGI:2442367]	-
ENSMUSG00000028017	300.181245492332	103.290523734665	252.496499494669	80.6362021406701	95.8564836397249	70.851172522801	36.846235177446	58.9281918735946	55.3506079790228	79.0957	166.492190900412	60.2143825879869	1.46722088949929	0.00115681339822322	0.0411382838713825	Egf	3	129471214	129548965	-	11275	protein_coding	epidermal growth factor [Source:MGI Symbol;Acc:MGI:95290]	-
ENSMUSG00000044986	1875.28957858131	815.257348048608	471.729987079861	387.230992697504	505.579329639611	429.910504460385	159.144377468543	262.154904873555	283.671865892492	289.003538914294	811.017447209379	284.777038321854	1.51065302646184	0.00116254145111753	0.0412570921964358	Tst	15	78283756	78290107	-	3163	protein_coding	thiosulfate sulfurtransferase, mitochondrial [Source:MGI Symbol;Acc:MGI:98852]	-
ENSMUSG00000072770	438.466987797788	190.595609272299	355.30944539669	107.219565483748	144.208869192506	28.8208159414784	83.8839822124833	114.834425189569	99.9385977399022	90.2502279416568	247.160095428606	83.5456098050179	1.5598540211964	0.00116975796631156	0.0413440498424662	Acrbp	6	125026652	125040230	+	3277	protein_coding	proacrosin binding protein [Source:MGI Symbol;Acc:MGI:1859515]	-
ENSMUSG00000017491	56.2137163843319	20.9040345653489	33.2630119094774	12.4055695601031	33.0832111676927	0	10.1915118575914	4.53293783643035	10.7626182181433	6.08428502977462	31.1739087173908	6.31427058838794	2.27317956034731	0.00117216828228944	0.0413440498424662	Rarb	14	5650540	6038924	+	5265	protein_coding	retinoic acid receptor, beta [Source:MGI Symbol;Acc:MGI:97857]	THR-like
ENSMUSG00000071540	1135.5170709635	311.101220296075	2747.22239270547	47.8500540175405	93.3116212422101	0	10.9754743081754	13.5988135092911	8.45634288568404	151.093078239403	867.00047184496	36.8247417885107	4.55816965911536	0.00117943943562189	0.0415157877104952	3425401B19Rik	14	32381076	32407250	-	5572	protein_coding	RIKEN cDNA 3425401B19 gene [Source:MGI Symbol;Acc:MGI:3588196]	-
ENSMUSG00000059430	7.86992029380646	9.83719273663479	4.53586526038328	6.20278478005154	13.5725994534124	0	0.783962450583957	0	0.768758444153094	2.02809500992487	8.40367250485769	0.716163180932385	3.57892884403719	0.00118411696410584	0.0415957184769129	Actg2	6	83489887	83513247	-	1557	protein_coding	actin, gamma 2, smooth muscle, enteric [Source:MGI Symbol;Acc:MGI:104589]	-
ENSMUSG00000022441	131.540096339337	18.4447363811902	187.482430762509	0	5.08972479502964	0	0	0	0	3.04214251488731	68.5113976556131	0.608428502977462	6.85714306458313	0.00118903209960501	0.0416836547210414	Efcab6	15	83750913	83949580	-	6408	protein_coding	EF-hand calcium binding domain 6 [Source:MGI Symbol;Acc:MGI:1924877]	-
ENSMUSG00000025175	203.493653311281	269.293151165377	93.7412153812544	92.1556595893372	80.587309254636	0	25.8707608692706	2.26646891821518	6.15006755322475	64.8990403175959	147.854197740377	19.8372675316613	2.8997199692952	0.00119850595648698	0.0417538156088611	Fn3k	11	121325739	121341317	+	4399	protein_coding	fructosamine 3 kinase [Source:MGI Symbol;Acc:MGI:1926834]	-
ENSMUSG00000074521	6.74564596611982	12.2964909207935	6.04782034717771	25.6972512316421	42.4143732919137	40.8294892504277	98.7792687735785	88.3922878103919	46.1255066491856	75.0395153672203	18.6403163515294	69.8332135701608	-1.88112	0.00119987876225912	0.0417538156088611	Gm14327	2	177538889	177547577	+	1451	protein_coding	predicted gene 14327 [Source:MGI Symbol;Acc:MGI:3652188]	-
ENSMUSG00000044921	71.9535569719448	253.307712968346	152.707463766237	109.877901818056	153.540031316727	0	46.2537845844534	12.0878342304809	35.3628884310423	52.7304702580467	148.277333368262	29.2869955008047	2.33620958134092	0.00120145800095888	0.0417538156088611	Rassf9	10	102348083	102385597	+	7326	protein_coding	Ras association (RalGDS/AF-6) domain family (N-terminal) member 9 [Source:MGI Symbol;Acc:MGI:2384307]	-
ENSMUSG00000028020	0	7.37789455247609	12.0956406943554	16.8361301172828	2.54486239751482	54.0390298902719	35.278310276278	105.768549516708	43.8192313167264	9.12642754466192	7.77090555232582	49.6063097089293	-2.68014	0.00120439990425628	0.0417538156088611	Glrb	3	80750906	80820967	-	4655	protein_coding	glycine receptor, beta subunit [Source:MGI Symbol;Acc:MGI:95751]	-
ENSMUSG00000042404	1272.67853894127	676.307000643642	878.445905427562	426.219925600685	553.931715192392	246.177802833461	416.284061260081	358.857578717403	394.373081850537	393.450431925425	761.516617161111	361.828591317381	1.07222414719246	0.00120671105805708	0.0417538156088611	Dennd4b	3	90172492	90187976	+	6031	protein_coding	DENN/MADD domain containing 4B [Source:MGI Symbol;Acc:MGI:2446201]	-
ENSMUSG00000024030	349.649315910544	704.588929761467	940.436063986133	1305.24314014513	980.620310509044	1181.65345360061	1988.9127371315	2197.71936102932	2330.10684422803	1828.32765144727	856.107552062464	1905.34400948735	-1.15404	0.00120812537633277	0.0417538156088611	Abcg1	17	31276649	31336962	+	7298	protein_coding	ATP binding cassette subfamily G member 1 [Source:MGI Symbol;Acc:MGI:107704]	-
ENSMUSG00000026667	1060.1906910085	1712.90118526653	1112.7989438807	2008.81615662526	1683.00233222313	4933.16299531638	2579.23646242122	3012.13719230797	2519.22142148969	2130.51380792608	1515.54186180083	3034.85437589227	-1.00131	0.00120847426282084	0.0417538156088611	Uhmk1	1	170020989	170042966	-	8101	protein_coding	U2AF homology motif (UHM) kinase 1 [Source:MGI Symbol;Acc:MGI:1341908]	-
ENSMUSG00000072235	1349.12919322396	4436.57392422229	825.527477389757	9693.18038699769	7859.3833709916	21807.750729052	19465.7876479996	15028.9553966848	22782.9252509211	9780.4881853627	4832.75887056506	17773.181442004	-1.87868	0.00121036056356185	0.0417538156088611	Tuba1a	15	98847718	98851584	-	1803	protein_coding	tubulin, alpha 1A [Source:MGI Symbol;Acc:MGI:98869]	-
ENSMUSG00000055723	650.954835730563	510.30437321293	731.786262008502	715.092473928799	575.138901838349	2308.06700998006	1010.52759880272	1255.62378069121	1279.9828095149	716.931586008442	636.655369343829	1314.22655699947	-1.04538	0.00121449691701172	0.0418130482404654	Rras2	7	113646017	113717016	-	3554	protein_coding	related RAS viral (r-ras) oncogene 2 [Source:MGI Symbol;Acc:MGI:1914172]	-
ENSMUSG00000038077	175.386795119115	44.2673673148566	33.2630119094774	2.6583363343078	6.78629972670619	0	0	0	4.61255066491856	10.1404750496244	52.4723620808927	2.95060514290858	4.15971553356113	0.00121830657318349	0.0418608200881317	Kcna6	6	126685292	126717637	-	5945	protein_coding	potassium voltage-gated channel, shaker-related, subfamily, member 6 [Source:MGI Symbol;Acc:MGI:96663]	-
ENSMUSG00000027257	4822.01259144799	1514.92768144176	2529.50086020708	816.109254632496	932.267924956262	1017.13462926801	405.308586951906	429.873604821479	352.86012586627	1028.24417003191	2122.96366253712	646.684223387914	1.71532041399677	0.00122897841060343	0.0419771420364806	Pacsin3	2	91086299	91095024	+	4327	protein_coding	protein kinase C and casein kinase substrate in neurons 3 [Source:MGI Symbol;Acc:MGI:1891410]	-
ENSMUSG00000056124	284.441404904719	245.92981841587	133.05204763791	362.419853577297	217.161591254598	632.857083381629	453.130296437527	605.147201163452	765.683410376482	284.947348894445	248.600943158079	548.353068050707	-1.13952	0.00124495336747721	0.0422782251335526	B4galt6	18	20817656	20879461	-	5808	protein_coding	UDP-Gal:betaGlcNAc beta 1,4-galactosyltransferase, polypeptide 6 [Source:MGI Symbol;Acc:MGI:1928380]	-
ENSMUSG00000031517	131.540096339337	70.0899982485229	19.6554161283275	410.269907594838	132.332844670771	2305.66527531827	892.149268764543	556.040374602124	825.646569020423	41.5759477034599	152.777652596359	924.215487081764	-2.59479	0.00124906596677479	0.0422782251335526	Gpm6a	8	55407878	55513906	+	3215	protein_coding	glycoprotein m6a [Source:MGI Symbol;Acc:MGI:107671]	-
ENSMUSG00000072676	321.542457718378	1130.04751562092	151.195508679443	1598.54624903043	1159.60896580092	6941.0131725727	1822.7126976077	2963.03036574664	3474.78816757199	1498.76221233448	872.188139370018	3340.0613231667	-1.93666	0.00125046044751375	0.0422782251335526	Tmem254	14	25923724	25928096	-	2569	protein_coding	transmembrane protein 254 [Source:MGI Symbol;Acc:MGI:1196450]	-
ENSMUSG00000058056	1281.67273356277	724.263315234737	778.65686969913	595.467338884948	680.326547602295	981.108609341159	2013.2155730996	2319.35319297353	2715.25482474873	1079.96059278499	812.077360996775	1821.7785585896	-1.16615	0.00125486369337815	0.0422782251335526	Palld	8	61964467	62355724	-	10292	protein_coding	palladin, cytoskeletal associated protein [Source:MGI Symbol;Acc:MGI:1919583]	-
ENSMUSG00000020695	627.345074849143	295.115782099044	145.147688332265	275.580866656576	434.323182509196	461.133055063654	841.191709476585	1293.39826266146	2948.95739177127	503.981609966331	355.502518889245	1209.73240578786	-1.76646	0.0012568668817113	0.0422782251335526	Mrc2	11	105183469	105241965	+	6674	protein_coding	mannose receptor, C type 2 [Source:MGI Symbol;Acc:MGI:107818]	-
ENSMUSG00000018593	21720.9800109058	26245.6302213416	5267.65152239178	40401.4	37346.7039709958	41552.4113836264	78105.394989229	93506.9526691642	104215.96972317	59794.325177615	26196.472266889	75435.0107885609	-1.52584	0.00125763743271327	0.0422782251335526	Sparc	11	55285326	55314009	-	3788	protein_coding	secreted acidic cysteine rich glycoprotein [Source:MGI Symbol;Acc:MGI:98373]	-
ENSMUSG00000060548	263.080192678673	68.8603491564435	105.83685607561	1.77222422287187	21.2071866459568	0	16.4632114622631	2.26646891821518	7.68758444153094	19.2669025942863	92.151361755911	9.1368334832591	3.3299	0.00126153743242304	0.0422782251335526	Tnfrsf19	14	61201324	61283939	-	4738	protein_coding	tumor necrosis factor receptor superfamily, member 19 [Source:MGI Symbol;Acc:MGI:1352474]	-
ENSMUSG00000120512	49.468070418212	15.9854381970315	139.099867985087	2.6583363343078	5.08972479502964	0	2.35188735175187	0	0	9.12642754466192	42.4602875459336	2.29566297928276	4.22318763681014	0.00126369085551133	0.0422782251335526	ENSMUSG00000120512	12	73086116	73087384	+	1269	lncRNA	novel transcript	-
ENSMUSG00000034641	46.0952474351521	67.6307000643642	80.1336196001046	87.7250990321575	67.8629972670619	178.929232303345	136.409466401608	315.03917963191	360.547710307801	48.6742802381969	69.8895326797681	207.919973776572	-1.57415	0.00126431371869245	0.0422782251335526	Cd300ld	11	114873100	114880748	-	2645	protein_coding	CD300 molecule like family member d [Source:MGI Symbol;Acc:MGI:2442358]	-
ENSMUSG00000051748	472.195217628388	130.342803760411	13.6075957811498	128.486256158211	83.1321716521508	2668.32720924854	425.691610667088	744.912784453388	731.858038833746	165.289743308877	165.552808996062	947.215877302327	-2.51572	0.00126855155159804	0.0422782251335526	Wfdc21	11	83637766	83643468	+	434	protein_coding	WAP four-disulfide core domain 21 [Source:MGI Symbol;Acc:MGI:1913357]	-
ENSMUSG00000111172	0	0	0	0	0	31.2225506032682	9.40754940700748	14.3543031486961	1.53751688830619	0	0	11.3043840094556	-5.8067	0.00126959433225214	0.0422782251335526	Gm39302	9	21229366	21231913	-	645	lncRNA	predicted gene, 39302 [Source:MGI Symbol;Acc:MGI:5622187]	-
ENSMUSG00000042810	3370.57443440454	772.219629825831	745.393857789652	373.939311025965	480.978993130301	106.877192449649	272.818932803217	223.624933263898	189.114577261661	620.597073037011	1148.62124523526	282.606541763087	2.02301217703843	0.00127341799726828	0.0423240062438226	Krba1	6	48372520	48396715	+	14064	protein_coding	KRAB-A domain containing 1 [Source:MGI Symbol;Acc:MGI:1925077]	-
ENSMUSG00000084843	19.1126635706728	12.2964909207935	18.1434610415331	0	1.69657493167655	0	0	0	0	1.01404750496244	10.2498380929352	0.202809500992487	5.38403517973117	0.0012900223370508	0.0427543418493496	B230312C02Rik	2	180012284	180027678	-	1703	lncRNA	RIKEN cDNA B230312C02 gene [Source:MGI Symbol;Acc:MGI:2444130]	-
ENSMUSG00000024827	145.031388271576	38.1191218544598	52.9184280378049	18.6083543401546	53.4421103478112	0	14.1113241105112	9.82136531226577	15.3751688830619	20.2809500992487	61.6238805703614	11.9177616810175	2.36080682756134	0.00129131322370887	0.0427543418493496	Gldc	19	30075847	30152829	-	6091	protein_coding	glycine decarboxylase [Source:MGI Symbol;Acc:MGI:1341155]	-
ENSMUSG00000030878	404.738757967189	789.434717114942	110.372721335993	1427.52661152329	793.148780558785	2327.28088727438	1984.20896242799	2376.77040556832	2534.59659037275	1721.85266342622	705.04431770004	2188.94190181393	-1.63368	0.00129755767694285	0.0428789470948439	Cdr2	7	120556259	120581535	-	5684	protein_coding	cerebellar degeneration-related 2 [Source:MGI Symbol;Acc:MGI:1100885]	-
ENSMUSG00000023243	88.8176718872443	17.2150872891109	706.083025532997	19.4944664515906	5.93801226086791	38.4277545886378	16.4632114622631	0.755489639405059	8.45634288568404	11.1545225545868	167.509652684362	15.0514642261154	3.48252809168709	0.0013107522418864	0.0432323110620662	Kcnk5	14	20190125	20231877	-	3404	protein_coding	potassium channel, subfamily K, member 5 [Source:MGI Symbol;Acc:MGI:1336175]	-
ENSMUSG00000020672	32.6039555029125	15.9854381970315	21.167371215122	51.3945024632842	50.0489604844581	57.6416318829567	114.458517785258	86.8813085315818	75.3383275270032	97.3485604763939	34.2400455725617	86.3336692406386	-1.31863	0.00132831245375751	0.0436332390897739	Sntg2	12	30224481	30423374	-	3410	protein_coding	syntrophin, gamma 2 [Source:MGI Symbol;Acc:MGI:1919541]	-
ENSMUSG00000085998	11.2427432768664	39.3487709465392	13.6075957811498	37.2167086803093	58.5318351428409	156.112753016341	87.8037944654031	92.1697360074172	104.551148404821	53.7445177630091	31.9895307655411	98.8763899313983	-1.61359	0.00133356906429682	0.0436332390897739	AW822252	X	52697822	52718740	-	4066	transcribed_unprocessed_pseudogene	expressed sequence AW822252 [Source:MGI Symbol;Acc:MGI:2148030]	-
ENSMUSG00000039376	828.590179505051	162.313680154474	155.731373939826	9.74723322579528	48.3523855527816	13.2095406398442	10.9754743081754	16.6207720669113	10.7626182181433	101.404750496244	240.946970475586	30.5946311458636	2.97992150836585	0.00133450867079503	0.0436332390897739	Synpo2l	14	20709014	20718422	-	4629	protein_coding	synaptopodin 2-like [Source:MGI Symbol;Acc:MGI:1916010]	-
ENSMUSG00000026223	655.451933041309	1347.69540491897	385.548547132579	2139.07463700635	1691.48520688152	6131.62859154952	2889.68559285246	3309.04462059416	3495.54464556412	1927.70430693359	1243.85114579614	3550.72155149877	-1.51278	0.00133885780730171	0.0436332390897739	Itm2c	1	85822002	85836396	+	2491	protein_coding	integral membrane protein 2C [Source:MGI Symbol;Acc:MGI:1927594]	-
ENSMUSG00000046442	20.2369378983595	57.7935073277294	66.5260238189548	16.8361301172828	38.1729359627223	0	10.9754743081754	10.5768549516708	6.91882599737785	14.1966650694741	39.9131070250097	8.53356406533963	2.20544889793311	0.00134075501325797	0.0436332390897739	Ppm1e	11	87117732	87249849	-	6702	protein_coding	protein phosphatase 1E (PP2C domain containing) [Source:MGI Symbol;Acc:MGI:2444096]	-
ENSMUSG00000033871	294.559873853899	490.62998773966	275.175825796586	86.8389869207216	93.3116212422101	58.8424992138516	87.8037944654031	71.7715157434806	72.2632937503908	123.713795605417	248.103259110615	82.8789797557087	1.57994099493814	0.00134566291860216	0.0436343193662309	Ppargc1b	18	61431207	61533502	-	3990	protein_coding	peroxisome proliferative activated receptor, gamma, coactivator 1 beta [Source:MGI Symbol;Acc:MGI:2444934]	-
ENSMUSG00000040350	1079.30335457917	243.470520231711	120.956406943554	31.0139239002577	51.7455354161347	0	18.815098814015	50.617805840139	16.9126857713681	81.1238003969949	305.297948214166	33.4938781645034	3.18740997991096	0.00135887965180662	0.0439803689553817	Trim7	11	48716967	48743036	+	7597	protein_coding	tripartite motif-containing 7 [Source:MGI Symbol;Acc:MGI:2137353]	-
ENSMUSG00000031791	5289.71071176563	1662.48557249128	9638.71367831447	71.7750810263107	428.385170248328	84.0607131626452	62.7169960467165	37.0189923308479	80.7196366360749	913.656801971155	3418.2140427692	235.634628029488	3.85885054234798	0.00137673449405214	0.0443948011737517	Tmem38a	8	73325899	73341126	+	2142	protein_coding	transmembrane protein 38A [Source:MGI Symbol;Acc:MGI:1921416]	-
ENSMUSG00000045555	28.1068581921659	41.8080691306979	19.6554161283275	76.2056415834904	42.4143732919137	218.557854222878	108.186818180586	88.3922878103919	106.85742373728	64.8990403175959	41.6380716653191	117.378684853746	-1.48224	0.00138752435092672	0.0445735750131348	Mettl24	10	40559278	40687079	+	1529	protein_coding	methyltransferase like 24 [Source:MGI Symbol;Acc:MGI:3045338]	-
ENSMUSG00000016283	0	0	0	0	0.848287465838273	0	3.13584980233583	21.1537099033417	39.2066806518078	2.02809500992487	0.169657493167655	13.104867073482	-5.45294	0.00139374281669052	0.0446902729144012	H2-M2	17	37791742	37794443	-	1551	protein_coding	histocompatibility 2, M region locus 2 [Source:MGI Symbol;Acc:MGI:95914]	-
ENSMUSG00000062480	207.990750622028	40.5784200386185	895.077	26.583363343078	36.4763610310457	45.6329585740074	22.7349110669347	38.529971609658	31.5190962102769	54.7585652679715	241.341261283414	38.6351005457697	2.64257766627178	0.00140400346395512	0.0448394776601187	Acat3	17	13142700	13159487	-	2427	protein_coding	acetyl-Coenzyme A acetyltransferase 3 [Source:MGI Symbol;Acc:MGI:109182]	-
ENSMUSG00000074652	192.250910034415	204.121749285172	89.2053501208711	1.77222422287187	46.655810621105	0	10.9754743081754	2.26646891821518	34.5941299868892	6.08428502977462	106.801208856887	10.7840716486109	3.29650498218083	0.00140617930288632	0.0448394776601187	Myh7b	2	155453132	155476227	+	6634	protein_coding	myosin, heavy chain 7B, cardiac muscle, beta [Source:MGI Symbol;Acc:MGI:3710243]	-
ENSMUSG00000102139	2.24854865537327	0	0	0	0	78.0563765081705	0.783962450583957	11.3323445910759	1.53751688830619	2.02809500992487	0.449709731074655	18.7476590896123	-5.36625	0.00140904367544638	0.04484806969197	Gm37109	1	130395709	130397962	+	2254	TEC	predicted gene, 37109 [Source:MGI Symbol;Acc:MGI:5610337]	-
ENSMUSG00000049107	65.2079110058249	156.165434694077	87.6933950340767	25.6972512316421	74.649296993768	48.0346932357973	24.3028359681027	19.6427306245315	19.2189611038274	23.323092614136	81.8826577918778	26.904462709279	1.61234288280176	0.00142119287090755	0.0451516110071603	Ntf3	6	126078375	126143873	-	1714	protein_coding	neurotrophin 3 [Source:MGI Symbol;Acc:MGI:97380]	-
ENSMUSG00000110613	164.144051842249	127.883505576252	86.1814399472823	62.9139599119514	46.655810621105	33.6242852650581	40.7660474303657	30.9750752156074	56.1193664231759	25.3511876240609	97.555753579768	37.3671923916536	1.37753204938958	0.00142607244446283	0.0452235046929379	Lncbate1	8	109279883	109311320	-	906	lncRNA	brown adipose tissue enriched long non-coding RNA 1 [Source:MGI Symbol;Acc:MGI:1924437]	-
ENSMUSG00000042793	40.4738757967189	457.429462253518	3.02391017358885	0.886112111435935	9.33116212422101	0	0	0	0	5.07023752481218	102.228904491897	1.01404750496244	6.68400171448985	0.0014331359693596	0.0453134307429464	Lgr6	1	134911039	135033014	-	6851	protein_coding	leucine-rich repeat-containing G protein-coupled receptor 6 [Source:MGI Symbol;Acc:MGI:2441805]	-
ENSMUSG00000001707	278.820033266286	268.063502073298	241.912813887108	291.530884662423	290.114313316689	1163.64044363719	457.050108690447	475.202983185782	568.88124867329	317.396869053242	274.088309441161	596.43433064799	-1.1202	0.00143415186115788	0.0453134307429464	Eef1e1	13	38828183	38843034	-	3257	protein_coding	eukaryotic translation elongation factor 1 epsilon 1 [Source:MGI Symbol;Acc:MGI:1913393]	-
ENSMUSG00000035967	1385.10597170994	1189.07067204073	648.628732234809	769.145312726391	1009.46208434755	229.365660200932	471.945395251542	455.560252561251	450.492448273713	732.142298582879	1000.28255461188	467.901210974063	1.09591154423253	0.00145864047340678	0.0460030717187763	Ints6l	X	55500217	55553203	+	7173	protein_coding	integrator complex subunit 6 like [Source:MGI Symbol;Acc:MGI:2442593]	-
ENSMUSG00000021898	1549.25002355219	324.627360308948	917.756737684217	13.291681671539	72.1044345962532	0	14.8952865610952	3.7774481970253	8.45634288568404	105.460940516093	575.406047562629	26.5180036319796	4.44078376330139	0.00146411604508549	0.0460916532007515	Asb14	14	26616514	26637215	+	2549	protein_coding	ankyrin repeat and SOCS box-containing 14 [Source:MGI Symbol;Acc:MGI:2655107]	-
ENSMUSG00000023959	863.442683663337	1302.19838851203	3516.80753188384	357.989293020118	852.528903167465	198.143109597664	495.46426876906	286.330573334517	641.913300867834	436.040427133848	1378.59336004936	411.578335940585	1.74305458213904	0.00147369123561495	0.046308737500242	Clic5	17	44445659	44591059	+	9669	protein_coding	chloride intracellular channel 5 [Source:MGI Symbol;Acc:MGI:1917912]	-
ENSMUSG00000040767	116.92453007941	253.307712968346	98.2770806416377	159.500180058468	139.119144397477	686.896113271901	308.881205530079	364.901495832644	412.054526066058	154.13522075429	153.425729629068	385.373712290994	-1.32757	0.00148546993456113	0.0464704689854333	Snrnp25	11	32155415	32158984	+	1041	protein_coding	small nuclear ribonucleoprotein 25 (U11/U12) [Source:MGI Symbol;Acc:MGI:1925622]	-
ENSMUSG00000030515	329.412378012185	197.973503824775	518.600594770488	230.389148973343	148.450306521698	42.0303565813226	126.217954544017	57.4172125947845	89.944737965912	183.542598398201	284.965186420498	99.8305720168474	1.51113901317795	0.0014866020990152	0.0464704689854333	Tarsl2	7	65294646	65341839	+	6741	protein_coding	threonyl-tRNA synthetase-like 2 [Source:MGI Symbol;Acc:MGI:2444486]	-
ENSMUSG00000043079	1966.35579912393	522.600864133723	7332.98217095297	248.111391202062	520.849	252.182139487936	547.205790507602	448.760845806605	428.198453393273	435.026379628885	2118.17974588748	422.27472176486	2.3261203536776	0.00148690443493286	0.0464704689854333	Synpo	18	60727045	60793214	-	9533	protein_coding	synaptopodin [Source:MGI Symbol;Acc:MGI:1099446]	-
ENSMUSG00000109735	0	0	0	0.886112111435935	0	27.6199486105834	0	19.6427306245315	3.07503377661238	7.09833253473705	0.177222422287187	11.4872091092929	-5.25194	0.00151231234710688	0.0471792315795095	Gm45667	7	105131134	105132449	+	1316	TEC	predicted gene 45667 [Source:MGI Symbol;Acc:MGI:5791503]	-
ENSMUSG00000086844	79.8234772657512	9.83719273663479	6.04782034717771	1.77222422287187	1.69657493167655	0	0.783962450583957	1.51097927881012	0	3.04214251488731	19.8354579008224	1.06741684885628	4.21872326745686	0.0015256505819851	0.0475095837990063	B230206H07Rik	7	140939054	140945104	-	4747	lncRNA	RIKEN cDNA B230206H07 gene [Source:MGI Symbol;Acc:MGI:2444929]	-
ENSMUSG00000085272	26.9825838644793	40.5784200386185	24.1912813887108	7.08889689148748	23.7520490434717	0	7.83962450583956	5.28842747583541	3.07503377661238	8.11238003969949	24.5186462453536	4.86309315959737	2.30917058656798	0.00153043123693274	0.0475383170509056	Sbk3	7	4968259	4974167	-	3197	protein_coding	SH3 domain binding kinase family, member 3 [Source:MGI Symbol;Acc:MGI:2685924]	-
ENSMUSG00000078486	988.237134036554	361.516833071329	128.516182377526	5.31667266861561	90.7667588446952	45.6329585740074	22.7349110669347	33.2415441338226	23.8315117687459	107.489035526018	314.870716199744	46.5859922139058	2.75864606591718	0.00153846317554552	0.0475749680440231	Perm1	4	156300325	156305764	+	3901	protein_coding	PPARGC1 and ESRR induced regulator, muscle 1 [Source:MGI Symbol;Acc:MGI:1921433]	-
ENSMUSG00000032118	109.054609785604	73.7789455247609	190.506340936098	73.5473052491826	66.1664223353853	20.4147446252138	25.0867984186866	58.9281918735946	29.9815793219707	53.7445177630091	102.610724766206	37.631166400495	1.43867411966582	0.00154197154684014	0.0475749680440231	Fez1	9	36733160	36790220	+	4104	protein_coding	fasciculation and elongation protein zeta 1 (zygin I) [Source:MGI Symbol;Acc:MGI:2670976]	-
ENSMUSG00000002104	227.103414192701	49.185963683174	257.032364755052	9.74723322579528	18.662324248442	0	10.9754743081754	9.82136531226577	9.99385977399022	37.5197576836101	112.346260021033	13.6620914156083	3.03761729258308	0.00154846929753574	0.0475749680440231	Rapsn	2	90865965	90876074	+	1802	protein_coding	receptor-associated protein of the synapse [Source:MGI Symbol;Acc:MGI:99422]	-
ENSMUSG00000053093	1606.5880142642	2448.23134232998	21301.9352178467	0	367.308472707972	37.2268872577429	0	0	0	65.9130878225583	5144.81260942977	20.6279950160602	7.96389364396659	0.00154974653150722	0.0475749680440231	Myh7	14	55208141	55232083	-	8616	protein_coding	myosin, heavy polypeptide 7, cardiac muscle, beta [Source:MGI Symbol;Acc:MGI:2155600]	-
ENSMUSG00000062778	20.2369378983595	4.9185963683174	21.167371215122	1.77222422287187	0	0	0	0	0	0	9.61902594093414	0	5.87036493678499	0.00155044289665286	0.0475749680440231	Chia1	3	106020545	106039436	+	1903	protein_coding	chitinase, acidic 1 [Source:MGI Symbol;Acc:MGI:1932052]	-
ENSMUSG00000001467	423.851421537862	405.784200386185	326.582298747596	427.106037712121	378.33620976387	1702.82987520901	558.181264815777	647.454620970136	952.491712305684	488.770897391894	392.332033629527	869.945674138501	-1.14787	0.0015515548265478	0.0475749680440231	Cyp51	5	4131145	4154746	-	4415	protein_coding	cytochrome P450, family 51 [Source:MGI Symbol;Acc:MGI:106040]	-
ENSMUSG00000027864	351.897864565917	394.717358557471	225.281307932369	567.997863430434	452.985506757638	683.293511279216	824.728498014322	1022.17748211504	1070.11175426111	474.57423232242	398.575980248766	814.977095598422	-1.03066	0.00155505313157749	0.0475749680440231	Ptgfrn	3	100947548	101017594	-	10464	protein_coding	prostaglandin F2 receptor negative regulator [Source:MGI Symbol;Acc:MGI:1277114]	-
ENSMUSG00000001334	481.189412249881	188.13631108814	857.27853421244	7.97500900292341	97.5530585714014	0	1.56792490116791	4.53293783643035	11.5313766622964	66.9271353275208	326.426465024957	16.9118749454831	4.27247129950493	0.0015580299666098	0.0475749680440231	Fndc5	4	129030792	129038386	+	2763	protein_coding	fibronectin type III domain containing 5 [Source:MGI Symbol;Acc:MGI:1917614]	-
ENSMUSG00000017002	0	78.6975418930783	15.1195508679443	328.747593342732	110.277370558976	6567.54343266438	1295.88993081528	818.950769115084	940.960335643387	115.601415565718	106.568411332546	1947.78917676077	-4.19082	0.00157270600923011	0.0478900686256983	Slpi	2	164195990	164231015	-	1180	protein_coding	secretory leukocyte peptidase inhibitor [Source:MGI Symbol;Acc:MGI:109297]	-
ENSMUSG00000099349	6.74564596611982	186.906661996061	0	233.047485307651	163.719480906787	308.622904039997	1618.09849800529	1857.74902329704	2788.28687694327	999.850839892962	118.083854835324	1514.52162843571	-3.68004	0.0015766552814759	0.0478900686256983	1700047G03Rik	15	11964362	11970172	+	1493	lncRNA	RIKEN cDNA 1700047G03 gene [Source:MGI Symbol;Acc:MGI:1920589]	-
ENSMUSG00000029765	75.3263799550047	109.438769195062	81.645574686899	181.652982844367	191.71296727945	898.248763509409	434.315197623512	373.967371505504	302.122068552166	80.1097528920324	127.955334792156	417.752630816525	-1.7039	0.00157666198275891	0.0478900686256983	Plxna4	6	32121203	32565127	-	14103	protein_coding	plexin A4 [Source:MGI Symbol;Acc:MGI:2179061]	-
ENSMUSG00000079428	120.29735306247	22.1336836574283	77.1097094265157	0	1.69657493167655	0	0	0	0	6.08428502977462	44.2474642156181	1.21685700595492	5.22099028737023	0.00159158067807491	0.0481052433325297	Tceal7	X	135115528	135126849	+	1217	protein_coding	transcription elongation factor A (SII)-like 7 [Source:MGI Symbol;Acc:MGI:1915746]	-
ENSMUSG00000110126	22.4854865537327	47.9563145910946	6.04782034717771	62.9139599119514	44.1109482235902	522.377288939295	88.5877569159871	101.991101319683	103.013631516515	45.6321377233096	36.7029059255093	172.320383282958	-2.22252	0.00159376416385353	0.0481052433325297	Gm9347	7	136412638	136414244	+	1607	processed_pseudogene	predicted gene 9347 [Source:MGI Symbol;Acc:MGI:3648409]	-
ENSMUSG00000024747	1192.85506167552	1031.67558825457	65.0140687321603	1524.99894378124	1184.20930231023	6006.73838913645	2776.01103751779	3033.29090221131	3886.07393519389	2278.56474365059	999.750592950746	3596.13580154201	-1.84639	0.00159658191502548	0.0481052433325297	Aldh1a7	19	20670317	20704926	-	2066	protein_coding	aldehyde dehydrogenase family 1, subfamily A7 [Source:MGI Symbol;Acc:MGI:1347050]	-
ENSMUSG00000032081	156.274131548443	50.4156127752533	1390.99867985087	6.20278478005154	22.9037615776334	86.4624478244351	5.4877371540877	32.4860544944175	13.8376519947557	21.2949976042112	325.358994106451	31.9137778143814	3.3529260257939	0.00159779587395151	0.0481052433325297	Apoc3	9	46144231	46146934	-	1014	protein_coding	apolipoprotein C-III [Source:MGI Symbol;Acc:MGI:88055]	-
ENSMUSG00000021768	1750.49512820809	274.211747533695	3838.85396537105	10.6333453372312	83.9804591179891	0	12.5433992093433	15.1097927881012	18.4502026596743	171.374028338652	1191.63492911361	43.4954845991541	4.77648923713431	0.0016004463875603	0.0481052433325297	Dusp13	14	21783462	21801249	-	2744	protein_coding	dual specificity phosphatase 13 [Source:MGI Symbol;Acc:MGI:1351599]	-
ENSMUSG00000039994	362.016333515097	648.025071525817	616.877675412126	158.614067947032	353.73587325456	56.4407645520618	141.113241105112	225.891402182113	223.70870724855	126.755938120305	427.853804330926	154.782010641628	1.4634416434269	0.00160897265623605	0.0481491903852955	Timeless	10	128067934	128088810	+	6115	protein_coding	timeless circadian clock 1 [Source:MGI Symbol;Acc:MGI:1321393]	-
ENSMUSG00000014609	114.675981424037	59.0231564198087	78.6216645133102	0.886112111435935	5.08972479502964	0	0	7.55489639405059	0	7.09833253473705	51.6593278527243	2.93064578575753	4.13282944643267	0.00161012343027299	0.0481491903852955	Chrne	11	70505709	70510042	-	1690	protein_coding	cholinergic receptor, nicotinic, epsilon polypeptide [Source:MGI Symbol;Acc:MGI:87894]	-
ENSMUSG00000067377	156.274131548443	256.996660244584	102.812945902021	248.111391202062	250.244802422291	859.821008920771	505.655780626652	450.271825085415	474.323960042459	197.739263467675	202.88798626388	497.562367628594	-1.29176	0.00162130734361875	0.0483121634823497	Tspan6	X	132791817	132799178	-	2060	protein_coding	tetraspanin 6 [Source:MGI Symbol;Acc:MGI:1926264]	-
ENSMUSG00000045193	917.407851392296	1209.97470660608	2523.4530398599	1026.11782504281	1064.60076962703	580.018920822252	631.873735170669	608.924649360478	628.844407317231	868.024664247845	1348.31083850562	663.537275383695	1.02222888757802	0.00163770354590228	0.0486245280956388	Cirbp	10	80001819	80008620	+	2604	protein_coding	cold inducible RNA binding protein [Source:MGI Symbol;Acc:MGI:893588]	-
ENSMUSG00000120743	44.9709731074655	24.592981841587	34.7749669962718	0	1.69657493167655	0	0	0	0	3.04214251488731	21.2070993754002	0.608428502977462	5.18801655292968	0.0016441503681856	0.0486245280956388	ENSMUSG00000120743	6	108895783	108915694	-	1248	lncRNA	novel transcript	-
ENSMUSG00000017817	3965.31555375077	751.315595260482	746.905812876446	62.0278478005154	350.342723391207	37.2268872577429	47.8217094856213	60.4391711524047	43.8192313167264	581.049220343476	1175.18150661588	154.071243911194	2.93177849794319	0.00164585713915111	0.0486245280956388	Jph2	2	163178162	163239913	-	4255	protein_coding	junctophilin 2 [Source:MGI Symbol;Acc:MGI:1891496]	-
ENSMUSG00000066800	329.412378012185	493.089285923819	185.970475675714	780.664770175059	693.899147055708	1310.14625800637	1246.50029642849	1140.78935550164	692.651358181938	1557.5769676223	496.607211368497	1189.53284714815	-1.2586	0.00165026628762902	0.0486715908687582	Rnasel	1	153625172	153639967	+	6641	protein_coding	ribonuclease L (2', 5'-oligoisoadenylate synthetase-dependent) [Source:MGI Symbol;Acc:MGI:1098272]	-
ENSMUSG00000025255	424.975695865549	242.240871139632	231.329128279547	75.3195294720545	212.071866459568	64.8468358683263	76.8283201572277	95.1916945650375	56.888124867329	148.050935724516	237.18741824327	88.3611822364872	1.42425409850123	0.00165583417509312	0.0486939810806966	Zfhx4	3	5283586	5480917	+	15737	protein_coding	zinc finger homeodomain 4 [Source:MGI Symbol;Acc:MGI:2137668]	Homeobox
ENSMUSG00000105731	86.569123231871	11.0668418287141	80.1336196001046	0	10.1794495900593	0	0	0	0	6.08428502977462	37.5898068501498	1.21685700595492	4.98830404045454	0.00165833250832103	0.0486939810806966	Gm43063	3	103004062	103005142	+	1081	lncRNA	predicted gene 43063 [Source:MGI Symbol;Acc:MGI:5663200]	-
ENSMUSG00000002068	53.9651677289586	19.6743854732696	36.2869220830662	51.3945024632842	53.4421103478112	61.2442338756415	100.347193674746	115.589914828974	115.313766622964	85.1799904168446	42.952617619278	95.5350198838341	-1.14775	0.00165969258996615	0.0486939810806966	Ccne1	7	37797409	37806959	-	2662	protein_coding	cyclin E1 [Source:MGI Symbol;Acc:MGI:88316]	-
ENSMUSG00000095304	1370.49040545001	1148.49225200211	932.876288552161	1737.66585052587	1694.03006927903	17377.7511453806	2008.5117983961	3826.55502358662	2287.05637135545	1226.99748100455	1376.71097316184	5345.37436394465	-1.95686	0.00166512499844942	0.0486939810806966	Plac9	14	25887930	25903524	-	1751	protein_coding	placenta specific 9 [Source:MGI Symbol;Acc:MGI:2663998]	-
ENSMUSG00000067736	3524.60001729761	2123.60398202104	2057.77087312721	340.267050791399	698.988871850737	54.0390298902719	421.771798414169	738.868867338148	373.616603858404	527.304702580467	1749.0461590176	423.120200416292	2.04684423395368	0.00166953389139687	0.0486939810806966	Gm10222	1	24651488	24651781	-	294	unprocessed_pseudogene	predicted gene 10222 [Source:MGI Symbol;Acc:MGI:3642643]	-
ENSMUSG00000078502	15.7398405876129	8.60754364455544	22.6793263019164	15.0639058944109	22.9037615776334	61.2442338756415	29.0066106716064	103.502080598493	52.2755742024104	22.3090451091736	16.9988756012258	53.667508891465	-1.66031	0.00167074760058167	0.0486939810806966	Zfp268	4	145311736	145351915	+	3595	protein_coding	zinc finger protein 268 [Source:MGI Symbol;Acc:MGI:3651014]	zf-C2H2
ENSMUSG00000030592	21194.8196255485	3128.22729024986	21132.5962481257	25.6972512316421	872.887802347583	80.4581111699604	17.247173912847	41.5519301672783	52.2755742024104	1693.45933328727	9270.84564350065	376.998424547953	4.6201866241772	0.00168706205148377	0.0490298982434012	Ryr1	7	28702769	28824604	-	21838	protein_coding	ryanodine receptor 1, skeletal muscle [Source:MGI Symbol;Acc:MGI:99659]	-
ENSMUSG00000120976	296.808422509272	87.3050855376338	42.3347424302439	26.583363343078	15.2691743850889	0	11.7594367587593	10.5768549516708	30.7503377661238	13.1826175645117	93.6601576410634	13.2538494082131	2.81111164797883	0.00168794708411871	0.0490298982434012	ENSMUSG00000120976	6	126613426	126615640	-	2215	lncRNA	novel transcript	-
ENSMUSG00000037904	763.382268499226	616.054195131754	1915.64709496854	54.052838797592	117.063670285682	93.6676518098047	113.674555334674	175.273596341974	82.2571535243811	247.427591210834	693.240013536558	142.460109644333	2.28214124029335	0.00170055795120902	0.0493133272999086	Ankrd9	12	110941787	110945474	-	3160	protein_coding	ankyrin repeat domain 9 [Source:MGI Symbol;Acc:MGI:1921501]	-
ENSMUSG00000021061	878.058249923263	180.758416535664	2570.32364755052	75.3195294720545	125.546544944064	57.6416318829567	145.817015808616	155.630865717442	109.163699069739	220.048308576849	766.001277685114	137.660304211121	2.47529083768338	0.00170639003076393	0.0493995626494021	Sptb	12	76627262	76757321	-	12147	protein_coding	spectrin beta, erythrocytic [Source:MGI Symbol;Acc:MGI:98387]	-
ENSMUSG00000027075	2582.4581306962	993.556466400114	1983.68507387429	982.698331582452	1027.27612113015	648.468358683263	787.098300386292	556.795864241529	374.385362302557	946.106322129953	1513.93482473664	662.570841548719	1.19212595914711	0.00171079056283587	0.0494441359489839	Slc43a1	2	84669194	84693938	+	5716	protein_coding	solute carrier family 43, member 1 [Source:MGI Symbol;Acc:MGI:1931352]	-
ENSMUSG00000025075	96.6875921810508	6.14824546039674	136.075957811498	0	6.78629972670619	0	0.783962450583957	0	1.53751688830619	9.12642754466192	49.1396190359304	2.28958137671041	4.43658865051429	0.0017170855688252	0.0495194476322135	Habp2	19	56275569	56309254	+	3193	protein_coding	hyaluronic acid binding protein 2 [Source:MGI Symbol;Acc:MGI:1196378]	-
ENSMUSG00000032353	837.584374126545	849.68752262683	742.369947616063	1237.01250756457	930.571350024586	4124.97928162409	1597.7154742901	1603.90450445694	1794.28220865332	1095.17130535943	919.445140391718	2043.21055487678	-1.15139	0.00171912680549257	0.0495194476322135	Tmed3	9	89581259	89587121	-	2847	protein_coding	transmembrane p24 trafficking protein 3 [Source:MGI Symbol;Acc:MGI:1913361]	-
ENSMUSG00000024137	906.165108115429	711.966824313943	1067.44029127686	417.358804486325	538.662540807303	181.330966965135	401.388774698986	327.127013862391	372.847845414251	441.11066465866	728.318713799973	344.761053119884	1.07720940528272	0.00172478378956937	0.0495997308404781	E4f1	17	24662752	24689287	-	4447	protein_coding	E4F transcription factor 1 [Source:MGI Symbol;Acc:MGI:109530]	zf-C2H2
ENSMUSG00000039410	191.126635706728	404.554551294106	213.185667238014	121.397359266723	174.747217962684	79.2572438390655	89.371719366571	114.834425189569	134.532727726791	60.8428502977462	221.002286293651	95.7677932839486	1.2018481338472	0.00173499510956301	0.0498104991338497	Prdm16	4	154400582	154721330	-	9321	protein_coding	PR domain containing 16 [Source:MGI Symbol;Acc:MGI:1917923]	zf-C2H2
ENSMUSG00000009633	5891.19747707798	3992.67060198165	1976.12529844031	4635.25245492137	4066.69011122868	15004.8372995322	7227.34983193349	7029.83109466407	6538.29056752207	8192.48979259152	4112.39	8798.55971724867	-1.09712	0.00174053259108682	0.0498866082450307	G0s2	1	192954469	192955525	-	871	protein_coding	G0/G1 switch gene 2 [Source:MGI Symbol;Acc:MGI:1316737]	-
ENSMUSG00000021928	278.820033266286	520.141565949565	166.315059547387	473.183867506789	441.95776970174	1622.37176403905	700.862430822057	799.308038490553	708.795285509153	602.344217947687	376.083659194353	886.736	-1.23581	0.00174359528690808	0.0498916512311793	Ebpl	14	61569191	61597888	-	14296	protein_coding	emopamil binding protein-like [Source:MGI Symbol;Acc:MGI:1915427]	-
ENSMUSG00000015759	1808.9573932478	2176.47889298045	940.436063986133	2718.59195788545	1893.37762375103	7776.81683487558	3598.38764818036	3910.41437356059	3910.67420540679	2372.8711616121	1907.56838637017	4313.83284472708	-1.17689	0.00174843719291129	0.0499475041406377	Cnih1	14	47013024	47025868	-	1623	protein_coding	cornichon family AMPA receptor auxiliary protein 1 [Source:MGI Symbol;Acc:MGI:1277202]	-
ENSMUSG00000027833	238.346157469567	71.3196473406022	36.2869220830662	16.8361301172828	30.5383487701778	16.812142632529	8.62358695642352	7.55489639405059	24.600270212899	25.3511876240609	78.6654411561392	16.5884167639926	2.24838134696792	0.00176412092862509	0.0503123795535106	Shox2	3	66879060	66889104	-	3311	protein_coding	short stature homeobox 2 [Source:MGI Symbol;Acc:MGI:1201673]	Homeobox
ENSMUSG00000085653	249.588900746433	75.0085946168403	211.67371215122	3.54444844574374	17.8140367826037	0	0	7.55489639405059	0.768758444153094	30.4214251488731	111.525938548568	7.74901599741535	3.85158175576897	0.00179023639069951	0.0508512751138365	Gm15179	1	75344855	75351664	-	944	lncRNA	predicted gene 15179 [Source:MGI Symbol;Acc:MGI:3705125]	-
ENSMUSG00000036896	721.784118374821	544.734547791152	563.959247374321	657.495186685464	528.483091217244	1511.89196959672	900.772855720966	1544.97631258335	1674.35589136544	535.417082620166	603.291	1233.48282237733	-1.03182	0.00180552595307101	0.051071857687277	C1qc	4	136617115	136620376	-	1931	protein_coding	complement component 1, q subcomponent, C chain [Source:MGI Symbol;Acc:MGI:88225]	-
ENSMUSG00000021922	116.92453007941	40.5784200386185	172.362879894565	63.8000720233873	20.3588991801186	0	17.247173912847	16.6207720669113	6.91882599737785	33.4635676637604	82.8049602432198	14.8500679281793	2.4733331621056	0.00181171440447866	0.0511179330628696	Itih4	14	30608433	30624310	+	3690	protein_coding	inter alpha-trypsin inhibitor, heavy chain 4 [Source:MGI Symbol;Acc:MGI:109536]	-
ENSMUSG00000120062	22.4854865537327	9.83719273663479	61.9901585585715	10.6333453372312	11.8760245217358	0	0.783962450583957	2.26646891821518	0.768758444153094	10.1404750496244	23.3644415415812	2.79193297251532	3.07305097315543	0.00181602794078585	0.0511179330628696	ENSMUSG00000120062	8	18895254	18896212	-	959	lncRNA	novel transcript	-
ENSMUSG00000064370	1222538.1524751	1336049.39836788	1116649.89348676	204613.033763783	309992.233503678	18227.9652156542	218397.043446129	326171.319468543	225533.73979497	239939.864434192	837968.542319442	205653.986471898	2.02667066183454	0.00184304832702865	0.0516700679364435	mt-Cytb	MT	14145	15288	+	1144	protein_coding	mitochondrially encoded cytochrome b [Source:MGI Symbol;Acc:MGI:102501]	-
ENSMUSG00000106874	214.736396588148	367.665078531725	204.113936717248	494.450558181252	355.432448186236	885.039222869565	1113.22667982922	880.145429906894	780.28982081539	264.666398795196	327.279683640922	784.673510443253	-1.26053	0.00184533493526981	0.0516700679364435	Gm20186	6	18842933	18848532	-	5600	lncRNA	predicted gene, 20186 [Source:MGI Symbol;Acc:MGI:5012371]	-
ENSMUSG00000032548	141.658565288516	77.467892800999	178.410700241742	126.714031935339	126.394832409903	686.896113271901	200.694387349493	257.621967037125	194.495886370733	260.610208775346	130.129	320.06371256092	-1.29765	0.00184724110273289	0.0516700679364435	Slco2a1	9	102865911	102973201	+	13545	protein_coding	solute carrier organic anion transporter family, member 2a1 [Source:MGI Symbol;Acc:MGI:1346021]	-
ENSMUSG00000018387	37.101052813659	72.5492964326816	49.8945178642161	8.86112111435935	22.0554741117951	0	7.83962450583956	12.843323869886	10.7626182181433	5.07023752481218	38.0922924673422	7.30316082373621	2.35021716589866	0.00184760180435816	0.0516700679364435	Shroom1	11	53348032	53358593	+	4600	protein_coding	shroom family member 1 [Source:MGI Symbol;Acc:MGI:1919024]	-
ENSMUSG00000045414	513.793367752793	790.664366207021	332.630119094774	827.628712081163	866.949790086715	1992.23890195469	1338.22390314681	1056.17451588827	997.848460510716	1429.80698199703	666.333271044493	1362.85855269951	-1.03095	0.00185938601686077	0.0518812063748679	Dipk2a	9	94399917	94420134	-	3950	protein_coding	divergent protein kinase domain 2A [Source:MGI Symbol;Acc:MGI:1916111]	-
ENSMUSG00000024968	95.5633178533641	110.668418287141	68.0379789057492	156.84184372416	167.11263077014	153.711018354551	309.665167980663	202.471223360556	294.434484110635	281.905206379557	119.644837908111	248.437420037192	-1.04907	0.00187080387933786	0.0519251687654305	Rcor2	19	7244690	7252590	+	3157	protein_coding	REST corepressor 2 [Source:MGI Symbol;Acc:MGI:1859854]	MYB
ENSMUSG00000027510	906.165108115429	365.205780347567	559.423382113938	301.278117888218	212.920153925407	55.2398972211668	142.68116600628	97.4581634832526	135.301486170945	334.635676637604	468.998508478112	153.06327790385	1.61501797138383	0.00187134354161047	0.0519251687654305	Rbm38	2	172862291	172876527	+	2869	protein_coding	RNA binding motif protein 38 [Source:MGI Symbol;Acc:MGI:1889294]	-
ENSMUSG00000020328	321.542457718378	627.121036960468	517.088639683694	517.489473078586	459.771806484344	1692.02206923096	806.697361650891	964.760269520261	876.384626334527	590.175647888138	488.602682785094	986.007994924955	-1.01271	0.00187391013048586	0.0519251687654305	Nudcd2	11	40624494	40630873	+	2054	protein_coding	NudC domain containing 2 [Source:MGI Symbol;Acc:MGI:1277103]	-
ENSMUSG00000111293	11.2427432768664	0	84.6694848604879	0.886112111435935	1.69657493167655	0	0	0	0	2.02809500992487	19.6989830360933	0.405619001984974	5.75098368004832	0.00187475006131046	0.0519251687654305	Gm34006	10	42737378	42740695	-	2204	lncRNA	predicted gene, 34006 [Source:MGI Symbol;Acc:MGI:5593165]	-
ENSMUSG00000026077	17.9883892429862	17.2150872891109	98.2770806416377	23.0389148973343	22.0554741117951	0	3.91981225291978	1.51097927881012	14.6064104389088	7.09833253473705	35.7149892365728	5.42710690107515	2.6921946158779	0.00188824541455489	0.0521742605773441	Npas2	1	39232812	39402317	+	4791	protein_coding	neuronal PAS domain protein 2 [Source:MGI Symbol;Acc:MGI:109232]	bHLH
ENSMUSG00000054499	664.446127662802	459.888760437677	746.905812876446	205.578009853137	300.293762906749	84.0607131626452	200.694387349493	222.113953985087	175.276925266905	267.708541310083	475.422494747362	189.970904214843	1.3211726160542	0.00188978112141511	0.0521742605773441	Dedd2	7	24899340	24920040	-	5981	protein_coding	death effector domain-containing DNA binding protein 2 [Source:MGI Symbol;Acc:MGI:1914629]	-
ENSMUSG00000063765	175.386795119115	93.4533309980305	63.5021136453659	42.5333813489249	78.8907343229594	48.0346932357973	27.4386857704385	41.5519301672783	29.2128208778176	33.4635676637604	90.7532710868792	35.9403395430184	1.33975495891598	0.00191512602386016	0.0527016726244825	Chadl	15	81562497	81581488	-	5257	protein_coding	chondroadherin-like [Source:MGI Symbol;Acc:MGI:3036284]	-
ENSMUSG00000040653	222.606316881954	104.520172826745	188.994385849303	1.77222422287187	34.7797860993692	0	3.13584980233583	3.02195855762024	6.15006755322475	41.5759477034599	110.534577176049	10.7767647233281	3.36225476575812	0.00191795502820294	0.0527016726244825	Ppp1r14c	10	3316057	3414975	+	2617	protein_coding	protein phosphatase 1, regulatory inhibitor subunit 14C [Source:MGI Symbol;Acc:MGI:1923392]	-
ENSMUSG00000105063	5.62137163843319	0	40.8227873434495	8.86112111435935	7.63458719254446	0	0	0	0	2.02809500992487	12.5879734577573	0.405619001984974	5.10325026682653	0.00191803229073653	0.0527016726244825	Gm43488	3	37393166	37395669	+	2504	TEC	predicted gene 43488 [Source:MGI Symbol;Acc:MGI:5663625]	-
ENSMUSG00000026928	60.7108136950784	47.9563145910946	21.167371215122	47.8500540175405	39.0212234285606	132.095406398442	62.7169960467165	153.364396799227	139.914036835863	54.7585652679715	43.3411553894792	108.569880269644	-1.32017	0.00192643534072208	0.0528485428471423	Card9	2	26242188	26250930	-	2293	protein_coding	caspase recruitment domain family, member 9 [Source:MGI Symbol;Acc:MGI:2685628]	-
ENSMUSG00000050503	95.5633178533641	84.8457873534751	3.02391017358885	22.1528027858984	29.6900613043396	0	10.1915118575914	6.04391711524047	6.15006755322475	13.1826175645117	47.0551758941332	7.11362281811367	2.71762111654161	0.00194241926598349	0.0532025866465811	Fbxl22	9	66415657	66421891	-	4035	protein_coding	F-box and leucine-rich repeat protein 22 [Source:MGI Symbol;Acc:MGI:1921415]	-
ENSMUSG00000020788	476.692314939134	1336.62856309025	700.035205185819	1828.04928589233	1660.94685811134	1600.75615208294	3573.30084976167	2919.21196666115	3210.33526278332	2823.10825381542	1200.47044544378	2825.3424970209	-1.23445	0.00196793713360519	0.0535221726154994	Atp2a3	11	72851995	72883870	+	5281	protein_coding	ATPase, Ca++ transporting, ubiquitous [Source:MGI Symbol;Acc:MGI:1194503]	-
ENSMUSG00000039680	826.341630849678	1096.84699013478	666.772193276342	1390.30990284298	858.466915428333	5487.96370218984	1677.67964424967	2020.93478540853	2290.90016357622	947.120369634915	967.747526506423	2484.91973301183	-1.36008	0.00196838858653178	0.0535221726154994	Mrps6	16	91855158	91909115	+	1533	protein_coding	mitochondrial ribosomal protein S6 [Source:MGI Symbol;Acc:MGI:2153111]	-
ENSMUSG00000026251	8.9941946214931	3.68894727623805	71.061889079338	0	0	0	0	0	0	0	16.7490061954138	0	6.67250965721339	0.00197398850719804	0.0535221726154994	Chrnd	1	87118329	87127792	+	3288	protein_coding	cholinergic receptor, nicotinic, delta polypeptide [Source:MGI Symbol;Acc:MGI:87893]	-
ENSMUSG00000038370	202.369378983595	239.781572955473	576.054888068676	22.1528027858984	64.4698474037088	43.2312239122175	0	12.0878342304809	0.768758444153094	58.8147552878213	220.96569803947	22.9805143749346	3.27130229435124	0.00197714920053531	0.0535221726154994	Pcp4l1	1	171000831	171023837	-	1577	protein_coding	Purkinje cell protein 4-like 1 [Source:MGI Symbol;Acc:MGI:1913675]	-
ENSMUSG00000117603	15.7398405876129	4.9185963683174	21.167371215122	9.74723322579528	21.2071866459568	0	3.13584980233583	0	4.61255066491856	1.01404750496244	14.5560456085609	1.75248959444337	2.99712242168582	0.00197755024385105	0.0535221726154994	Gm50037	17	34158043	34158398	+	151	lncRNA	predicted gene, 50037 [Source:MGI Symbol;Acc:MGI:6275343]	-
ENSMUSG00000100009	64.0836366781383	18.4447363811902	27.2151915622997	7.97500900292341	6.78629972670619	0	0	0	2.30627533245928	8.11238003969949	24.9009746702516	2.08373107443175	3.59900154018421	0.00198689591025556	0.0535680327921125	Gm7967	1	98517242	98535109	+	5950	lncRNA	predicted gene 7967 [Source:MGI Symbol;Acc:MGI:3644984]	-
ENSMUSG00000104728	1.12427432768664	3.68894727623805	3.02391017358885	0.886112111435935	4.24143732919137	22.8164792870037	14.1113241105112	8.31038603345565	13.8376519947557	8.11238003969949	2.59293624362817	13.4376442930851	-2.37436	0.00198920736136331	0.0535680327921125	Gm42462	5	43910251	43911613	-	1363	TEC	predicted gene 42462 [Source:MGI Symbol;Acc:MGI:5662599]	-
ENSMUSG00000038535	530.657482668093	456.199813161438	1425.77364684714	367.736526245913	452.137	156.112753016341	286.930256913728	279.531166579872	262.915387900358	341.734009172341	646.500937642877	265.444714716528	1.28233462712086	0.00199105708228613	0.0535680327921125	Zfp280d	9	72182142	72271059	+	19017	protein_coding	zinc finger protein 280D [Source:MGI Symbol;Acc:MGI:2384583]	-
ENSMUSG00000010122	176.511069446802	33.2005254861424	158.755284113415	4.43056055717967	20.3588991801186	0	9.40754940700748	0	0	17.2388075843614	78.6512677567315	5.32927139827378	3.88601580060464	0.00199398676775449	0.0535680327921125	Slc47a1	11	61234227	61269171	-	3383	protein_coding	solute carrier family 47, member 1 [Source:MGI Symbol;Acc:MGI:1914723]	-
ENSMUSG00000018263	46.0952474351521	70.0899982485229	13.6075957811498	0	9.33116212422101	0	3.91981225291978	0	0	3.04214251488731	27.8248007178092	1.39239095356142	4.31266912951513	0.00199693371509591	0.0535680327921125	Tbx5	5	119970733	120023284	+	4675	protein_coding	T-box 5 [Source:MGI Symbol;Acc:MGI:102541]	T-box
ENSMUSG00000089941	327.163829356811	181.988065627744	105.83685607561	201.147449295957	319.804374621029	99.6719884642793	108.97078063117	104.257570237898	129.920177061873	107.489035526018	227.18811499543	110.061910384248	1.04760750831334	0.00199915414863812	0.0535680327921125	Gm16168	17	10715375	10788325	+	1691	lncRNA	predicted gene 16168 [Source:MGI Symbol;Acc:MGI:3802010]	-
ENSMUSG00000056133	368.761979481217	100.831225550507	95.2531704680489	225.958588416163	157.781468645919	0	29.7905731221903	33.2415441338226	36.9004053193485	90.2502279416568	189.717286512371	38.0365501034037	2.3178977164902	0.00200991522282056	0.0536755464264973	Unc93a2	17	7630214	7652863	-	2945	protein_coding	unc-93 homolog A2 [Source:MGI Symbol;Acc:MGI:3712668]	-
ENSMUSG00000043542	282.192856249346	434.06612950401	234.353038453136	638.886832345309	444.502632099255	1158.83697431361	741.628478252423	865.035637118793	649.600885309364	673.327543295058	406.800297730211	817.685903657849	-1.00509	0.00201138952260479	0.0536755464264973	Zc2hc1a	3	7568543	7618896	+	3508	protein_coding	zinc finger, C2HC-type containing 1A [Source:MGI Symbol;Acc:MGI:1914556]	-
ENSMUSG00000001313	92.1904948703042	115.587014655459	68.0379789057492	110.764013929492	110.277370558976	267.79341478957	137.977391302776	323.349565665365	211.408572142101	115.601415565718	99.3713745839959	211.226071893106	-1.0849	0.00201349916811225	0.0536755464264973	Rnd2	11	101355825	101362679	+	1990	protein_coding	Rho family GTPase 2 [Source:MGI Symbol;Acc:MGI:1338755]	-
ENSMUSG00000020363	679.061693922729	312.330869388155	846.694848604879	524.578369970073	445.350919565093	187.335303619609	237.540622526939	328.637993141201	388.991772741466	191.655	561.603340290186	266.832134093423	1.07132206737556	0.00201558928604969	0.0536755464264973	Gfpt2	11	49685005	49729440	+	5591	protein_coding	glutamine fructose-6-phosphate transaminase 2 [Source:MGI Symbol;Acc:MGI:1338883]	-
ENSMUSG00000038319	96.6875921810508	156.165434694077	10.583685607561	161.27240428134	150.146881453374	140.501477714707	494.680306318477	592.303877293566	794.896231254299	188.612835923013	114.971199643481	442.198945700812	-1.94145	0.00201907743408986	0.0536857158359617	Kcnh2	5	24524587	24556602	-	4845	protein_coding	potassium voltage-gated channel, subfamily H (eag-related), member 2 [Source:MGI Symbol;Acc:MGI:1341722]	-
ENSMUSG00000024659	2577.96103338546	5513.7465288838	1183.86083296004	9032.14075186648	7207.89859722781	27176.8285654832	12246.277440572	13124.3660157447	14197.4309466193	8800.91829556898	5103.12154886472	15109.1642527976	-1.56585	0.00202926513753785	0.0537734629380691	Anxa1	19	20350792	20368308	-	2911	protein_coding	annexin A1 [Source:MGI Symbol;Acc:MGI:96819]	-
ENSMUSG00000031443	3.37282298305991	4.9185963683174	21.167371215122	11.5194574486672	9.33116212422101	0	28.2226482210224	160.163803553873	281.365590560032	11.1545225545868	10.0618820278775	96.1813129779028	-3.2656	0.00203052709651667	0.0537734629380691	F7	8	13076034	13085809	+	1859	protein_coding	coagulation factor VII [Source:MGI Symbol;Acc:MGI:109325]	-
ENSMUSG00000043832	78.6992029380646	49.185963683174	9.07173052076656	62.9139599119514	35.6280735652075	175.32663031066	136.409466401608	184.339472014834	202.183470812264	47.6602327332345	47.0997861238328	149.18385445452	-1.65848	0.00203390820947347	0.0537734629380691	Clec4a3	6	122929474	122946834	+	1327	protein_coding	C-type lectin domain family 4, member a3 [Source:MGI Symbol;Acc:MGI:1920399]	-
ENSMUSG00000031596	333.909475322931	99.6015764584273	1891.45581357983	57.5972872433358	88.2218964471804	112.881529104124	15.6792490116791	72.5270053828857	58.4256417556351	138.924508179854	494.15720981034	79.6875866868354	2.63301236039374	0.00203482293360511	0.0537734629380691	Slc7a2	8	41315433	41375345	+	9135	protein_coding	solute carrier family 7 (cationic amino acid transporter, y+ system), member 2 [Source:MGI Symbol;Acc:MGI:99828]	-
ENSMUSG00000040430	771.252188793033	960.355940913971	825.527477389757	269.378081876524	604.828963142689	165.719691663501	369.246314225043	325.61603458358	378.997912967475	305.228298993693	686.268530423195	308.961650486659	1.14947331853311	0.00204104290791993	0.0537908597360721	Pitpnc1	11	107098718	107361525	-	6612	protein_coding	phosphatidylinositol transfer protein, cytoplasmic 1 [Source:MGI Symbol;Acc:MGI:1919045]	-
ENSMUSG00000026424	67.4564596611982	13.5261400128728	1.51195508679443	5.31667266861561	4.24143732919137	0	0.783962450583957	0	0	4.05619001984974	18.4105329517345	0.96803049408674	4.29328441282714	0.00204170595306737	0.0537908597360721	Gpr37l1	1	135087972	135095419	-	2269	protein_coding	G protein-coupled receptor 37-like 1 [Source:MGI Symbol;Acc:MGI:1928503]	-
ENSMUSG00000070002	1055.69359369775	946.829800901099	2193.84683093871	922.442708004808	932.267924956262	242.575200840776	647.552984182348	579.46055342368	515.068157582573	737.212536107691	1210.21617169973	544.373886427414	1.15153293903786	0.00204980222046733	0.0539211058208872	Ell	8	70992107	71045508	+	3108	protein_coding	elongation factor RNA polymerase II [Source:MGI Symbol;Acc:MGI:109377]	-
ENSMUSG00000036026	987.112859708867	632.039633328785	896.589366469095	491.792221846944	461.468381416021	186.134436288714	420.987835963585	247.045112085454	364.391502528567	444.152807173547	693.800492553942	332.542338807973	1.0595933808095	0.0020553750286757	0.0539211058208872	Tmem63b	17	45971097	45997831	-	5098	protein_coding	transmembrane protein 63b [Source:MGI Symbol;Acc:MGI:2387609]	-
ENSMUSG00000110057	23.6097608814194	23.3633327495076	31.751056822683	10.6333453372312	8.48287465838273	2.40173466178986	5.4877371540877	1.51097927881012	3.07503377661238	9.12642754466192	19.5680740898448	4.3203824831924	2.17493387978593	0.00205600930023518	0.0539211058208872	Gm2225	8	79212663	79213039	-	377	processed_pseudogene	predicted gene 2225 [Source:MGI Symbol;Acc:MGI:3780395]	-
ENSMUSG00000032845	451.958279730028	72.5492964326816	2656.50508749781	5.31667266861561	16.9657493167655	0	5.4877371540877	4.53293783643035	19.2189611038274	78.0816578821076	640.65901712918	21.4642587952906	4.9002283381012	0.00206323573962063	0.0540286413452476	Alpk2	18	65398600	65527137	-	7960	protein_coding	alpha-kinase 2 [Source:MGI Symbol;Acc:MGI:2449492]	-
ENSMUSG00000050071	58.4622650397051	36.8894727623805	477.777807427039	0.886112111435935	5.93801226086791	0	0	2.26646891821518	0	10.1404750496244	115.990733920286	2.48138879356791	5.55476526109373	0.002072761501306	0.0541959712966287	Bex1	X	135114721	135116262	-	1186	protein_coding	brain expressed X-linked 1 [Source:MGI Symbol;Acc:MGI:1328321]	-
ENSMUSG00000031736	116.92453007941	45.4970164069359	220.745442671986	6.20278478005154	20.3588991801186	0	10.9754743081754	3.7774481970253	19.2189611038274	20.2809500992487	81.9457346237005	10.8505667416554	2.9084916912453	0.00207638958741396	0.0542088236242832	Crnde	8	93052659	93084247	-	4354	lncRNA	colorectal neoplasia differentially expressed (non-protein coding) [Source:MGI Symbol;Acc:MGI:1918546]	-
ENSMUSG00000089829	21.3612122260461	50.4156127752533	7.55977543397213	27.469475454514	34.7797860993692	0	2.35188735175187	6.04391711524047	9.99385977399022	9.12642754466192	28.3171723978309	5.5032183571289	2.3494549624166	0.00208207997235873	0.0542753969265097	Gm16565	1	165608644	165616936	+	2181	lncRNA	predicted gene 16565 [Source:MGI Symbol;Acc:MGI:4414985]	-
ENSMUSG00000023170	869.06405530177	762.382437089196	1521.02681731519	515.717248855714	693.899147055708	81.6589785008553	411.580286556577	305.217814319644	423.585902728355	440.096617153697	872.417941123516	332.427919851826	1.3905462608902	0.00208532600805621	0.0542781466825834	Gps2	11	69804714	69807417	+	1604	protein_coding	G protein pathway suppressor 2 [Source:MGI Symbol;Acc:MGI:1891751]	-
ENSMUSG00000021356	273.198661627853	248.389116600029	916.244782597422	196.716888738778	178.988655291876	0	40.7660474303657	94.4362049256324	89.944737965912	106.474988021056	362.707620971191	66.3243956685932	2.44867902661974	0.00210543338551254	0.0546835199632806	Irf4	13	30933209	30950959	+	4903	protein_coding	interferon regulatory factor 4 [Source:MGI Symbol;Acc:MGI:1096873]	IRF
ENSMUSG00000030433	761.133719843853	345.531394874297	359.845310657073	83.2945384749779	166.264343304302	0	43.1179347821176	46.0848680037086	10.7626182181433	154.13522075429	343.213861430901	50.820128351652	2.75572159076808	0.00211245854854503	0.0546835199632806	Sbk2	7	4943511	4967405	-	3147	protein_coding	SH3-binding domain kinase family, member 2 [Source:MGI Symbol;Acc:MGI:2685925]	-
ENSMUSG00000079057	486.810783888314	804.190506219894	108.860766249199	1295.49590691934	1068.84220695622	832.201060310188	2707.0223418664	2900.32472567602	2869.7752720235	2838.31896638986	752.840034046594	2429.52847325319	-1.6897	0.00212248246690713	0.0548323833715336	Cyp4v3	8	45757981	45786253	-	3808	protein_coding	cytochrome P450, family 4, subfamily v, polypeptide 3 [Source:MGI Symbol;Acc:MGI:2142763]	-
ENSMUSG00000031425	1368.24185679464	341.842447598059	175.386790068153	48.7361661289764	106.884220695622	210.151782906613	34.4943478256941	30.9750752156074	26.9065455453583	56.7866602778964	408.21829625709	71.8628823542338	2.50974593573722	0.00212892031618843	0.0548419213604155	Plp1	X	135723420	135740482	+	5551	protein_coding	proteolipid protein (myelin) 1 [Source:MGI Symbol;Acc:MGI:97623]	-
ENSMUSG00000032112	574.504181447871	704.588929761467	597.222259283798	986.242780028196	758.368994459416	5485.56196752805	1173.59178852418	1442.22972162426	1250.76998863708	891.347756861981	724.18542899615	2048.70024463511	-1.49976	0.00213171877201125	0.0548419213604155	Trappc4	9	44314995	44318897	-	2444	protein_coding	trafficking protein particle complex 4 [Source:MGI Symbol;Acc:MGI:1926211]	-
ENSMUSG00000069516	1895.52651647967	2573.65554972208	2329.92278875021	3898.89329031811	3105.58041243392	4027.7090278216	5206.29463432805	10243.6840206932	12190.2026489356	2606.10208775346	2760.7157115408	6854.79848390638	-1.31204	0.00213237118290801	0.0548419213604155	Lyz2	10	117113236	117118226	-	1316	protein_coding	lysozyme 2 [Source:MGI Symbol;Acc:MGI:96897]	-
ENSMUSG00000022895	1093.9189208391	2838.03010451914	3412.48263089502	1298.15424325364	2347.2114179745	1269.31676875594	1207.30217389929	870.324064594628	1076.26182181433	713.889443493555	2197.95946349628	1027.41885451155	1.09691999548553	0.00215437958933908	0.0552435347812275	Ets2	16	95502942	95522095	+	5780	protein_coding	E26 avian leukemia oncogene 2, 3' domain [Source:MGI Symbol;Acc:MGI:95456]	ETS
ENSMUSG00000021226	374.38335111965	793.12366439118	4516.20984425495	700.914680145824	518.303641627185	49.2355605666922	381.005750983803	229.668850379138	268.29669700943	588.147552878213	1380.58703630776	303.270882363455	2.18602040776177	0.00217037989167805	0.0554825973168546	Acot2	12	84034635	84040647	+	2196	protein_coding	acyl-CoA thioesterase 2 [Source:MGI Symbol;Acc:MGI:2159605]	-
ENSMUSG00000095332	601.486765312351	104.520172826745	331.118164007979	41.6472692374889	100.097920968916	0	21.1669861657668	9.82136531226577	29.2128208778176	103.432845506168	235.774058470696	32.7268035724037	2.84919020445859	0.00217567755235523	0.0554825973168546	Gm9821	2	91776048	91779033	+	2034	lncRNA	predicted gene 9821 [Source:MGI Symbol;Acc:MGI:3704208]	-
ENSMUSG00000046818	2601.57079426688	982.49	1632.91149373798	10.6333453372312	289.266025850851	72.0520398536959	10.9754743081754	9.82136531226577	15.3751688830619	299.144013963919	1103.37425675287	81.4736124642235	3.76052447122443	0.00217654348092504	0.0554825973168546	Ddit4l	3	137327373	137334094	+	2916	protein_coding	DNA-damage-inducible transcript 4-like [Source:MGI Symbol;Acc:MGI:1920534]	-
ENSMUSG00000118591	0	0	0	0	0	0	9.40754940700748	26.4421373791771	13.0688935506026	1.01404750496244	0	9.98652556834992	-5.63849	0.00218776264435988	0.0556864532878819	Gm52955	1	85411973	85412863	-	891	protein_coding	predicted gene, 52955 [Source:MGI Symbol;Acc:MGI:6388834]	-
ENSMUSG00000111204	29.2311325198526	1.22964909207935	24.1912813887108	0	0.848287465838273	0	0	0	0	0	11.1000700932962	0	6.07942608863685	0.00220301270251872	0.0559921596141634	Gm47320	9	119234174	119238082	-	397	lncRNA	predicted gene, 47320 [Source:MGI Symbol;Acc:MGI:6096203]	-
ENSMUSG00000026173	694.801534510342	98.3719273663479	48.3825627774216	8.86112111435935	30.5383487701778	0	14.8952865610952	6.04391711524047	3.84379222076547	57.8007077828589	176.19109890773	16.516740735992	3.41718937799891	0.00222080308381038	0.0563568105035287	Plcd4	1	74582047	74606953	+	7045	protein_coding	phospholipase C, delta 4 [Source:MGI Symbol;Acc:MGI:107469]	-
ENSMUSG00000015377	645.33346409213	338.153500321821	999.402312371116	103.675117038004	208.678716596215	64.8468358683263	140.329278654528	165.452231029708	132.995210838485	205.851643507375	459.048622083857	141.895039979684	1.69181613903623	0.00222462027221142	0.0563568105035287	Dennd6b	15	89066416	89080699	-	5896	protein_coding	DENN/MADD domain containing 6B [Source:MGI Symbol;Acc:MGI:1916690]	-
ENSMUSG00000047485	24.734035209106	13.5261400128728	63.5021136453659	0	1.69657493167655	0	0	0	0	3.04214251488731	20.6917727598043	0.608428502977462	5.14734735356133	0.00223656974554562	0.0563568105035287	Klhl34	X	156601431	156603365	+	1935	protein_coding	kelch-like 34 [Source:MGI Symbol;Acc:MGI:2685234]	-
ENSMUSG00000018845	3058.02617130765	1501.40154142889	3144.86658053241	456.347737389506	937.357649751292	824.995856324818	624.034110664829	556.795864241529	634.225716426303	715.91753850348	1819.59993608195	671.193817232192	1.43866244243242	0.00223692483975124	0.0563568105035287	Unc45b	11	82801376	82834229	+	4493	protein_coding	unc-45 myosin chaperone B [Source:MGI Symbol;Acc:MGI:2443377]	-
ENSMUSG00000029445	71.9535569719448	54.1045600514914	74.0857992529269	38.1028207917452	38.1729359627223	0	23.5188735175187	13.5988135092911	15.3751688830619	21.2949976042112	55.2839346061661	14.7575707028166	1.88976424316495	0.00224714716328633	0.0565319423916705	Hpd	5	123309870	123320790	-	2128	protein_coding	4-hydroxyphenylpyruvic acid dioxygenase [Source:MGI Symbol;Acc:MGI:96213]	-
ENSMUSG00000116581	5.62137163843319	11.0668418287141	3.02391017358885	21.2666906744624	38.1729359627223	58.8424992138516	42.3339723315337	104.257570237898	86.1009457451465	28.3933301389482	15.8303500555842	63.9856635334756	-1.98993	0.00228596364853103	0.0574248688045956	Gm46565	16	30732008	30754447	-	3101	lncRNA	predicted gene, 46565 [Source:MGI Symbol;Acc:MGI:5826202]	-
ENSMUSG00000036281	619.475154555337	505.385776844612	845.182893518084	300.392005776782	382.577647093061	216.156119561088	269.683083000881	188.872409851265	198.339678591498	390.408289410538	530.602695557575	252.691916083054	1.06933720146853	0.00229171492486163	0.0574857896173927	Snapc4	2	26252777	26270665	-	6622	protein_coding	small nuclear RNA activating complex, polypeptide 4 [Source:MGI Symbol;Acc:MGI:2443935]	MYB
ENSMUSG00000042357	1.12427432768664	2.4592981841587	0	26.583363343078	8.48287465838273	287.007292083889	35.278310276278	40.7964405278732	66.8819846413192	1.01404750496244	7.72996210266122	86.1956150068643	-3.45323	0.00230586979279661	0.057757025549136	Gjb5	4	127248602	127251974	-	1721	protein_coding	gap junction protein, beta 5 [Source:MGI Symbol;Acc:MGI:95723]	-
ENSMUSG00000026211	733.026861651687	234.862976587156	904.149141903067	158.614067947032	150.146881453374	93.6676518098047	159.144377468543	173.007127423759	140.682795280016	151.093078239403	436.159985908463	143.519006044305	1.60138147075138	0.00231700094903066	0.0579518486282155	Obsl1	1	75455954	75483096	-	8467	protein_coding	obscurin-like 1 [Source:MGI Symbol;Acc:MGI:2138628]	-
ENSMUSG00000066595	1172.61812377716	357.827885795091	1865.75257710432	175.450198064315	241.761927763908	122.488467751283	174.039664029638	263.665884152366	276.753039895114	239.315211171135	762.68214250096	215.252453399907	1.82376772301233	0.00232495843179779	0.0580668447641058	Flvcr1	1	190738044	190758355	-	5177	protein_coding	feline leukemia virus subgroup C cellular receptor 1 [Source:MGI Symbol;Acc:MGI:2444881]	-
ENSMUSG00000028766	215.860670915834	336.923851229742	143.63573324547	53.1667266861561	133.181132136609	12.0086733089493	74.4764328054759	52.8842747583541	74.5695690828501	61.8568978027086	176.553622842762	55.1591695516676	1.67300520245543	0.00233109007763011	0.0581359737542296	Alpl	4	137469044	137523695	-	4033	protein_coding	alkaline phosphatase, liver/bone/kidney [Source:MGI Symbol;Acc:MGI:87983]	-
ENSMUSG00000032633	2638.67184708054	1743.64241256852	4889.66275069317	847.123178532754	1082.41480640964	305.020302047313	776.906788528701	743.401805174578	853.321873009934	1208.74462591522	2240.30299905692	777.47907893515	1.52635254416143	0.00234413264340985	0.0583770093314877	Flcn	11	59682234	59700842	-	4322	protein_coding	folliculin [Source:MGI Symbol;Acc:MGI:2442184]	-
ENSMUSG00000050222	38.2253271413457	100.831225550507	34.7749669962718	165.70296483852	125.546544944064	369.867137915639	258.707608692706	194.916326966505	202.952229256417	202.809500992487	93.0162058941417	245.850560764751	-1.39521	0.00235651950525054	0.0585656539086883	Il17d	14	57762234	57780623	+	1274	protein_coding	interleukin 17D [Source:MGI Symbol;Acc:MGI:2446510]	-
ENSMUSG00000040118	1840.43707442302	501.696829568374	1920.18296022892	299.505893665346	385.970796956414	285.806424752994	232.836847823435	318.816627828935	199.108437035651	518.178275035805	989.558710968416	310.949322495364	1.66989969836345	0.00236089259612015	0.0585656539086883	Cacna2d1	5	16139689	16579509	+	12416	protein_coding	calcium channel, voltage-dependent, alpha2/delta subunit 1 [Source:MGI Symbol;Acc:MGI:88295]	-
ENSMUSG00000020908	113.55170709635	12.2964909207935	33.2630119094774	0	0	0	0	0	3.07503377661238	1.01404750496244	31.8222419853242	0.817816256314962	5.25109972098187	0.00236187356213364	0.0585656539086883	Myh3	11	66969126	66993117	+	6057	protein_coding	myosin, heavy polypeptide 3, skeletal muscle, embryonic [Source:MGI Symbol;Acc:MGI:1339709]	-
ENSMUSG00000033006	306.926891458452	63.9417527881261	6.04782034717771	3.54444844574374	11.0277370558976	0	3.13584980233583	0	0	17.2388075843614	78.2977300190794	4.07493147733945	4.2749096452156	0.00236547848341836	0.0585710094970193	Sox10	15	79039108	79049440	-	3051	protein_coding	SRY (sex determining region Y)-box 10 [Source:MGI Symbol;Acc:MGI:98358]	HMG
ENSMUSG00000024165	158.522680203816	501.696829568374	108.860766249199	844.464842198446	603.132388211012	905.453967494778	1562.43716401383	1502.66889277666	1660.51823937068	892.361804366944	443.335501286169	1304.68801360458	-1.55616	0.00238026192981252	0.0588527423933473	Jpt2	17	25156393	25179663	-	4840	protein_coding	Jupiter microtubule associated homolog 2 [Source:MGI Symbol;Acc:MGI:1196260]	-
ENSMUSG00000120936	31.4796811752258	2.4592981841587	22.6793263019164	1.77222422287187	11.0277370558976	0	1.56792490116791	0	2.30627533245928	2.02809500992487	13.8836533880141	1.18045904871041	3.52393231551323	0.00238761829604821	0.0589069559219975	ENSMUSG00000120936	5	15703800	15712067	-	2964	lncRNA	novel transcript	-
ENSMUSG00000074227	131.540096339337	306.182623927758	288.783421577735	388.117104808939	306.231775167617	1211.67513687299	624.034110664829	633.10031782144	500.461747143664	327.537344102867	284.171004364277	659.361731321157	-1.21327	0.0023940692646354	0.0589069559219975	Spint2	7	28955748	28981337	-	4556	protein_coding	serine protease inhibitor, Kunitz type 2 [Source:MGI Symbol;Acc:MGI:1338031]	-
ENSMUSG00000022679	32.6039555029125	51.6452618673327	13.6075957811498	95.700108035081	63.6215599378705	151.309283692761	131.705691698105	167.718699947923	123.770109508648	99.3766554863187	51.4356962248693	134.776088066751	-1.37787	0.00239487656832502	0.0589069559219975	Mpv17l	16	13721025	13767483	+	3760	protein_coding	Mpv17 transgene, kidney disease mutant-like [Source:MGI Symbol;Acc:MGI:2135951]	-
ENSMUSG00000031554	1.12427432768664	0	0	4.43056055717967	1.69657493167655	45.6329585740074	7.05566205525561	17.3762617063164	3.84379222076547	6.08428502977462	1.45028196330857	15.9985919172239	-3.35226	0.00239693938516499	0.0589069559219975	Adam5	8	25217109	25314385	-	3130	protein_coding	a disintegrin and metallopeptidase domain 5 [Source:MGI Symbol;Acc:MGI:104730]	-
ENSMUSG00000037989	793.737675346766	158.624732878236	2452.39115078056	6.20278478005154	60.2284100745174	0	13.3273616599273	4.53293783643035	12.3001351064495	114.587368060755	694.236950772026	28.9495605327125	4.58465932310075	0.00240705254893987	0.0589069559219975	Wnk2	13	49189779	49301490	-	8481	protein_coding	WNK lysine deficient protein kinase 2 [Source:MGI Symbol;Acc:MGI:1922857]	-
ENSMUSG00000005718	223.730591209641	183.217714719823	246.448679147491	111.650126040928	182.381805155229	34.825152595953	90.155681817155	85.3703292527717	114.545008178811	109.517130535943	189.485783254622	86.8826604761268	1.11903914357898	0.00240834063104597	0.0589069559219975	Tfap4	16	4362525	4377718	-	2541	protein_coding	transcription factor AP4 [Source:MGI Symbol;Acc:MGI:103239]	bHLH
ENSMUSG00000120475	2.24854865537327	0	33.2630119094774	4.43056055717967	6.78629972670619	0	0.783962450583957	0	0	0	9.3456841697473	0.156792490116791	5.24740198016782	0.00241162274337344	0.0589069559219975	ENSMUSG00000120475	4	42880362	42880984	+	623	lncRNA	novel transcript	-
ENSMUSG00000021798	11452.9825761438	2706.45765166665	5025.73870850467	82.4084263635419	741.403245142651	295.413363400153	229.700998021099	374.722861144909	312.115928326156	1895.25478677479	4001.79812156426	621.441587533422	2.68704467480755	0.00242161630362437	0.0590307398808745	Ldb3	14	34248560	34310639	-	6105	protein_coding	LIM domain binding 3 [Source:MGI Symbol;Acc:MGI:1344412]	-
ENSMUSG00000049551	137.16146797777	81.156840077237	494.409313381777	2.6583363343078	19.5106117142803	33.6242852650581	0.783962450583957	0	3.84379222076547	23.323092614136	146.979313897074	12.3150265101087	3.58880064418911	0.0024331927212647	0.059211117000095	Fzd9	5	135277792	135280084	-	2293	protein_coding	frizzled class receptor 9 [Source:MGI Symbol;Acc:MGI:1313278]	-
ENSMUSG00000048096	212.487847932774	180.758416535664	237.376948626725	84.1806505864138	183.230092621067	27.6199486105834	36.846235177446	73.2824950222907	28.4440624336645	140.952603189779	179.606791260529	61.4290688867526	1.54765246170092	0.00243894317147745	0.059211117000095	Lmod1	1	135252545	135295803	+	3948	protein_coding	leiomodin 1 (smooth muscle) [Source:MGI Symbol;Acc:MGI:2135671]	-
ENSMUSG00000017721	607.108136950784	892.725240849607	548.839696506377	1200.68191099569	1015.40009660841	2853.26077820636	1469.92959484492	1557.81963645323	1668.20582381221	1090.10106783462	852.951016382175	1727.86338023027	-1.01752	0.00244035995264004	0.059211117000095	Pigt	2	164339440	164350221	+	3856	protein_coding	phosphatidylinositol glycan anchor biosynthesis, class T [Source:MGI Symbol;Acc:MGI:1926178]	-
ENSMUSG00000061518	5859.71779590275	9960.15764584273	5081.68104671607	2182.49413046671	2197.06453652113	2741.58011643313	1770.18721341857	1764.82379765022	1853.47660885311	2274.50855363074	5056.22303108988	2080.91525799716	1.28083846244115	0.00244271980680829	0.059211117000095	Cox5b	1	36730530	36732762	+	1587	protein_coding	cytochrome c oxidase subunit 5B [Source:MGI Symbol;Acc:MGI:88475]	-
ENSMUSG00000028838	318.169634735318	45.4970164069359	911.708917337039	1.77222422287187	17.8140367826037	0	10.9754743081754	9.82136531226577	4.61255066491856	39.547852693535	258.992365896954	12.9914485957789	4.31727175096257	0.00245526650715182	0.0594318922172338	Extl1	4	134083683	134111161	-	4333	protein_coding	exostosin-like glycosyltransferase 1 [Source:MGI Symbol;Acc:MGI:1888742]	-
ENSMUSG00000016624	68.5807339888849	36.8894727623805	48.3825627774216	50.5083903518483	64.4698474037088	19.2138772943189	22.7349110669347	27.1976270185821	27.6753039895114	34.4776151687228	53.7662014568488	26.259866907614	1.03553706424531	0.00249871763590866	0.0603147163427505	Phf21b	15	84669582	84740250	-	4264	protein_coding	PHD finger protein 21B [Source:MGI Symbol;Acc:MGI:2443812]	-
ENSMUSG00000028348	545.273048928019	253.307712968346	1997.29266965544	31.9000360116937	74.649296993768	0	24.3028359681027	13.5988135092911	15.3751688830619	130.812128140154	580.484552911453	36.817789300122	3.97918561469722	0.00252697506810424	0.0609117295704959	Cavin4	4	48663514	48673502	+	2054	protein_coding	caveolae associated 4 [Source:MGI Symbol;Acc:MGI:1915266]	-
ENSMUSG00000081590	0	0	0	0	0	24.0173466178986	2.35188735175187	3.7774481970253	2.30627533245928	2.02809500992487	0	6.89621050181199	-5.08288	0.00253253318023247	1	Gm14413	2	176859083	176864663	-	408	unprocessed_pseudogene	predicted gene 14413 [Source:MGI Symbol;Acc:MGI:3652250]	-
ENSMUSG00000064363	738295.211151227	730165.630876717	754855.672722812	118251.661271126	185717.271470905	6363.39598641224	123739.849237721	195009.252192152	130527.496232754	137427.774062529	505457.089498557	118613.553542314	2.09131201514543	0.00253789540293942	0.0609791959892992	mt-Nd4	MT	10167	11544	+	1378	protein_coding	mitochondrially encoded NADH dehydrogenase 4 [Source:MGI Symbol;Acc:MGI:102498]	-
ENSMUSG00000038580	0	0	0	0.886112111435935	0	44.4320912431125	6.27169960467165	9.82136531226577	0	1.01404750496244	0.177222422287187	12.3078407330025	-5.34923	0.00253792155993534	0.0609791959892992	Sct	7	140858243	140859046	-	645	protein_coding	secretin [Source:MGI Symbol;Acc:MGI:99466]	-
ENSMUSG00000121158	0	0	0	1.77222422287187	1.69657493167655	31.2225506032682	7.83962450583956	5.28842747583541	14.6064104389088	1.01404750496244	0.693759830909683	11.9942121057629	-3.9405	0.00259628300859226	0.0618918058448277	Gm35162	8	89246195	89247749	-	384	lncRNA	predicted gene, 35162 [Source:NCBI gene (formerly Entrezgene);Acc:102638649]	-
ENSMUSG00000024074	591.368296363171	1125.1289192526	1068.95224636366	1523.22671955837	1654.16055838463	3753.91127637756	2544.74211459552	2583.0190771259	2344.71325466694	1302.03699637177	1192.56734798449	2505.68454382754	-1.07071	0.00261631882658438	0.062112415219585	Crim1	17	78507677	78684021	+	5995	protein_coding	cysteine rich transmembrane BMP regulator 1 (chordin like) [Source:MGI Symbol;Acc:MGI:1354756]	-
ENSMUSG00000087142	23.6097608814194	24.592981841587	25.7032364755052	3.54444844574374	5.08972479502964	0	0	3.02195855762024	3.84379222076547	3.04214251488731	16.508030487857	1.9815786586546	3.01690450128188	0.0026336168322284	0.0624373109895794	Gm12454	4	43504428	43508763	-	2593	lncRNA	predicted gene 12454 [Source:MGI Symbol;Acc:MGI:3649695]	-
ENSMUSG00000053198	1480.6692895633	162.313680154474	142.123778158676	41.6472692374889	40.7177983602371	132.095406398442	72.124545453724	44.5738887248985	17.6814442155212	35.4916626736853	373.494363094835	60.3933894932543	2.63064120336347	0.00264201378083746	0.062450921437549	Prx	7	27196813	27219639	+	5661	protein_coding	periaxin [Source:MGI Symbol;Acc:MGI:108176]	-
ENSMUSG00000057802	98.9361408364241	25.8226309336663	311.462747879652	12.4055695601031	43.2626607577519	0	14.1113241105112	12.843323869886	24.600270212899	23.323092614136	98.3779499935194	14.9756021614865	2.70667924330613	0.00264503121519909	0.062450921437549	Gm10030	9	110818567	110837135	+	6119	lncRNA	predicted gene 10030 [Source:MGI Symbol;Acc:MGI:3641798]	-
ENSMUSG00000117698	28.1068581921659	43.0377182227772	24.1912813887108	8.86112111435935	16.9657493167655	0	1.56792490116791	5.28842747583541	3.84379222076547	12.1685700595492	24.2325456469558	4.57374293146361	2.39862061398529	0.00266332494057916	0.0627168082527683	BC037704	19	43663572	43665615	+	2044	lncRNA	cDNA sequence BC037704 [Source:MGI Symbol;Acc:MGI:2652856]	-
ENSMUSG00000030268	115.800255751724	30.7412273019837	10.583685607561	79.7500900292341	87.3736089813421	396.286219195327	100.347193674746	302.951345401429	240.621393019918	97.3485604763939	64.8497735343689	227.510942353563	-1.80497	0.00267007177666486	0.0627168082527683	Bcat1	6	144939561	145021910	-	9322	protein_coding	branched chain aminotransferase 1, cytosolic [Source:MGI Symbol;Acc:MGI:104861]	-
ENSMUSG00000060459	2.24854865537327	529.978758686199	136.075957811498	16.8361301172828	5.08972479502964	24.0173466178986	8.62358695642352	10.5768549516708	16.9126857713681	0	138.045824013077	12.0260948594722	3.5224599570733	0.00267075494799374	0.0627168082527683	Kng2	16	22804604	22848232	-	2734	protein_coding	kininogen 2 [Source:MGI Symbol;Acc:MGI:3027157]	-
ENSMUSG00000021194	0	0	0	9.74723322579528	8.48287465838273	146.505814369182	12.5433992093433	68.7495571858604	30.7503377661238	1.01404750496244	3.6460215768356	51.9126312070943	-3.78358	0.00267637517873617	0.0627168082527683	Chga	12	102521228	102531287	+	2756	protein_coding	chromogranin A [Source:MGI Symbol;Acc:MGI:88394]	-
ENSMUSG00000034525	2187.8378416782	1067.33541192487	2125.80885203296	828.514824192599	807.569667478036	435.91484111486	725.949229240744	571.90565702963	568.112490229136	910.614659456268	1403.41331946133	642.499375414128	1.12661093603933	0.00267805707174577	0.0627168082527683	Ice1	13	70699826	70785753	-	11190	protein_coding	interactor of little elongation complex ELL subunit 1 [Source:MGI Symbol;Acc:MGI:2385865]	-
ENSMUSG00000020532	17599.3903256066	20257.2391429152	2836.42774282634	13890.6934588697	10792.7614278604	2736.77664710955	5304.28994065105	3570.44403582831	3273.37345520387	8684.3028324983	13075.3024196156	4713.83738225822	1.47189113961206	0.00268225088902013	0.0627168082527683	Acaca	11	84020498	84292477	+	17074	protein_coding	acetyl-Coenzyme A carboxylase alpha [Source:MGI Symbol;Acc:MGI:108451]	-
ENSMUSG00000043065	402.490209311816	191.825258364378	143.63573324547	149.752946832673	238.368777900555	93.6676518098047	112.89059288409	103.502080598493	112.238732846352	133.854270655042	225.214585130979	111.230665758756	1.0182846681633	0.00268488054300944	0.0627168082527683	Spice1	16	44167484	44208860	+	5416	protein_coding	spindle and centriole associated protein 1 [Source:MGI Symbol;Acc:MGI:1196252]	-
ENSMUSG00000109089	70.8292826442581	68.8603491564435	184.45852058892	32.7861481231296	29.6900613043396	0	19.5990612645989	29.4640959367973	9.22510132983713	20.2809500992487	77.3248723634182	15.7138417260964	2.28508685233215	0.00268532304038931	0.0627168082527683	4833411C07Rik	8	10949871	10973631	+	4454	lncRNA	RIKEN cDNA 4833411C07 gene [Source:MGI Symbol;Acc:MGI:1918874]	-
ENSMUSG00000001349	97.8118665087374	49.185963683174	49.8945178642161	23.9250270087702	40.7177983602371	0	2.35188735175187	6.79940675464553	9.22510132983713	30.4214251488731	52.307034685027	9.75956411702152	2.4241146608242	0.00269168841855535	0.0627806355437141	Cnn1	9	22010512	22020926	+	2736	protein_coding	calponin 1 [Source:MGI Symbol;Acc:MGI:104979]	-
ENSMUSG00000041775	1030.95955848865	999.704711860511	3873.62893236732	599.011787330692	670.995385478074	315.828108025367	522.902954539499	488.046307055668	539.668427795472	643.920165651147	1434.86007510505	502.073192613431	1.51416935848012	0.00269756599330097	0.0628329286552839	Mapk1ip1	7	138437552	138448002	-	1883	protein_coding	mitogen-activated protein kinase 1 interacting protein 1 [Source:MGI Symbol;Acc:MGI:1916796]	-
ENSMUSG00000005233	35.9767784859724	14.7557891049522	0	22.1528027858984	31.3866362360161	50.4364278975871	70.5566205525561	127.677749059455	123.001351064495	44.6180902183472	20.8544013225678	83.2580477584881	-1.98525	0.00273286896605977	0.0631880907285179	Spc25	2	69024239	69036538	-	3188	protein_coding	SPC25, NDC80 kinetochore complex component, homolog (S. cerevisiae) [Source:MGI Symbol;Acc:MGI:1913692]	-
ENSMUSG00000001025	1843.80989740608	1511.23873416552	913.220872423833	1200.68191099569	1591.3872859126	11027.5646996082	1975.58537547157	3522.84818854579	2584.5658892427	1431.83507700696	1412.06774018075	4108.47984597504	-1.54059	0.00273795055323456	0.0631880907285179	S100a6	3	90520189	90531488	+	1367	protein_coding	S100 calcium binding protein A6 (calcyclin) [Source:MGI Symbol;Acc:MGI:1339467]	-
ENSMUSG00000097705	1158.00255751724	126.653856484173	474.75389725345	51.3945024632842	85.6770340496656	146.505814369182	48.6056719362053	61.9501504312149	69.1882599737785	95.320465466469	379.296369553562	84.3140724353699	2.17080779477982	0.00274020987416773	0.0631880907285179	Gm26740	10	22062118	22178734	-	5879	lncRNA	predicted gene, 26740 [Source:MGI Symbol;Acc:MGI:5477234]	-
ENSMUSG00000108536	22.4854865537327	1.22964909207935	22.6793263019164	4.43056055717967	5.08972479502964	0	0	0	2.30627533245928	1.01404750496244	11.1829494599876	0.664064567484344	4.02350012309184	0.00274406382721338	0.0631880907285179	Gm45059	7	78427038	78428114	-	1077	TEC	predicted gene 45059 [Source:MGI Symbol;Acc:MGI:5753635]	-
ENSMUSG00000064367	600142.133216438	432481.11182432	519633.260094769	117323.015778341	169350.413105021	40631.3	120070.904968988	209173.171951718	116483.048216521	149905.628611092	367785.986803778	127252.81997783	1.53116298546322	0.00274541721684873	0.0631880907285179	mt-Nd5	MT	11742	13565	+	1824	protein_coding	mitochondrially encoded NADH dehydrogenase 5 [Source:MGI Symbol;Acc:MGI:102496]	-
ENSMUSG00000030844	97.8118665087374	129.113154668332	81.645574686899	103.675117038004	144.208869192506	420.303565813226	216.373636361172	252.33353956129	289.053175001563	89.2361804366944	111.290916418896	253.460019434789	-1.18463	0.00274866840018843	0.0631880907285179	Rgs10	7	127975345	128020482	-	1711	protein_coding	regulator of G-protein signalling 10 [Source:MGI Symbol;Acc:MGI:1915115]	-
ENSMUSG00000120975	15.7398405876129	27.0522800257457	40.8227873434495	23.0389148973343	15.2691743850889	14.4104079707392	3.13584980233583	6.79940675464553	6.15006755322475	7.09833253473705	24.3845994478463	7.51881292313647	1.71710913132086	0.00274927803663992	0.0631880907285179	ENSMUSG00000120975	13	120252771	120253225	+	455	lncRNA	novel transcript	-
ENSMUSG00000044471	82.0720259211245	54.1045600514914	92.2293	31.0139239002577	51.7455354161347	16.812142632529	32.1424604739422	33.2415441338226	16.9126857713681	28.3933301389482	62.2330611166936	25.500432630122	1.27388567346541	0.00274937477450937	0.0631880907285179	Lncpint	6	31059500	31197423	-	8616	lncRNA	long non-protein coding RNA, Trp53 induced transcript [Source:MGI Symbol;Acc:MGI:2673128]	-
ENSMUSG00000006360	802.731869968259	957.896642729813	403.692008174112	962.317753019425	900.033001254408	10594.0515931551	1149.28895255608	1768.60124584724	1619.77404183057	571.922792798814	805.334255029203	3140.72772523756	-1.96312	0.0027581533820846	0.0632145178184578	Crip1	12	113109936	113117499	+	2280	protein_coding	cysteine-rich protein 1 (intestinal) [Source:MGI Symbol;Acc:MGI:88501]	-
ENSMUSG00000099364	145.031388271576	34.4301745782218	920.780647857806	0	2.54486239751482	0	0	0	0	6.08428502977462	220.557414621024	1.21685700595492	7.51837125790938	0.0027614974803527	0.0632145178184578	5730419F03Rik	1	78571663	78588078	-	2091	lncRNA	RIKEN cDNA 5730419F03 gene [Source:MGI Symbol;Acc:MGI:1917787]	-
ENSMUSG00000021373	1272.67853894127	403.324902202026	2084.98606468951	14.177793782975	120.456820149035	2.40173466178986	9.40754940700748	11.3323445910759	21.5252364362866	217.006166061961	779.124823952965	52.3346062316242	3.89677498802944	0.00276671904357806	0.0632502714684652	Cap2	13	46655324	46803757	+	4159	protein_coding	CAP, adenylate cyclase-associated protein, 2 (yeast) [Source:MGI Symbol;Acc:MGI:1914502]	-
ENSMUSG00000025651	10153.321453338	12297.7205698856	7488.71354489279	4315.37	3941.99185375046	4118.97494496962	3395.34137347912	2607.19474558686	3220.32912255731	4727.48946813488	7639.42268091197	3613.86593094556	1.07991946971884	0.00277386192852606	0.0633297961832442	Uqcrc1	9	108765701	108778691	+	4135	protein_coding	ubiquinol-cytochrome c reductase core protein 1 [Source:MGI Symbol;Acc:MGI:107876]	-
ENSMUSG00000018334	3893.36199677882	830.013137153561	1504.39531136045	288.872548328115	509.820766968802	302.618567385523	428.827460469424	489.557286334478	394.373081850537	496.883277431594	1405.29275211795	422.451934694311	1.73369404792838	0.00277781316844933	0.0633363390373481	Ksr1	11	78904266	79037233	-	7103	protein_coding	kinase suppressor of ras 1 [Source:MGI Symbol;Acc:MGI:105051]	-
ENSMUSG00000091243	276.571484610913	755.00454253672	114.908586596376	1542.72118600996	1106.16685545311	2285.25053069305	2551.79777665078	2425.12174249024	2802.89328738218	1795.87813128847	759.074531041416	2372.18829370095	-1.6432	0.00278573170195809	0.0633948078974566	Vgll3	16	65612143	65663254	+	7104	protein_coding	vestigial like family member 3 [Source:MGI Symbol;Acc:MGI:1920819]	-
ENSMUSG00000023945	0	68.8603491564435	1.51195508679443	56.7111751318998	143.360581726668	139.300610383812	409.228399204825	778.909818226616	1543.66695585941	487.756849886932	54.0888122203612	671.77252671232	-3.63224	0.00279901911867359	0.0635682620604936	Slc5a7	17	54580618	54606062	-	5644	protein_coding	solute carrier family 5 (choline transporter), member 7 [Source:MGI Symbol;Acc:MGI:1927126]	-
ENSMUSG00000037636	3.37282298305991	3.68894727623805	6.04782034717771	1.77222422287187	0.848287465838273	74.4537745154858	5.4877371540877	15.8652824275062	5.38130910907166	9.12642754466192	3.14602045903716	22.0629061501627	-2.84893	0.00280703033328437	0.0636665423230365	Slc25a43	X	36007312	36040855	+	1780	protein_coding	solute carrier family 25, member 43 [Source:MGI Symbol;Acc:MGI:2684854]	-
ENSMUSG00000079037	5508.94420566452	4858.34356280551	1865.75257710432	8137.16751931619	7728.74710125251	10290.2321584387	12284.6916006506	12862.2111108711	12921.2919293252	10967.9378136737	5619.79099322861	11865.2729225919	-1.07801	0.00282753353752426	0.0639522152990564	Prnp	2	131751848	131780349	+	2343	protein_coding	prion protein [Source:MGI Symbol;Acc:MGI:97769]	-
ENSMUSG00000020098	79.8234772657512	135.261400128728	0	208.236346187445	120.456820149035	468.338259049023	453.130296437527	558.306843520339	741.851898607736	279.877111369632	108.755608746192	500.300881796851	-2.19938	0.00283072641924308	0.0639522152990564	Pcbd1	10	60925110	60930103	+	817	protein_coding	pterin 4 alpha carbinolamine dehydratase/dimerization cofactor of hepatocyte nuclear factor 1 alpha (TCF1) 1 [Source:MGI Symbol;Acc:MGI:94873]	-
ENSMUSG00000034614	609.356685606157	330.775605769345	2499.26175847119	159.500180058468	310.473212496808	218.557854222878	199.910424898909	240.245705330809	251.384011238062	167.317838318802	781.873488480393	215.483166801892	1.85829832275425	0.0028368502110838	0.0640068958200539	Pik3ip1	11	3280401	3292971	+	4272	protein_coding	phosphoinositide-3-kinase interacting protein 1 [Source:MGI Symbol;Acc:MGI:1917016]	-
ENSMUSG00000023043	17.9883892429862	12.2964909207935	10.583685607561	52.2806145747202	39.8695108943988	279.802088098519	112.89059288409	64.2166	139.14527839171	9.12642754466192	26.6037382480919	121.036201253682	-2.17365	0.00284520421122896	0.0640289937959039	Krt18	15	101936615	101940462	+	1437	protein_coding	keratin 18 [Source:MGI Symbol;Acc:MGI:96692]	-
ENSMUSG00000034127	471.070943300701	57.7935073277294	819.479657042579	15.0639058944109	25.4486239751482	99.6719884642793	17.247173912847	11.3323445910759	17.6814442155212	54.7585652679715	277.771327508114	40.138303290339	2.79465204362582	0.00284523909247551	0.0640289937959039	Tspan8	10	115652737	115685798	+	1702	protein_coding	tetraspanin 8 [Source:MGI Symbol;Acc:MGI:2384918]	-
ENSMUSG00000024795	14.6155662599263	4.9185963683174	3.02391017358885	17.7222422287187	15.2691743850889	51.6372952284821	29.0066106716064	38.529971609658	53.8130910907166	16.224760079399	11.109897883128	37.8423457359724	-1.73541	0.00285342304238069	0.0640463771967085	Kif20b	19	34899761	34953145	+	6957	protein_coding	kinesin family member 20B [Source:MGI Symbol;Acc:MGI:2444576]	-
ENSMUSG00000058297	82.0720259211245	98.3719273663479	216.209577411603	477.614428063969	157.781468645919	650.870093345053	1248.06822132966	873.346023152248	811.040158581514	93.2923704565441	206.409885481793	735.323373373004	-1.83222	0.00286450081740923	0.0642103942878035	Spock2	10	59942041	59971020	+	5533	protein_coding	sparc/osteonectin, cwcv and kazal-like domains proteoglycan 2 [Source:MGI Symbol;Acc:MGI:1891351]	-
ENSMUSG00000031995	14.6155662599263	12.2964909207935	36.2869220830662	7.08889689148748	10.1794495900593	0	128.569841895769	202.471223360556	224.477465692703	19.2669025942863	16.0934651490666	114.957086708663	-2.84913	0.00287565105302999	0.0642892200346326	St14	9	31000698	31043149	-	7637	protein_coding	suppression of tumorigenicity 14 (colon carcinoma) [Source:MGI Symbol;Acc:MGI:1338881]	-
ENSMUSG00000042918	721.784118374821	130.342803760411	322.046433487213	40.761157126053	75.4975844596063	68.4494378610111	74.4764328054759	32.4860544944175	50.7380573141042	98.3626079813563	258.086419441621	64.902518091273	1.99188637615597	0.00287912146657442	0.0642892200346326	Mamstr	7	45289401	45295945	+	4877	protein_coding	MEF2 activating motif and SAP domain containing transcriptional regulator [Source:MGI Symbol;Acc:MGI:1921740]	-
ENSMUSG00000041959	2669.02725392808	2783.92554446765	1425.77364684714	3072.15069034839	2739.96851465762	19120.2096425091	3835.9282707073	4834.37820255297	4621.00700780425	3089.80274762054	2538.16913004978	7100.26517423883	-1.48392	0.00289226529824472	0.0643894080594463	S100a10	3	93462387	93471950	+	1212	protein_coding	S100 calcium binding protein A10 (calpactin) [Source:MGI Symbol;Acc:MGI:1339468]	-
ENSMUSG00000020462	477.816589266821	462.348058621835	199.578071456864	694.711895365773	579.380339167541	1521.49890824388	882.741719357535	893.744243416185	941.72909408754	752.423248682128	482.766990775767	998.427442757453	-1.04644	0.00291339050190278	0.0645996535140217	Cfap36	11	29171532	29197409	-	2744	protein_coding	cilia and flagella associated protein 36 [Source:MGI Symbol;Acc:MGI:1913994]	-
ENSMUSG00000086765	73.0778312996314	11.0668418287141	309.950792792857	6.20278478005154	9.33116212422101	0	4.70377470350374	15.1097927881012	11.5313766622964	14.1966650694741	81.9258825650951	9.10832184467509	3.15824266517521	0.0029139744239291	0.0645996535140217	Gm11827	4	11122805	11126998	+	1423	lncRNA	predicted gene 11827 [Source:MGI Symbol;Acc:MGI:3649801]	-
ENSMUSG00000020911	28.1068581921659	57.7935073277294	0	174.564085952879	101.794495900593	1294.53498270474	328.480266794678	253.089029200695	481.242786039837	48.6742802381969	72.4517894746735	481.204268995629	-2.72791	0.00291545042764202	0.0645996535140217	Krt19	11	100031636	100039491	-	1855	protein_coding	keratin 19 [Source:MGI Symbol;Acc:MGI:96693]	-
ENSMUSG00000020722	1612.20938590264	304.952974835679	3395.85112494028	4.43056055717967	74.649296993768	46.8338259049023	5.4877371540877	3.7774481970253	6.15006755322475	211.935928537149	1078.41866864591	54.8370014692778	4.29880839637252	0.00292383467114165	0.0647024771079912	Cacng1	11	107594044	107607348	-	1249	protein_coding	calcium channel, voltage-dependent, gamma subunit 1 [Source:MGI Symbol;Acc:MGI:1206582]	-
ENSMUSG00000071342	223.730591209641	63.9417527881261	105.83685607561	1.77222422287187	15.2691743850889	0	6.27169960467165	8.31038603345565	12.3001351064495	24.3371401190985	82.1101197362675	10.2438721727351	2.9991092966311	0.00294078007906797	0.0649280765012068	Lsmem1	12	40225492	40249489	-	2281	protein_coding	leucine-rich single-pass membrane protein 1 [Source:MGI Symbol;Acc:MGI:2685735]	-
ENSMUSG00000024768	0	1.22964909207935	0	10.6333453372312	10.1794495900593	0	32.9264229245262	51.373295479544	129.15141861772	58.8147552878213	4.40848880387397	54.4531784619223	-3.58883	0.00294211327414587	0.0649280765012068	Lipf	19	33938587	33954210	+	1411	protein_coding	lipase, gastric [Source:MGI Symbol;Acc:MGI:1914967]	-
ENSMUSG00000047139	1190.60651302015	316.019816664393	2162.09577411603	116.966798709543	226.492753378819	148.907549030972	132.489654148689	134.477155814101	131.457693950179	414.745429529636	802.436331177787	192.415496494715	2.06001699100325	0.00294633835153381	0.0649280765012068	Cd24a	10	43454280	43460261	+	2580	protein_coding	CD24a antigen [Source:MGI Symbol;Acc:MGI:88323]	-
ENSMUSG00000037280	20.2369378983595	20.9040345653489	13.6075957811498	15.9500180058468	11.8760245217358	20.4147446252138	38.4141600786139	84.6148396133666	108.394940625586	19.2669025942863	16.5149221544882	54.2211175074134	-1.72332	0.00294905630118887	0.0649280765012068	Galnt6	15	100589694	100627257	-	3871	protein_coding	polypeptide N-acetylgalactosaminyltransferase 6 [Source:MGI Symbol;Acc:MGI:1891640]	-
ENSMUSG00000053746	57.3379907120185	19.6743854732696	40.8227873434495	57.5972872433358	51.7455354161347	85.2615804935401	105.834930828834	92.1697360074172	117.620041955423	70.9833253473705	45.4355972376416	94.3739229265171	-1.04863	0.00295914850484033	0.0649964188397999	Ptrh1	2	32665798	32667609	+	1135	protein_coding	peptidyl-tRNA hydrolase 1 homolog [Source:MGI Symbol;Acc:MGI:1913779]	-
ENSMUSG00000057604	1041.07802743783	643.106	1164.20541683171	151.525171055545	314.714649825999	126.091069743968	230.484960471683	171.496148144948	171.43313304614	405.619001984974	662.925948061716	221.024862678343	1.58393387116966	0.0029596818623458	0.0649964188397999	Lmcd1	6	112250719	112307386	+	1730	protein_coding	LIM and cysteine-rich domains 1 [Source:MGI Symbol;Acc:MGI:1353635]	-
ENSMUSG00000053063	30.3554068475392	63.9417527881261	13.6075957811498	85.0667626978497	115.367095354005	108.078059780544	185.799100788398	363.390516553833	398.216874071303	59.8288027927837	61.667722693734	223.062670797372	-1.84985	0.00296800070279706	0.0650963910487837	Clec12a	6	129319654	129342266	+	5528	protein_coding	C-type lectin domain family 12, member a [Source:MGI Symbol;Acc:MGI:3040968]	-
ENSMUSG00000025534	739.772507617807	743.937700708006	260.056274928641	1213.08748055579	976.378873179852	3070.61776509834	1365.66258891725	1717.9834400071	2026.44725878756	1113.42416044875	786.64656739802	1858.8270426518	-1.23967	0.00298008717030271	0.065278639498532	Gusb	5	130017852	130031890	-	4548	protein_coding	glucuronidase, beta [Source:MGI Symbol;Acc:MGI:95872]	-
ENSMUSG00000086671	11.2427432768664	4.9185963683174	0	6.20278478005154	9.33116212422101	0	0	0	0	0	6.33905730989126	0	5.28534651085614	0.00302828734153299	1	Gm13618	2	66018180	66023157	+	384	lncRNA	predicted gene 13618 [Source:MGI Symbol;Acc:MGI:3650299]	-
ENSMUSG00000019787	15665.6384819856	2810.97782449339	11088.6786065503	0.886112111435935	740.554957676812	303.819434716418	76.0443577066438	108.035018434923	164.514307048762	1107.33987541898	6061.34719656351	351.950598665145	4.10632361379587	0.00303289380941449	0.06618371680317	Trdn	10	32956550	33352705	+	9352	protein_coding	triadin [Source:MGI Symbol;Acc:MGI:1924007]	-
ENSMUSG00000063193	58.4622650397051	46.7266654990153	9.07173052076656	70.8889689148748	45.8075231552668	37.2268872577429	114.458517785258	278.020187301062	335.947440094902	80.1097528920324	46.1914306259257	169.152557066199	-1.86888	0.00307395466616392	0.0669107789613488	Cd300lb	11	114813607	114825212	-	2917	protein_coding	CD300 molecule like family member B [Source:MGI Symbol;Acc:MGI:2685099]	-
ENSMUSG00000044768	310.299714441512	316.019816664393	175.386790068153	421.789365043505	384.274222024738	1334.16360462427	505.655780626652	599.858773687617	641.913300867834	414.745429529636	321.55398164846	699.267377867202	-1.1185	0.00309309906828067	0.0671672131852741	Macir	1	97534043	97589799	-	41324	protein_coding	macrophage immunometabolism regulator [Source:MGI Symbol;Acc:MGI:1277184]	-
ENSMUSG00000105837	15.7398405876129	18.4447363811902	25.7032364755052	0	0	0	0	0	0	0	11.9775626888617	0	6.18938645042456	0.00309350816961628	0.0671672131852741	Gm35986	3	129321104	129326037	-	1543	lncRNA	predicted gene, 35986 [Source:MGI Symbol;Acc:MGI:5595145]	-
ENSMUSG00000021998	385.626094396516	510.30437321293	140.611823071882	593.695114662076	569.200889577481	793.77330572155	788.66622528746	1758.77988053498	2387.76372753951	449.223044698359	439.887658984177	1235.64123675637	-1.48942	0.00310514438664953	0.0672508902687516	Lcp1	14	75368541	75468282	+	9504	protein_coding	lymphocyte cytosolic protein 1 [Source:MGI Symbol;Acc:MGI:104808]	-
ENSMUSG00000030562	201.245104655908	105.749821918824	544.303831245993	41.6472692374889	67.0147098012236	74.4537745154858	47.0377470350374	50.617805840139	46.8942650933387	54.7585652679715	191.992147371888	54.7524315503945	1.80833869784244	0.00311058168595492	0.0672843345160938	Nox4	7	86895304	87047918	+	8471	protein_coding	NADPH oxidase 4 [Source:MGI Symbol;Acc:MGI:1354184]	-
ENSMUSG00000026062	174.262520791429	116.816663747538	214.697622324809	3.54444844574374	14.4208869192506	0	1.56792490116791	0	2.30627533245928	36.5057101786477	104.748428445754	8.07598208245498	3.70395009206749	0.00312485887761507	0.0675086699772766	Slc9a2	1	40719734	40808433	+	6984	protein_coding	solute carrier family 9 (sodium/hydrogen exchanger), member 2 [Source:MGI Symbol;Acc:MGI:105075]	-
ENSMUSG00000005682	1187.23369003709	1173.0852338437	1784.10700241742	513.058912521406	917.847038037012	189.737038281399	558.181264815777	500.889630925554	549.662287569462	652.032545690846	1115.06637537133	490.100553456608	1.18486974171949	0.00313392563045836	0.0675942622215886	Pan2	10	128139204	128157227	+	8472	protein_coding	PAN2 poly(A) specific ribonuclease subunit [Source:MGI Symbol;Acc:MGI:1918984]	-
ENSMUSG00000018166	227.103414192701	87.3050855376338	184.45852058892	24.8111391202062	26.2969114409865	0	46.2537845844534	14.3543031486961	19.9877195479804	17.2388075843614	109.995014176089	19.5669229730983	2.48162068562633	0.00313969884588736	0.0675942622215886	Erbb3	10	128403392	128425521	-	6016	protein_coding	erb-b2 receptor tyrosine kinase 3 [Source:MGI Symbol;Acc:MGI:95411]	-
ENSMUSG00000074340	163.019777514562	51.6452618673327	400.668098000523	26.583363343078	20.3588991801186	27.6199486105834	39.9820849797818	21.1537099033417	12.3001351064495	41.5759477034599	132.455079981123	28.5263652607232	2.21296435365898	0.00314936340393337	0.0675942622215886	Ovgp1	3	105881027	105894739	+	3561	protein_coding	oviductal glycoprotein 1 [Source:MGI Symbol;Acc:MGI:106661]	-
ENSMUSG00000115919	19.1126635706728	0	80.1336196001046	4.43056055717967	2.54486239751482	0	0.783962450583957	2.26646891821518	2.30627533245928	2.02809500992487	21.2443412250944	1.47696034223666	3.80723000172433	0.00315560464003078	0.0675942622215886	Gm31583	16	23903409	23908926	-	5518	lncRNA	predicted gene, 31583 [Source:MGI Symbol;Acc:MGI:5590742]	-
ENSMUSG00000075031	30.3554068475392	9.83719273663479	3.02391017358885	20.3805785630265	14.4208869192506	46.8338259049023	39.9820849797818	48.3513369219238	38.4379222076547	48.6742802381969	15.603595048008	44.4558900504919	-1.4886	0.0031561979756305	0.0675942622215886	H2bc3	13	23930717	23931224	+	508	protein_coding	H2B clustered histone 3 [Source:MGI Symbol;Acc:MGI:2448377]	-
ENSMUSG00000030189	15160.8393088543	9892.52694577836	57653.8713696451	7297.13323767492	6716.74015450745	3815.1555102532	6372.0467983464	6003.88	6116.24218168202	8235.07978779994	19344.222203292	6108.48008848671	1.66296428777185	0.00316017329955712	0.0675956375448585	Ybx3	6	131341818	131365439	-	3075	protein_coding	Y box protein 3 [Source:MGI Symbol;Acc:MGI:2137670]	CSD
ENSMUSG00000071226	445.212633763908	361.516833071329	594.19834911021	211.780794633188	315.562937291838	30.0216832723733	215.589673910588	140.521072929341	108.394940625586	219.034261071886	385.654309574094	142.712326361955	1.43181373904115	0.00316589394256848	0.0676137626385847	Cecr2	6	120643330	120748151	+	17082	protein_coding	CECR2, histone acetyl-lysine reader [Source:MGI Symbol;Acc:MGI:1923799]	-
ENSMUSG00000101655	390.123191707263	242.240871139632	149.683553592648	21.2666906744624	78.0424468571211	0	22.7349110669347	17.3762617063164	17.6814442155212	85.1799904168446	176.271350794225	28.5945214811234	2.62399194922162	0.00316884497698627	0.0676137626385847	2310040G24Rik	6	86460343	86465355	-	936	lncRNA	RIKEN cDNA 2310040G24 gene [Source:MGI Symbol;Acc:MGI:1916897]	-
ENSMUSG00000033107	69.7050083165715	159.854381970315	390.084412392962	287.100324105243	310.473212496808	48.0346932357973	116.026442686426	92.1697360074172	61.5006755322475	139.938555684816	243.44346785638	91.5340206293407	1.41007660240066	0.00323639766582026	0.0688850503181916	Rnf125	18	21077682	21116919	+	1677	protein_coding	ring finger protein 125 [Source:MGI Symbol;Acc:MGI:1914914]	-
ENSMUSG00000043085	20.2369378983595	18.4447363811902	151.195508679443	3.54444844574374	11.8760245217358	0	0.783962450583957	6.79940675464553	10.7626182181433	5.07023752481218	41.0595311852944	4.68324	3.10637884868741	0.00325962343538207	0.0691371544232221	Tmem82	4	141340687	141345944	-	3991	protein_coding	transmembrane protein 82 [Source:MGI Symbol;Acc:MGI:2384869]	-
ENSMUSG00000029167	286.689953560092	152.476487417839	889.029591035123	149.752946832673	145.905444124183	139.300610383812	59.5811462443807	74.7934743011009	49.200540425798	170.359980833689	324.770884593982	98.6471504377562	1.7196173487388	0.00326024306283203	0.0691371544232221	Ppargc1a	5	51611592	51725068	-	6592	protein_coding	peroxisome proliferative activated receptor, gamma, coactivator 1 alpha [Source:MGI Symbol;Acc:MGI:1342774]	-
ENSMUSG00000052920	336.158023978304	190.595609272299	482.313672687422	85.9528748092857	120.456820149035	0	54.877371540877	54.3952540371643	63.0381924205537	84.1659429118822	243.095400179269	51.2953521820954	2.2413261122667	0.00327383844683617	0.0692604831606169	Prkg1	19	30541889	31742433	-	11036	protein_coding	protein kinase, cGMP-dependent, type I [Source:MGI Symbol;Acc:MGI:108174]	-
ENSMUSG00000120990	10.1184689491797	47.9563145910946	217.721532498397	5.31667266861561	15.2691743850889	0	8.62358695642352	14.3543031486961	3.84379222076547	10.1404750496244	59.2764326184752	7.39243147510189	2.98713483977234	0.00327407364127894	0.0692604831606169	ENSMUSG00000120990	4	43397468	43399837	-	1097	lncRNA	novel transcript, antisense to Rusc2	-
ENSMUSG00000039428	2353.10616784813	3087.64887021125	1020.56968358624	3866.10714219498	3017.35851598674	9006.50498171199	4728.86150192243	4956.76752413659	6919.59	3567.41912245785	2668.95807596547	5835.82957721017	-1.1284	0.00329901667554509	0.0696208700380218	Tmem135	7	88788922	89053430	-	7572	protein_coding	transmembrane protein 135 [Source:MGI Symbol;Acc:MGI:1920009]	-
ENSMUSG00000006675	75.3263799550047	76.2382437089196	143.63573324547	63.8000720233873	86.5253215155039	44.4320912431125	35.278310276278	33.2415441338226	58.4256417556351	49.6883277431594	89.1051500896572	44.2131830304015	1.00556333904912	0.00330429733168842	0.0696208700380218	P4htm	9	108456061	108474866	-	3890	protein_coding	prolyl 4-hydroxylase, transmembrane (endoplasmic reticulum) [Source:MGI Symbol;Acc:MGI:1921693]	-
ENSMUSG00000069267	0	0	0	0	0.848287465838273	22.8164792870037	6.27169960467165	3.02195855762024	0.768758444153094	4.05619001984974	0.169657493167655	7.38701718265968	-4.6047	0.00330945260516005	1	H3c2	13	23936250	23936869	+	620	protein_coding	H3 clustered histone 2 [Source:MGI Symbol;Acc:MGI:2448319]	-
ENSMUSG00000040747	124.794450373217	147.557891049522	60.4782034717771	193.172440293034	214.616728857083	242.575200840776	275.170820154969	523.554320107706	684.195015296254	170.359980833689	148.123942808927	379.171067446679	-1.35374	0.00331049463711036	0.0696208700380218	Cd53	3	106667237	106697465	-	1742	protein_coding	CD53 antigen [Source:MGI Symbol;Acc:MGI:88341]	-
ENSMUSG00000043795	1376.11177708844	201.662451101013	855.766579125645	116.966798709543	156.084893714242	0	86.2358695642352	58.1727022341896	65.344467753013	205.851643507375	541.318499947778	83.1209366117625	2.70268332471568	0.00331244778088114	0.0696208700380218	Prr33	7	142044811	142060508	-	2514	protein_coding	proline rich 33 [Source:MGI Symbol;Acc:MGI:3642289]	-
ENSMUSG00000027219	990.485682691927	1770.69469259426	374.964861525018	700.914680145824	1496.37908973871	333.841117988791	547.989752958186	528.842747583541	492.00540425798	465.447804777758	1066.68780133915	473.625365513251	1.17120236007798	0.00331739488697643	0.0696208700380218	Slc28a2	2	122256958	122291618	+	4208	protein_coding	solute carrier family 28 (sodium-coupled nucleoside transporter), member 2 [Source:MGI Symbol;Acc:MGI:1913105]	-
ENSMUSG00000064345	623118.927651369	524161.288831572	480258.925724468	64143.8835226244	117565.008177992	57299.3846936517	101921.390275519	174181.158323394	142049.64779372	100848.038416019	361849.606781605	115259.923900461	1.6504929319993	0.00331930781179945	0.0696208700380218	mt-Nd2	MT	3914	4951	+	1038	protein_coding	mitochondrially encoded NADH dehydrogenase 2 [Source:MGI Symbol;Acc:MGI:102500]	-
ENSMUSG00000022034	8.9941946214931	4.9185963683174	4.53586526038328	2.6583363343078	0	112.881529104124	24.3028359681027	17.3762617063164	18.4502026596743	1.01404750496244	4.22139851690032	34.8049753886359	-3.05912	0.00333125761755655	0.0697023309978569	Esco2	14	66056487	66071443	-	6648	protein_coding	establishment of sister chromatid cohesion N-acetyltransferase 2 [Source:MGI Symbol;Acc:MGI:1919238]	-
ENSMUSG00000040666	2212.5718768873	553.342091435707	1059.88051584289	6.20278478005154	167.11263077014	9.60693864715945	6.27169960467165	12.843323869886	19.2189611038274	240.329258676097	799.821979943219	57.6540363803284	3.79510240287841	0.00333873800223266	0.0697743759281584	Sh3bgr	16	96001650	96030135	+	1570	protein_coding	SH3-binding domain glutamic acid-rich protein [Source:MGI Symbol;Acc:MGI:1354740]	-
ENSMUSG00000029032	83.1963002488111	60.2528055118881	6.04782034717771	7.08889689148748	5.93801226086791	0	5.4877371540877	1.51097927881012	6.15006755322475	8.11238003969949	32.5047670520465	4.25223280516441	2.92322737676779	0.0033450677297278	0.0698222289527604	Arhgef16	4	154362943	154386133	-	5481	protein_coding	Rho guanine nucleotide exchange factor (GEF) 16 [Source:MGI Symbol;Acc:MGI:2446219]	-
ENSMUSG00000025939	1057.94214235313	1419.01505225957	574.542932981882	1663.23243316525	1443.78526685674	4392.77269641366	2166.08825096347	2378.28138484713	2433.12047574454	1560.61911013719	1231.70356552331	2586.1763836212	-1.06955	0.00337560738354197	0.0702482679867664	Ube2w	1	16611014	16689713	-	4930	protein_coding	ubiquitin-conjugating enzyme E2W (putative) [Source:MGI Symbol;Acc:MGI:1914049]	-
ENSMUSG00000022894	1443.56823674964	6485.16931162649	698.523250099025	9679.00259321472	6415.59810413486	35604.5154937038	14328.481709323	16107.7946017553	13640.8498330525	7902.47220617226	4944.37229916495	17516.8227688014	-1.8248	0.00338001465735511	0.0702482679867664	Adamts5	16	85653061	85698716	-	10791	protein_coding	a disintegrin-like and metallopeptidase (reprolysin type) with thrombospondin type 1 motif, 5 (aggrecanase-2) [Source:MGI Symbol;Acc:MGI:1346321]	-
ENSMUSG00000044811	12.367017604553	49.185963683174	3.02391017358885	47.8500540175405	40.7177983602371	82.8598458317503	62.7169960467165	199.449264802936	272.909247674348	33.4635676637604	30.6289487678187	130.279784403902	-2.08235	0.00338429960907896	0.0702482679867664	Cd300c2	11	114887547	114892706	-	1275	protein_coding	CD300C molecule 2 [Source:MGI Symbol;Acc:MGI:2153249]	-
ENSMUSG00000002274	259.707369695613	228.714731126759	78.6216645133102	170.133525395699	139.119144397477	1119.20835239408	363.758577070956	389.077164293605	357.472676531189	176.444265863464	175.259287025772	481.192207230658	-1.45564	0.00338648301722472	0.0702482679867664	Metrn	17	26012195	26016110	-	3771	protein_coding	meteorin, glial cell differentiation regulator [Source:MGI Symbol;Acc:MGI:1917333]	-
ENSMUSG00000024785	457.579651368461	288.967536638647	430.907199736411	684.964662139978	641.305324173735	151.309283692761	228.917035570515	188.872409851265	251.384011238062	407.647096994899	500.744874811446	245.626	1.02863338275079	0.00338986608233311	0.0702482679867664	Rcl1	19	29078775	29121329	+	1889	protein_coding	RNA terminal phosphate cyclase-like 1 [Source:MGI Symbol;Acc:MGI:1913275]	-
ENSMUSG00000033610	274.322935955539	1143.57365563379	1085.5837523184	83.2945384749779	108.580795627299	0	75.2603952560598	101.235611680278	128.382660173567	117.629510575643	539.071135602002	84.5016355371094	2.67176328916462	0.00340087724012579	0.0702912563509711	Pank1	19	34784340	34856855	-	8267	protein_coding	pantothenate kinase 1 [Source:MGI Symbol;Acc:MGI:1922985]	-
ENSMUSG00000027254	181.008166757549	205.351398377251	57.4542932981882	392.547665366119	255.33452721732	106.877192449649	880.389832005783	1142.30033478045	1196.18813910221	398.520669450237	218.339210203285	744.855233557667	-1.76924	0.00340414173267157	0.0702912563509711	Map1a	2	121120081	121141313	+	12166	protein_coding	microtubule-associated protein 1 A [Source:MGI Symbol;Acc:MGI:1306776]	-
ENSMUSG00000039497	376.631899775023	446.362620424804	101.300990815227	762.94252794634	615.856700198586	994.318149981003	1054.42949603542	1089.4160600221	1266.14515752015	1109.3679704289	460.618947831996	1102.73536679751	-1.25793	0.00343775650840105	0.07090065123472	Dse	10	34027389	34083711	-	4980	protein_coding	dermatan sulfate epimerase [Source:MGI Symbol;Acc:MGI:2443455]	-
ENSMUSG00000072591	77.574928610378	12.2964909207935	37.7988771698607	6.20278478005154	5.93801226086791	0	2.35188735175187	9.06587567286071	0	0	27.9622187483903	2.28355260492252	3.56755717433109	0.00344648876890483	0.0709115064202168	Fzd10os	5	128656163	128677806	-	3786	lncRNA	frizzled class receptor 10, opposite strand [Source:MGI Symbol;Acc:MGI:2442398]	-
ENSMUSG00000030223	43.8466987797788	40.5784200386185	18.1434610415331	60.2556235776436	72.9527220620915	122.488467751283	91.7236067183229	135.232645453506	201.414712368111	52.7304702580467	47.1553850999331	120.717980509854	-1.34672	0.00345371312449423	0.0709641882123667	Ptpro	6	137229317	137440231	+	6723	protein_coding	protein tyrosine phosphatase, receptor type, O [Source:MGI Symbol;Acc:MGI:1097152]	-
ENSMUSG00000113682	37.101052813659	0	24.1912813887108	0	2.54486239751482	0	0	0	0	0	12.7674393199769	0	6.28376784816735	0.0034586348132764	0.0709641882123667	Gm48630	12	110951808	110953576	-	1769	TEC	predicted gene, 48630 [Source:MGI Symbol;Acc:MGI:6098232]	-
ENSMUSG00000023927	451.958279730028	336.923851229742	381.012681872195	154.183507389853	178.140367826037	78.0563765081705	145.817015808616	114.078935550164	73.800810638697	221.062356081811	300.443737609571	126.563098917492	1.24593415291756	0.00346136727784674	0.0709641882123667	Satb1	17	52043215	52140318	-	19027	protein_coding	special AT-rich sequence binding protein 1 [Source:MGI Symbol;Acc:MGI:105084]	CUT
ENSMUSG00000061816	89648.5106154048	28189.7054359191	35716.9150153447	1080.1706638404	8197.85006986107	924.667844789097	745.548290505343	669.363820512882	741.083140163583	12819.5885577351	32566.630360074	3180.0503307412	3.35628102722207	0.00347320034225577	0.0711224188568797	Myl1	1	66963454	66984563	-	2074	protein_coding	myosin, light polypeptide 1 [Source:MGI Symbol;Acc:MGI:97269]	-
ENSMUSG00000026399	767.879365809973	393.487709465392	219.233487585192	586.606217770589	553.931715192392	1210.47426954209	947.026640305419	1071.28430867637	1176.20041955423	674.34159080002	504.227699164708	1015.86544577563	-1.00935	0.00350339540205693	0.0715245612472738	Cd55	1	130366764	130390481	-	4853	protein_coding	CD55 molecule, decay accelerating factor for complement [Source:MGI Symbol;Acc:MGI:104850]	-
ENSMUSG00000028434	246.216077763374	62.7121036960468	99.7890357284321	16.8361301172828	23.7520490434717	28.8208159414784	18.815098814015	17.3762617063164	11.5313766622964	35.4916626736853	89.8610792697214	22.4070431595583	2.00729052570713	0.00351137465314923	0.0715288599948827	Epb41l4b	4	56991972	57143437	-	8858	protein_coding	erythrocyte membrane protein band 4.1 like 4b [Source:MGI Symbol;Acc:MGI:1859149]	-
ENSMUSG00000026827	1744.87375656966	3240.12535762908	1029.64	1337.14317615683	1270.73462382573	1037.54937389322	754.171877461766	596.836815129997	385.148	1083.00273529988	1724.50366565766	771.341756461113	1.1611756071185	0.00351875319616522	0.0715288599948827	Gpd2	2	57127647	57260731	+	6549	protein_coding	glycerol phosphate dehydrogenase 2, mitochondrial [Source:MGI Symbol;Acc:MGI:99778]	-
ENSMUSG00000062867	666.694676318176	500.467180476295	2376.79339644084	606.986796333615	569.200889577481	279.802088098519	355.134990114532	378.500309341935	313.653445214462	523.248512560617	944.028587829281	370.067869066013	1.35015180407209	0.00352201931699619	0.0715288599948827	Impdh2	9	108437485	108442783	+	3077	protein_coding	inosine monophosphate dehydrogenase 2 [Source:MGI Symbol;Acc:MGI:109367]	-
ENSMUSG00000042686	1273.80281326896	403.324902202026	2745.71043761868	84.1806505864138	161.174618509272	145.304947038287	179.527401183726	228.157871100328	179.120717487671	336.663771647529	933.63868443707	213.754941691508	2.12634945109313	0.00353325055141475	0.0716666505905412	Jph1	1	17034784	17168113	-	4998	protein_coding	junctophilin 1 [Source:MGI Symbol;Acc:MGI:1891495]	-
ENSMUSG00000033502	707.168552114895	223.796134758441	625.949405932892	130.258480381082	133.181132136609	172.92489564887	143.465128456864	111.056976992544	82.2571535243811	130.812128140154	364.070741064784	128.103256552563	1.50661436260593	0.00354492766268793	0.07174119999325	Cdc14a	3	116066202	116222394	-	12456	protein_coding	CDC14 cell division cycle 14A [Source:MGI Symbol;Acc:MGI:2442676]	-
ENSMUSG00000020472	538.527402961899	454.970164069359	1598.13652674171	373.053198914529	481.827280596139	271.396016782255	351.215177861613	248.556091364264	220.633673471938	369.113291806327	689.302914656727	292.182850257279	1.23714804251024	0.00356886281382824	0.0721411181419807	Zkscan17	11	59376346	59417577	-	4573	protein_coding	zinc finger with KRAB and SCAN domains 17 [Source:MGI Symbol;Acc:MGI:2679270]	zf-C2H2
ENSMUSG00000035934	223.730591209641	47.9563145910946	562.447292287527	20.3805785630265	28.8417738385013	46.8338259049023	31.3584980233583	27.9531166579872	39.9754390959609	40.5619001984974	176.671310097958	37.3365559761412	2.24099312220845	0.00357649756754203	0.0722109900231647	Pknox2	9	36802278	37058703	-	10335	protein_coding	Pbx/knotted 1 homeobox 2 [Source:MGI Symbol;Acc:MGI:2445415]	Homeobox
ENSMUSG00000029366	97.8118665087374	86.0754364455544	46.8706076906272	187.855767624418	155.236606248404	492.355605666922	186.583063238982	220.602974706277	278.29055678342	198.753310972637	114.770056903548	275.317102273648	-1.25551	0.00359767781276915	0.0724041301518258	Dck	5	88912855	88931140	+	3781	protein_coding	deoxycytidine kinase [Source:MGI Symbol;Acc:MGI:102726]	-
ENSMUSG00000055994	111.303158440977	116.816663747538	266.104095275819	68.230632580567	83.1321716521508	0	52.5254841891251	36.2635026914428	39.2066806518078	26.3652351290233	129.11734433941	30.8721805322798	2.0550303061475	0.00360319718080804	0.0724041301518258	Nod2	8	89373943	89415102	+	5014	protein_coding	nucleotide-binding oligomerization domain containing 2 [Source:MGI Symbol;Acc:MGI:2429397]	-
ENSMUSG00000118664	181.008166757549	210.269994745569	90.7173052076656	292.416996773859	266.362264273218	767.354224441861	380.221788533219	388.322	495.849196478746	259.596161270384	208.154945551572	458.268609075682	-1.13497	0.00360387947326246	0.0724041301518258	Tusc3	8	39472999	39619367	+	4617	protein_coding	tumor suppressor candidate 3 [Source:MGI Symbol;Acc:MGI:1933134]	-
ENSMUSG00000034926	101.184689491797	141.409645589125	24.1912813887108	257.858624427857	123.849970012388	132.095406398442	504.871818176068	440.450459773149	605.781653992638	289.003538914294	129.698842181976	394.440575450918	-1.60217	0.0036111994555849	0.0724041301518258	Dhcr24	4	106418235	106446310	+	4028	protein_coding	24-dehydrocholesterol reductase [Source:MGI Symbol;Acc:MGI:1922004]	-
ENSMUSG00000004730	100.060415164111	211.499643837648	125.492272203937	110.764013929492	167.11263077014	81.6589785008553	320.640642288838	777.398838947806	830.259119685342	190.640930932938	142.985795181066	440.119702071156	-1.62297	0.00362693595925122	0.0725513127126607	Adgre1	17	57665691	57790527	+	3238	protein_coding	adhesion G protein-coupled receptor E1 [Source:MGI Symbol;Acc:MGI:106912]	-
ENSMUSG00000073242	1.12427432768664	0	0	0	0	0	2.35188735175187	12.843323869886	29.2128208778176	3.04214251488731	0.224854865537327	9.49003492286855	-4.98879	0.00365431014968905	0.0729300719596718	Dnmt3aos	12	3909293	3912244	-	1385	lncRNA	DNA methyltransferase 3A, opposite strand [Source:MGI Symbol;Acc:MGI:3641689]	-
ENSMUSG00000039891	2183.34074436745	585.31296782977	6326.02008314788	12.4055695601031	143.360581726668	30.0216832723733	10.1915118575914	0	3.07503377661238	280.891158874595	1850.08798932637	64.8358775562344	4.83534827574779	0.00367431829247927	0.0729865950029742	Txlnb	10	17671974	17721413	+	5504	protein_coding	taxilin beta [Source:MGI Symbol;Acc:MGI:2671945]	-
ENSMUSG00000074199	17.9883892429862	6.14824546039674	16.6315059547387	0	18.662324248442	0	0.783962450583957	0	2.30627533245928	0	11.8860929813127	0.618047556608648	4.17733917016036	0.00367711887469454	0.0729865950029742	Krtdap	7	30487321	30490522	+	679	protein_coding	keratinocyte differentiation associated protein [Source:MGI Symbol;Acc:MGI:1928282]	-
ENSMUSG00000111085	5.62137163843319	14.7557891049522	25.7032364755052	2.6583363343078	3.39314986335309	0	0.783962450583957	0	0	3.04214251488731	10.4263766833103	0.765220993094253	3.80367443706564	0.00368248052089299	0.0729865950029742	Gm7607	9	14574318	14576395	+	518	lncRNA	predicted gene 7607 [Source:MGI Symbol;Acc:MGI:3644538]	-
ENSMUSG00000028689	142.782839616203	212.729292929727	305.414927532474	54.938950909028	134.029419602447	43.2312239122175	94.8594565206587	55.9062333159744	79.1821197477687	69.9692778424081	169.979086117976	68.6296622678055	1.30200918041418	0.00369319008083005	0.0731076848957981	Ccdc163	4	116565706	116608403	+	2519	protein_coding	coiled-coil domain containing 163 [Source:MGI Symbol;Acc:MGI:1915644]	-
ENSMUSG00000079625	0	0	0	0	2.54486239751482	0	8.62358695642352	23.4201788215568	28.4440624336645	8.11238003969949	0.508972479502964	13.7200416502689	-4.55082	0.00369705008383542	0.0731076848957981	Tm4sf19	16	32219324	32227045	+	1257	protein_coding	transmembrane 4 L six family member 19 [Source:MGI Symbol;Acc:MGI:3645933]	-
ENSMUSG00000032315	13.4912919322396	243.470520231711	52.9184280378049	3.54444844574374	14.4208869192506	21.6156119561088	0	0	1.53751688830619	1.01404750496244	65.5691	4.83343526987548	3.79747652317401	0.00370632695832172	0.0732073700807706	Cyp1a1	9	57595211	57611107	+	2787	protein_coding	cytochrome P450, family 1, subfamily a, polypeptide 1 [Source:MGI Symbol;Acc:MGI:88588]	-
ENSMUSG00000056900	2174.34654974596	478.333496818867	7552.21565853816	42.5333813489249	124.698257478226	405.893157842487	99.5632312241625	109.545997713734	120.695075732036	340.719961667379	2074.42546878603	215.283484835959	3.26872009152444	0.00371856588202853	0.0733575478051909	Usp13	3	32871695	32992220	+	7599	protein_coding	ubiquitin specific peptidase 13 (isopeptidase T-3) [Source:MGI Symbol;Acc:MGI:1919857]	-
ENSMUSG00000086845	7.86992029380646	6.14824546039674	25.7032364755052	0	4.24143732919137	0	0	0	0.768758444153094	1.01404750496244	8.79256791177996	0.356561189823106	4.57740652203197	0.00375607221075718	0.0738523276661165	Gm13010	4	137163890	137165706	-	828	lncRNA	predicted gene 13010 [Source:MGI Symbol;Acc:MGI:3651180]	-
ENSMUSG00000113831	61.835088022765	106.979471010903	225.281307932369	54.938950909028	55.986972745326	15.6112753016341	62.7169960467165	23.4201788215568	35.3628884310423	34.4776151687228	101.004358124078	34.3177907539345	1.54615462709689	0.0037606250381032	0.0738578210608382	Gm49602	12	118195330	118198299	-	2970	lncRNA	predicted gene, 49602 [Source:MGI Symbol;Acc:MGI:6215013]	-
ENSMUSG00000091478	837.584374126545	442.673673148566	990.330581850349	184.311319178674	264.665689341541	237.771731517196	172.47173912847	169.985168866138	166.051823937068	317.396869053242	543.913127529135	212.735466500423	1.35398250916207	0.00376562980983165	0.0738665112278953	Gm10039	11	100252542	100252952	-	411	processed_pseudogene	predicted pseudogene 10039 [Source:MGI Symbol;Acc:MGI:3704382]	-
ENSMUSG00000051506	50.5923447458987	73.7789455247609	28.7271466490941	116.966798709543	95.8564836397249	259.387343473305	100.347193674746	234.957277854973	222.939948804397	98.3626079813563	73.1843438538044	183.198874357756	-1.31633	0.00376961539680632	0.0738665112278953	Wdfy4	14	32681504	32907465	-	10552	protein_coding	WD repeat and FYVE domain containing 4 [Source:MGI Symbol;Acc:MGI:3584510]	-
ENSMUSG00000047591	146.155662599263	63.9417527881261	58.9662483849826	7.97500900292341	28.8417738385013	0	3.91981225291978	14.3543031486961	4.61255066491856	27.3792826339858	61.1760893227593	10.053189740104	2.60308119677274	0.00378349019956934	0.0738995635120745	Mafa	15	75617339	75620077	-	2739	protein_coding	v-maf musculoaponeurotic fibrosarcoma oncogene family, protein A (avian) [Source:MGI Symbol;Acc:MGI:2673307]	TF_bZIP
ENSMUSG00000004044	15525.1041910248	26373.5137269179	4330.23936857924	32869.4426616046	27729.6689707873	54015.012543654	49140.3343275036	57039.467775082	59143.6621424741	40760.6535094701	21365.5937837828	52019.8260596368	-1.28375	0.00379095118400527	0.0738995635120745	Cavin1	11	100847559	100861713	-	3587	protein_coding	caveolae associated 1 [Source:MGI Symbol;Acc:MGI:1277968]	-
ENSMUSG00000002249	582.374101741678	175.839820167347	514.064729510105	160.386292169904	143.360581726668	42.0303565813226	109.754743081754	97.4581634832526	149.907896609853	163.261648298952	315.20510506314	112.482561611027	1.48396091180509	0.00379490419169393	0.0738995635120745	Tead3	17	28550645	28569791	-	6714	protein_coding	TEA domain family member 3 [Source:MGI Symbol;Acc:MGI:109241]	TEA
ENSMUSG00000063856	1638.06769543943	2590.87063701119	1070.46420145045	2266.67478105312	2335.33539345277	13986.5018029333	2665.47233198545	3574.97697366474	4074.4197540114	2490.50067218774	1980.28254168139	5358.37430695652	-1.43587	0.00379695726428989	0.0738995635120745	Gpx1	9	108216102	108217542	+	1441	protein_coding	glutathione peroxidase 1 [Source:MGI Symbol;Acc:MGI:104887]	-
ENSMUSG00000025386	64.0836366781383	14.7557891049522	31.751056822683	3.54444844574374	9.33116212422101	0	1.56792490116791	7.55489639405059	4.61255066491856	5.07023752481218	24.6932186351476	3.76112189698985	2.68582177162088	0.00380535049323202	0.0739796091951957	Pde6g	11	120338431	120344326	-	2317	protein_coding	phosphodiesterase 6G, cGMP-specific, rod, gamma [Source:MGI Symbol;Acc:MGI:97526]	-
ENSMUSG00000025537	4427.39230242998	1232.10839026351	523.136460030871	360.647629354425	530.179666148921	294.212496069258	370.814239126211	277.264697661657	216.789881251173	765.605866246639	1414.69288964554	384.937436070988	1.87796532886313	0.00385527109324179	0.0748658992185368	Phkg1	5	129892262	129927390	-	6509	protein_coding	phosphorylase kinase gamma 1 [Source:MGI Symbol;Acc:MGI:97579]	-
ENSMUSG00000006587	184.380989740608	40.5784200386185	155.731373939826	0	15.2691743850889	0	2.35188735175187	1.51097927881012	2.30627533245928	26.3652351290233	79.1919916208284	6.50687541840892	3.61118102683753	0.0039019136234869	0.0756866140905995	Snai3	8	123180947	123187472	-	1628	protein_coding	snail family zinc finger 3 [Source:MGI Symbol;Acc:MGI:1353563]	zf-C2H2
ENSMUSG00000068263	46.0952474351521	18.4447363811902	7.55977543397213	23.9250270087702	11.8760245217358	299.015965392838	35.278310276278	91.4142463680122	34.5941299868892	22.3090451091736	21.5801621561641	96.5223394266382	-2.1548	0.00391583421566859	0.0756870259154709	Efcc1	6	87707851	87732890	+	4053	protein_coding	EF hand and coiled-coil domain containing 1 [Source:MGI Symbol;Acc:MGI:3611451]	-
ENSMUSG00000026692	186.629538395982	136.491049220808	84.6694848604879	20.3805785630265	72.9527220620915	0	12.5433992093433	22.6646891821518	22.2939948804397	47.6602327332345	100.224674620479	21.0324632010339	2.24928618142018	0.00391593362305837	0.0756870259154709	Fmo4	1	162620757	162641541	-	3707	protein_coding	flavin containing monooxygenase 4 [Source:MGI Symbol;Acc:MGI:2429497]	-
ENSMUSG00000041220	4117.09258798846	11807.0905821459	816.45574686899	639.772944456745	549.690277863201	1873.35303619609	515.847292484243	493.334734531504	488.930370481368	325.509249092942	3586.02042786466	739.39493655723	2.27819498408728	0.00391844030360366	0.0756870259154709	Elovl6	3	129326004	129432144	+	6431	protein_coding	ELOVL family member 6, elongation of long chain fatty acids (yeast) [Source:MGI Symbol;Acc:MGI:2156528]	-
ENSMUSG00000030579	140.53429096083	161.084031062395	137.587912898293	224.186364193292	234.127340571363	332.640250657896	300.257618573655	527.331768304731	750.30824149342	153.121173249328	179.503987937234	412.731810455806	-1.20016	0.00393558495647643	0.075744671272586	Tyrobp	7	30113185	30117010	+	667	protein_coding	TYRO protein tyrosine kinase binding protein [Source:MGI Symbol;Acc:MGI:1277211]	-
ENSMUSG00000053214	89.941946214931	186.906661996061	323.558388574007	34.5583723460015	91.6150463105335	28.8208159414784	35.278310276278	25.686647739772	72.2632937503908	66.9271353275208	145.316083088307	45.795240607088	1.66126119677958	0.00394974669976768	0.0759326720935316	Gm9899	5	30731331	30745963	-	6195	lncRNA	predicted gene 9899 [Source:MGI Symbol;Acc:MGI:3708711]	-
ENSMUSG00000042529	136.037193650083	76.2382437089196	108.860766249199	1.77222422287187	20.3588991801186	0	0	4.53293783643035	4.61255066491856	25.3511876240609	68.6534654022384	6.89933522508196	3.31858798142833	0.00395908862878237	0.075991677786663	Kcnj12	11	60913390	60961957	+	2750	protein_coding	potassium inwardly-rectifying channel, subfamily J, member 12 [Source:MGI Symbol;Acc:MGI:108495]	-
ENSMUSG00000037725	13.4912919322396	3.68894727623805	0	5.31667266861561	7.63458719254446	81.6589785008553	25.0867984186866	19.6427306245315	47.6630235374918	3.04214251488731	6.02629981392755	35.4187347192905	-2.53093	0.00398944496745845	0.076042154382625	Ckap2	8	22658176	22675835	-	3215	protein_coding	cytoskeleton associated protein 2 [Source:MGI Symbol;Acc:MGI:1931797]	-
ENSMUSG00000007891	13336.1420750189	10544.2409645804	14443.7069441472	12388.7334299858	9414.29429587316	94308.9149645025	15713.7433595048	19846.7128271709	25551.9931667605	12497.1214511571	12025.4235419211	33583.6971538192	-1.48167	0.00399064016808661	0.076042154382625	Ctsd	7	141929648	141941775	-	2351	protein_coding	cathepsin D [Source:MGI Symbol;Acc:MGI:88562]	-
ENSMUSG00000033400	3228.91586911602	1511.23873416552	4027.84835122035	746.106397829057	701.533734248252	281.002955429414	670.287895249283	513.73295479544	625.000615096465	1319.27580395613	2043.12861731584	681.860044905346	1.58294007263406	0.00400259746906919	0.076186004469078	Agl	3	116533648	116601815	-	14023	protein_coding	amylo-1,6-glucosidase, 4-alpha-glucanotransferase [Source:MGI Symbol;Acc:MGI:1924809]	-
ENSMUSG00000051225	98.9361408364241	250.848414784187	13.6075957811498	321.658696451244	146.753731590021	480.346932357973	457.050108690447	607.413670081668	718.789145283143	385.338051885726	166.360915888605	529.787581659791	-1.66916	0.00401671878474026	0.0762867590732592	Fam83a	15	57848815	57874405	+	3171	protein_coding	family with sequence similarity 83, member A [Source:MGI Symbol;Acc:MGI:2447773]	-
ENSMUSG00000013936	2025.94233849132	4032.01937292819	10710.6898348517	0	765.155294186122	87.6633	0	0	0	49.6883277431594	3506.76136809147	27.4703285796979	6.99771668523555	0.00403146215874706	0.0763988601859927	Myl2	5	122239014	122251535	+	1950	protein_coding	myosin, light polypeptide 2, regulatory, cardiac, slow [Source:MGI Symbol;Acc:MGI:97272]	-
ENSMUSG00000118221	107.930335457917	39.3487709465392	37.7988771698607	0	6.78629972670619	0	0	0	0	8.11238003969949	38.3728566602046	1.6224760079399	4.59356459864088	0.00405180439516565	0.0767002577893186	Gm50194	19	43516751	43554468	+	2024	lncRNA	predicted gene, 50194 [Source:MGI Symbol;Acc:MGI:6302970]	-
ENSMUSG00000025938	419.354324227116	127.883505576252	95.2531704680489	5.31667266861561	44.9592356894285	50.4364278975871	6.27169960467165	6.04391711524047	15.3751688830619	42.5899952084223	138.553381725892	24.1434417417967	2.52841529675616	0.00406907050508647	0.0769190511528142	Slco5a1	1	12936773	13062874	-	13137	protein_coding	solute carrier organic anion transporter family, member 5A1 [Source:MGI Symbol;Acc:MGI:2443431]	-
ENSMUSG00000031382	1092.79464651141	298.804729375282	9179.07933192896	4.43056055717967	58.5318351428409	32.4234179341632	3.91981225291978	0	0	162.24760079399	2126.72822070313	39.7181661962145	5.74362264452271	0.00407226360034861	0.0769190511528142	Asb11	X	163219990	163242166	+	2847	protein_coding	ankyrin repeat and SOCS box-containing 11 [Source:MGI Symbol;Acc:MGI:1916104]	-
ENSMUSG00000031636	4980.5352716518	1030.44593916249	7027.56724342049	39.8750450146171	319.804374621029	168.12142632529	68.2047332008042	39.2854612490631	20.7564779921335	836.58919159401	2679.64557477409	226.59145807226	3.56417971955901	0.0040793080497839	0.0769679923847326	Pdlim3	8	46338498	46372585	+	5147	protein_coding	PDZ and LIM domain 3 [Source:MGI Symbol;Acc:MGI:1859274]	-
ENSMUSG00000023031	200.120830328221	593.920511474326	75.5977543397213	344.697611348579	413.964283329077	817.790652339448	609.922786554318	1101.50389425258	1429.89070612476	462.405662262871	325.660198163985	884.302740306794	-1.44047	0.00409692610560707	0.0770785463462003	Cela1	15	100572302	100585802	-	2306	protein_coding	chymotrypsin-like elastase family, member 1 [Source:MGI Symbol;Acc:MGI:95314]	-
ENSMUSG00000039115	48.3437960905254	72.5492964326816	66.5260238189548	134.689040938262	126.394832409903	212.553517568403	193.638725294237	205.493181918176	194.495886370733	114.587368060755	89.7005979380653	184.153735842461	-1.03089	0.0041144977158548	0.0771581189259251	Itga9	9	118435758	118730071	+	7691	protein_coding	integrin alpha 9 [Source:MGI Symbol;Acc:MGI:104756]	-
ENSMUSG00000030148	13.4912919322396	41.8080691306979	45.3586526038328	68.230632580567	88.2218964471804	196.942242266769	66.6368082996363	197.18279588472	310.57841143785	51.7164227530842	51.4221085389035	164.611336128412	-1.67443	0.00411617113057357	0.0771581189259251	Clec4a2	6	123083387	123120958	+	2926	protein_coding	C-type lectin domain family 4, member a2 [Source:MGI Symbol;Acc:MGI:1349412]	-
ENSMUSG00000003363	541.900225944959	525.060162317882	290.29537666453	756.739743166288	675.236822807266	704.909123235325	987.792687735785	1501.91340313726	1825.8013048636	750.395153672203	557.846466180185	1154.16233452883	-1.04824	0.00415391358598963	0.0774341599574635	Pld3	7	27231425	27252643	-	2924	protein_coding	phospholipase D family, member 3 [Source:MGI Symbol;Acc:MGI:1333782]	-
ENSMUSG00000057265	120.29735306247	119.275961931697	217.721532498397	81.522314252106	83.1321716521508	54.0390298902719	41.5500098809497	44.5738887248985	39.9754390959609	97.3485604763939	124.389866679364	55.497385613695	1.16336767893015	0.00415810299899083	0.0774341599574635	Bbof1	12	84455845	84489661	+	4257	protein_coding	basal body orientation factor 1 [Source:MGI Symbol;Acc:MGI:1920123]	-
ENSMUSG00000006205	1096.16746949447	1462.05277048235	1127.91849474864	3665.84580501046	2888.41882117932	5085.67314634003	4509.35201575892	3730.60783938218	4085.95113067369	4139.34191525666	2048.08067218305	4310.1852094823	-1.07303	0.00415965536408264	0.0774341599574635	Htra1	7	130537841	130587390	+	2879	protein_coding	HtrA serine peptidase 1 [Source:MGI Symbol;Acc:MGI:1929076]	-
ENSMUSG00000028655	24.734035209106	0	172.362879894565	0	3.39314986335309	0	0.783962450583957	0	5.38130910907166	1.01404750496244	40.0980129934047	1.43586381292361	4.77343384555957	0.00416225971188356	0.0774341599574635	Mfsd2a	4	122840643	122854981	-	2250	protein_coding	major facilitator superfamily domain containing 2A [Source:MGI Symbol;Acc:MGI:1923824]	-
ENSMUSG00000079164	173.138246463742	120.505611023776	34.7749669962718	114.308462375236	125.546544944064	194.540507604979	209.317974305916	262.154904873555	206.027263033029	426.913999589186	113.654766360618	259.790929881333	-1.18896	0.00419112972198634	0.0777202735891523	Tlr5	1	182782353	182804010	+	5191	protein_coding	toll-like receptor 5 [Source:MGI Symbol;Acc:MGI:1858171]	-
ENSMUSG00000086370	247.34035209106	110.668418287141	104.324900988815	87.7250990321575	107.732508161461	44.4320912431125	89.371719366571	55.9062333159744	60.7319170880944	59.8288027927837	131.558255712127	62.0541527613072	1.08040721232031	0.00420565336409925	0.0777993340458333	Ftx	X	102604513	102667396	-	12258	lncRNA	Ftx transcript, Xist regulator (non-protein coding) [Source:MGI Symbol;Acc:MGI:1926128]	-
ENSMUSG00000060969	21.3612122260461	18.4447363811902	19.6554161283275	0	10.1794495900593	0	0	0	1.53751688830619	3.04214251488731	13.9281628651246	0.915931880638699	3.94024851317222	0.00421272014200598	0.0777993340458333	Irx1	13	72106040	72111842	-	2620	protein_coding	Iroquois homeobox 1 [Source:MGI Symbol;Acc:MGI:1197515]	Homeobox
ENSMUSG00000000531	228.227688520387	452.511	405.203963260906	158.614067947032	285.02458852166	68.4494378610111	159.144377468543	120.878342304809	206.027263033029	153.121173249328	305.916234827037	141.524118783344	1.10823758796748	0.00421790059601608	0.0777993340458333	Tamalin	15	101122069	101130637	+	2033	protein_coding	trafficking regulator and scaffold protein tamalin [Source:MGI Symbol;Acc:MGI:1860303]	-
ENSMUSG00000046610	47.2195217628388	6.14824546039674	202.601981630453	4.43056055717967	1.69657493167655	0	0	3.7774481970253	12.3001351064495	4.05619001984974	52.419376868509	4.02675466466491	3.6832716247366	0.00422911241251329	0.077922974227577	Oacyl	18	65831339	65884672	+	3687	protein_coding	O-acyltransferase like [Source:MGI Symbol;Acc:MGI:2442915]	-
ENSMUSG00000009114	24.734035209106	11.0668418287141	42.3347424302439	0	0.848287465838273	0	2.35188735175187	0	0	0	15.7967813867805	0.470377470350374	4.96320342795078	0.00423823618417629	0.0780079190320754	2610028H24Rik	10	76284915	76296944	+	1705	protein_coding	RIKEN cDNA 2610028H24 gene [Source:MGI Symbol;Acc:MGI:1924214]	-
ENSMUSG00000058427	6.74564596611982	44.2673673148566	9.07173052076656	2.6583363343078	10.1794495900593	271.396016782255	131.705691698105	11.3323445910759	92.2510132983713	2.02809500992487	14.584505945222	101.742632275946	-2.80704	0.00424844914203248	0.0781127090656886	Cxcl2	5	91051730	91053797	+	2068	protein_coding	chemokine (C-X-C motif) ligand 2 [Source:MGI Symbol;Acc:MGI:1340094]	-
ENSMUSG00000101304	88.8176718872443	87.3050855376338	68.0379789057492	0	16.9657493167655	0	0	0	12.3001351064495	4.05619001984974	52.2252971294785	3.27126502525985	3.98229490728171	0.00425657520455861	0.0781789471417496	Plet1os	9	50400083	50419123	-	1405	lncRNA	placenta expressed transcript 1, opposite strand [Source:MGI Symbol;Acc:MGI:1916881]	-
ENSMUSG00000055301	53.9651677289586	25.8226309336663	51.4064729510105	1.77222422287187	29.6900613043396	0	2.35188735175187	12.0878342304809	3.84379222076547	8.11238003969949	32.5313114281694	5.27917876853955	2.60320845106103	0.0042671125972916	0.078260251953322	Adh7	3	137923521	137939143	+	3787	protein_coding	alcohol dehydrogenase 7 (class IV), mu or sigma polypeptide [Source:MGI Symbol;Acc:MGI:87926]	-
ENSMUSG00000040479	5434.7421000372	1909.64503999923	3113.11552370972	873.706541875832	1239.34798758972	154.911885685446	825.512460464906	962.493800602045	1163.90028444778	989.710364843338	2514.11143864234	819.305759208704	1.61718870801737	0.00427005829959976	0.078260251953322	Dgkz	2	91763169	91806209	-	6270	protein_coding	diacylglycerol kinase zeta [Source:MGI Symbol;Acc:MGI:1278339]	-
ENSMUSG00000060600	50267.4294651972	11211.9404215795	27192.5122359978	309.253126891141	2937.61949419794	470.739993710813	188.15098814015	200.204754442341	219.864915027785	6160.3385926468	18383.7509487727	1447.85984879358	3.66646545885877	0.0043240079910723	0.0789265804916489	Eno3	11	70548028	70553339	+	1739	protein_coding	enolase 3, beta muscle [Source:MGI Symbol;Acc:MGI:95395]	-
ENSMUSG00000022488	218.109219571208	152.476487417839	114.908586596376	258.744736539293	179.836942757714	134.497141060232	362.974614620372	764.55551507792	1112.39346868953	236.273068656248	184.815194576486	522.13876162086	-1.49795	0.00432575296923319	0.0789265804916489	Nckap1l	15	103362221	103407237	+	5935	protein_coding	NCK associated protein 1 like [Source:MGI Symbol;Acc:MGI:1926063]	-
ENSMUSG00000121137	355.270687548977	218.877538390124	214.697622324809	354.444844574374	203.588991801186	604.036267440151	1019.93514820973	534.886664698782	898.678621214967	164.275695803915	269.375936927894	644.362479473508	-1.25815	0.00432887170648608	0.0789265804916489	ENSMUSG00000121137	12	8622155	8638094	+	3409	lncRNA	novel transcript, antisense to Slc7a15	-
ENSMUSG00000092564	212.487847932774	167.232276522791	104.324900988815	224.186364193292	248.548227490614	922.266110127307	344.159515806357	324.10505530477	309.040894549544	267.708541310083	191.355923425657	433.456023419612	-1.17606	0.00436944358857849	0.0794503712431758	BC051226	17	34126150	34128341	-	2192	lncRNA	cDNA sequence BC051226 [Source:MGI Symbol;Acc:MGI:3039585]	-
ENSMUSG00000102376	70.8292826442581	118.046312839617	84.6694848604879	117.852910820979	68.7112847329001	379.474076562798	124.650029642849	146.564990044581	238.315117687459	122.699748100455	92.0218551796486	202.340792407629	-1.13465	0.00437177012395187	0.0794503712431758	Gm37975	2	11537407	11539505	-	2099	TEC	predicted gene, 37975 [Source:MGI Symbol;Acc:MGI:5611203]	-
ENSMUSG00000046434	2580.20958204083	2333.8739767666	8040.57715157276	2609.60016817883	2773.05172582532	1719.64201784154	1768.61928851741	1654.52231029708	1731.24401623277	1922.63406940878	3667.46252087687	1759.33234045951	1.05950154945667	0.00438087990186333	0.0795322976301513	Hnrnpa1	15	103148859	103155119	+	3153	protein_coding	heterogeneous nuclear ribonucleoprotein A1 [Source:MGI Symbol;Acc:MGI:104820]	-
ENSMUSG00000056836	14.6155662599263	20.9040345653489	15.1195508679443	15.0639058944109	18.662324248442	3.60260199268479	7.05566205525561	8.31038603345565	3.84379222076547	6.08428502977462	16.8730763672145	5.77934546638723	1.52893577239355	0.00443141685706963	0.0802811085332647	Pin4-ps	7	39840361	39840755	+	395	processed_pseudogene	peptidylprolyl cis/trans isomerase, NIMA-interacting 4, pseudogene [Source:MGI Symbol;Acc:MGI:3643618]	-
ENSMUSG00000112327	0	18.4447363811902	0	17.7222422287187	19.5106117142803	0	340.239703553437	302.195855762024	322.109788100146	226.132593606623	11.1355180648378	238.135588204446	-4.41289	0.00444597140436286	0.0802927470009439	Gm36827	10	56846178	56858328	-	1496	lncRNA	predicted gene, 36827 [Source:MGI Symbol;Acc:MGI:5595986]	-
ENSMUSG00000057969	730.778312996314	264.37455479706	247.960634234286	155.955731612725	182.381805155229	114.082396435018	145.817015808616	130.699707617075	107.626182181433	169.345933328727	316.290207759123	133.514247074174	1.24374958750645	0.00445675690634853	0.0803192175312009	Sema3b	9	107474873	107486428	-	4777	protein_coding	sema domain, immunoglobulin domain (Ig), short basic domain, secreted, (semaphorin) 3B [Source:MGI Symbol;Acc:MGI:107561]	-
ENSMUSG00000058743	2.24854865537327	60.2528055118881	0	59.3695114662076	60.2284100745174	213.754384899298	101.915118575914	380.011288620745	438.961071611417	29.4073776439106	36.4198551415973	232.809848270257	-2.67192	0.004467934916212	0.0803530896533736	Kcnj14	7	45465884	45474206	-	2717	protein_coding	potassium inwardly-rectifying channel, subfamily J, member 14 [Source:MGI Symbol;Acc:MGI:2384820]	-
ENSMUSG00000113918	5.62137163843319	31.9708763940631	22.6793263019164	23.0389148973343	36.4763610310457	105.676325118754	40.7660474303657	40.0409508884681	63.0381924205537	80.1097528920324	23.9573700525585	65.9262537500348	-1.45125	0.00447590437134967	0.0804127393451521	Gm6566	12	87196249	87202260	-	1171	lncRNA	predicted gene 6566 [Source:MGI Symbol;Acc:MGI:3647745]	-
ENSMUSG00000068037	15.7398405876129	8.60754364455544	7.55977543397213	5.31667266861561	11.8760245217358	0	0	0	0	4.05619001984974	9.81997137129838	0.811238003969949	3.68776966685654	0.00451245008669198	0.0808172796355414	Mas1	17	13059966	13087030	-	2620	protein_coding	MAS1 oncogene [Source:MGI Symbol;Acc:MGI:96918]	-
ENSMUSG00000103476	3.37282298305991	13.5261400128728	15.1195508679443	0	2.54486239751482	0	0	0	0	0	6.91267525227837	0	5.39007344604749	0.0045254031686003	1	Strit1	3	63388533	63391300	-	243	protein_coding	small transmembrane regulator of ion transport 1 [Source:MGI Symbol;Acc:MGI:5593461]	-
ENSMUSG00000103030	5.62137163843319	6.14824546039674	3.02391017358885	7.97500900292341	10.1794495900593	68.4494378610111	10.1915118575914	13.5988135092911	23.0627533245928	17.2388075843614	6.58959717308029	26.5082648273696	-1.96843	0.00453653319382506	0.0811644960547397	E330011M16Rik	1	55090478	55092271	-	1794	TEC	RIKEN cDNA E330011M16 gene [Source:MGI Symbol;Acc:MGI:3704186]	-
ENSMUSG00000102717	58.4622650397051	12.2964909207935	0	0	9.33116212422101	0	1.56792490116791	0	0	0	16.0179836169439	0.313584980233583	5.46058616118114	0.00455327532041494	0.081365684912424	Gm37759	1	136044315	136047560	-	3246	lncRNA	predicted gene, 37759 [Source:MGI Symbol;Acc:MGI:5610987]	-
ENSMUSG00000076617	4552.18675280319	3301.60781223305	151.195508679443	3279.50092442439	3671.38815214805	9141.00212277222	9561.99000977252	8451.6625960244	15315.9744828621	6291.15072078695	2991.17583005763	9752.35598644364	-1.70495	0.00455719394753379	0.081365684912424	Ighm	12	113382178	113386350	-	1886	IG_C_gene	immunoglobulin heavy constant mu [Source:MGI Symbol;Acc:MGI:96448]	-
ENSMUSG00000025232	2365.47318545268	1785.45048169921	1782.59504733063	2217.05250281271	1783.94854065789	7787.62464085363	2717.21385372399	3628.6167380625	4086.71988911785	1966.23811212216	1986.90395159062	4037.28264677603	-1.02269	0.00457079836604342	0.0815243634265515	Hexa	9	59446823	59472392	+	1996	protein_coding	hexosaminidase A [Source:MGI Symbol;Acc:MGI:96073]	-
ENSMUSG00000022816	1874.16530425362	1495.25329596849	439.978930257178	2233.00252081856	2160.58817549008	6965.0305191906	2716.42989127341	4789.04882418867	3833.02960254733	1968.26620713209	1640.59764535759	4054.36100886642	-1.30488	0.00459221210829959	0.0817824767153847	Fstl1	16	37597235	37656876	+	4914	protein_coding	follistatin-like 1 [Source:MGI Symbol;Acc:MGI:102793]	-
ENSMUSG00000020926	134.912919322396	119.275961931697	187.482430762509	64.6861841348233	62.7732724720322	0	27.4386857704385	40.7964405278732	21.5252364362866	53.7445177630091	113.826153724692	28.7009760995215	1.98185195524046	0.00460419775756925	0.0817824767153847	Adam11	11	102652265	102671088	+	5669	protein_coding	a disintegrin and metallopeptidase domain 11 [Source:MGI Symbol;Acc:MGI:1098667]	-
ENSMUSG00000113178	1953.98878151938	641.87682606542	774.121004438746	18.6083543401546	213.768441391245	6.00433665447466	15.6792490116791	4.53293783643035	21.5252364362866	262.638303785271	720.472681550988	62.0760127448283	3.53772620489494	0.00464284401701928	0.082384264010415	Mylf-ps	12	101188256	101188676	-	421	processed_pseudogene	myosin light chain, alkali, fast skeletal muscle, pseudogene [Source:MGI Symbol;Acc:MGI:97270]	-
ENSMUSG00000080850	142.782839616203	17.2150872891109	137.587912898293	6.20278478005154	22.0554741117951	0	1.56792490116791	7.55489639405059	2.30627533245928	29.4073776439106	65.1688197390906	8.16729485431769	2.99881290650622	0.0046835794823015	0.0826011638937367	Gm12439	4	48675156	48675520	+	365	processed_pseudogene	predicted gene 12439 [Source:MGI Symbol;Acc:MGI:3651708]	-
ENSMUSG00000045005	87.6933975595577	157.395083786157	107.348811162404	230.389148973343	197.650979540318	590.826726800306	261.059496044457	316.55015891072	208.333538365488	290.017586419257	156.095484204356	333.357501308046	-1.09004	0.00468658051829633	0.0826011638937367	Fzd5	1	64769717	64776910	-	6915	protein_coding	frizzled class receptor 5 [Source:MGI Symbol;Acc:MGI:108571]	-
ENSMUSG00000047363	26.9825838644793	8.60754364455544	0	7.08889689148748	6.78629972670619	0	0.783962450583957	0	0	2.02809500992487	9.89306482544568	0.562411492101766	4.17171642004496	0.00468811089122851	0.0826011638937367	Cstad	2	30485052	30498955	+	1229	protein_coding	CSA-conditional, T cell activation-dependent protein [Source:MGI Symbol;Acc:MGI:1925867]	-
ENSMUSG00000003848	573.379907120185	340.61279850598	1468.10838927739	286.214211993807	252.789664819805	169.322293656185	265.763270747961	160.919293193278	200.645953923958	308.270441508581	584.220994343433	220.984250605992	1.40120209824204	0.00468852292887552	0.0826011638937367	Nob1	8	108139118	108151683	-	3486	protein_coding	NIN1/RPN12 binding protein 1 homolog [Source:MGI Symbol;Acc:MGI:1914869]	-
ENSMUSG00000032218	12.367017604553	7.37789455247609	0	2.6583363343078	11.8760245217358	14.4104079707392	32.9264229245262	40.7964405278732	56.1193664231759	11.1545225545868	6.85585460261455	31.0814320801802	-2.16427	0.00471601665983649	0.0827958234377808	Ccnb2	9	70314974	70328829	-	1531	protein_coding	cyclin B2 [Source:MGI Symbol;Acc:MGI:88311]	-
ENSMUSG00000032267	887.052444544757	295.115782099044	1794.69068802498	225.958588416163	231.582478173849	272.596884113149	193.638725294237	159.408313914467	212.946089030407	293.059728934144	686.879996251759	226.329948257281	1.60117128631195	0.00472127149841323	0.0827958234377808	Usp28	9	48896675	48953817	+	5832	protein_coding	ubiquitin specific peptidase 28 [Source:MGI Symbol;Acc:MGI:2442293]	-
ENSMUSG00000028121	765.631	1008.31225550507	299.367107185296	2233.88863292999	1789.88655291876	4814.27712955778	2707.80630431699	2504.44815462777	4111.32015933075	1801.96241631825	1219.41707313874	3187.96283283031	-1.38589	0.00472700251634045	0.0827958234377808	Bcar3	3	122087785	122323840	+	5604	protein_coding	breast cancer anti-estrogen resistance 3 [Source:MGI Symbol;Acc:MGI:1352501]	-
ENSMUSG00000097295	156.274131548443	11.0668418287141	39.3108322566551	1.77222422287187	11.0277370558976	0	3.13584980233583	5.28842747583541	1.53751688830619	15.2107125744365	43.8903533825162	5.03450134818279	3.1249718206152	0.00472831555476999	0.0827958234377808	Hmgb1-ps8	10	22138641	22139266	-	626	processed_pseudogene	high mobility group box 1, pseudogene 8 [Source:MGI Symbol;Acc:MGI:96114]	-
ENSMUSG00000061603	300.181245492332	113.128	77.1097094265157	15.9500180058468	47.5040980869433	0	10.9754743081754	1.51097927881012	13.0688935506026	54.7585652679715	110.774557496588	16.0627824811119	2.78783822999916	0.00473728639562439	0.0828077102924033	Akap6	12	52746166	53202382	+	14848	protein_coding	A kinase (PRKA) anchor protein 6 [Source:MGI Symbol;Acc:MGI:3050566]	-
ENSMUSG00000038600	0	3.68894727623805	0	18.6083543401546	11.0277370558976	118.885865758598	62.7169960467165	26.4421373791771	89.944737965912	1.01404750496244	6.66500773445805	59.8007569310733	-3.1367	0.00474190902216617	0.0828077102924033	Atp6v0a4	6	38025418	38101521	-	4973	protein_coding	ATPase, H+ transporting, lysosomal V0 subunit A4 [Source:MGI Symbol;Acc:MGI:2153480]	-
ENSMUSG00000006057	5037.87326236382	2052.28433468043	4700.66836484387	728.384155600338	756.67241952774	1399.0104404926	568.372776673368	638.388745297275	702.645217955928	1165.14058320184	2655.17650740324	894.711552724201	1.56939614109467	0.00478461408351668	0.0831916350155118	Atp5g1	11	95959678	95966496	-	4912	protein_coding	ATP synthase, H+ transporting, mitochondrial F0 complex, subunit C1 (subunit 9) [Source:MGI Symbol;Acc:MGI:107653]	-
ENSMUSG00000064351	2518095.6739848	2142338.91558796	3219343.97615281	425068.865967929	614133.828355469	25449.9813436563	481153.818196101	763683.680034046	520706.232011992	494652.372920676	1783796.25200979	457129.216901294	1.96427029270598	0.00479036651822699	0.0832056582587229	mt-Co1	MT	5328	6872	+	1545	protein_coding	mitochondrially encoded cytochrome c oxidase I [Source:MGI Symbol;Acc:MGI:102504]	-
ENSMUSG00000045672	503.674898803613	1415.32610498333	402.180053087317	70.8889689148748	209.527004062053	274.998618774939	72.124545453724	157.897334635657	84.5634288568403	141.966650694741	520.319405970238	146.31011568318	1.83126558331512	0.00479504921747891	0.0832056582587229	Col27a1	4	63132241	63253228	+	13022	protein_coding	collagen, type XXVII, alpha 1 [Source:MGI Symbol;Acc:MGI:2672118]	-
ENSMUSG00000059213	58.4622650397051	7.37789455247609	6.04782034717771	0	3.39314986335309	0	0	0	2.30627533245928	1.01404750496244	15.0562259605424	0.664064567484344	4.46954502772776	0.004814484807227	0.0834591182781386	Ddn	15	98701658	98707371	-	3781	protein_coding	dendrin [Source:MGI Symbol;Acc:MGI:108101]	-
ENSMUSG00000031661	139.410016633143	193.054907456458	15.1195508679443	446.600504163711	254.486239751482	210.151782906613	876.470019752863	851.436823609502	1249.23247174878	559.754222739265	209.734243774548	749.409064151404	-1.83561	0.00486301274004092	0.0841315807668942	Nkd1	8	89247982	89321512	+	4558	protein_coding	naked cuticle 1 [Source:MGI Symbol;Acc:MGI:2135954]	-
ENSMUSG00000042401	509.296270442047	697.211035208991	22.6793263019164	903.834353664654	877.129239676775	2458.17542634192	1439.35505927214	1934.05347687695	2355.47587288508	1852.66479156637	602.030045058876	2007.94492538849	-1.73716	0.00489513511693167	0.0845069542302925	Crtac1	19	42256726	42420224	-	2810	protein_coding	cartilage acidic protein 1 [Source:MGI Symbol;Acc:MGI:1920082]	-
ENSMUSG00000084946	213.612122260461	83.6161382613957	75.5977543397213	94.813995923645	104.339358298108	24.0173466178986	41.5500098809497	60.4391711524047	34.5941299868892	81.1238003969949	114.395873816666	48.3448916070274	1.24227569057599	0.00490103500943618	0.0845069542302925	Dlx1as	2	71346798	71368252	-	6251	lncRNA	distal-less homeobox 1, antisense [Source:MGI Symbol;Acc:MGI:1195983]	-
ENSMUSG00000120920	11.2427432768664	8.60754364455544	15.1195508679443	9.74723322579528	16.9657493167655	44.4320912431125	22.7349110669347	23.4201788215568	39.2066806518078	22.3090451091736	12.3365640663854	30.4205813785171	-1.29581	0.00493755243570539	0.0846990878792716	ENSMUSG00000120920	3	95189522	95190787	-	1266	lncRNA	novel transcript, antisense to KO:Fam63aand Mindy1	-
ENSMUSG00000087574	87.6933975595577	47.9563145910946	131.540092551115	22.1528027858984	27.993486372663	0	24.3028359681027	18.8872409851265	8.45634288568404	20.2809500992487	63.4672187720657	14.3854739876324	2.12771139898858	0.00493907397385884	0.0846990878792716	C030037D09Rik	11	88609354	88619986	+	4583	lncRNA	RIKEN cDNA C030037D09 gene [Source:MGI Symbol;Acc:MGI:1924865]	-
ENSMUSG00000038594	1131.01997365276	919.777520875353	3336.8848765553	546.731172755972	802.479942683006	912.659171480148	526.038804341835	404.186957081707	337.484956983208	358.972816756702	1347.37869730448	507.86854132872	1.4075814846367	0.00493992250085667	0.0846990878792716	Cep85l	10	53149539	53256043	-	7986	protein_coding	centrosomal protein 85-like [Source:MGI Symbol;Acc:MGI:3642684]	-
ENSMUSG00000034570	66.3321853335116	33.2005254861424	7.55977543397213	11.5194574486672	5.93801226086791	0	1.56792490116791	1.51097927881012	7.68758444153094	8.11238003969949	24.9099911926322	3.77577373224169	2.71218390636288	0.00496536238711557	0.0849582050725346	Inpp5j	11	3444375	3454821	-	5092	protein_coding	inositol polyphosphate 5-phosphatase J [Source:MGI Symbol;Acc:MGI:2158663]	-
ENSMUSG00000043154	1385.10597170994	922.236819059512	1524.05072748878	529.895042638689	537.814253341465	169.322293656185	474.297282603294	340.725827371682	328.259855653371	739.240631117616	979.820562847677	410.36917808043	1.25489576964371	0.00496861682468605	0.0849582050725346	Ppp2r3a	9	100982283	101128994	-	12455	protein_coding	protein phosphatase 2, regulatory subunit B'', alpha [Source:MGI Symbol;Acc:MGI:2442104]	-
ENSMUSG00000002228	951.136081222895	147.557891049522	461.146	35.4444844574374	63.6215599378705	9.60693864715945	86.2358695642352	60.4391711524047	54.5818495348697	135.882365664966	331.781263628005	69.3492389127271	2.25698556997195	0.00497628714245361	0.0849582050725346	Ppm1j	3	104688372	104693334	+	1814	protein_coding	protein phosphatase 1J [Source:MGI Symbol;Acc:MGI:1919137]	-
ENSMUSG00000080893	613.853782916904	924.69611724367	799.824240914251	319.000360116937	365.611897776296	225.763058208247	230.484960471683	225.135912542708	274.446764562655	481.672564857157	604.597279793612	287.50065212849	1.07172294534629	0.00497945489870583	0.0849582050725346	Ndufa12-ps	5	130217236	130217637	+	402	processed_pseudogene	NADH:ubiquinone oxidoreductase subunit A12, pseudogene [Source:MGI Symbol;Acc:MGI:3801934]	-
ENSMUSG00000005873	5556.16372742736	7325.01964151668	1989.73289422146	9720.6498624522	7478.50229883022	31065.236982921	11223.9904050105	11457.7558712171	13771.5387685585	9730.79985761954	6414.01368488959	15449.8643770653	-1.26819	0.00499670708621619	0.0850557861173579	Reep5	18	34477938	34507123	-	3151	protein_coding	receptor accessory protein 5 [Source:MGI Symbol;Acc:MGI:1270152]	-
ENSMUSG00000031448	224.854865537327	88.5347346297131	604.78203471777	0	20.3588991801186	0	3.13584980233583	4.53293783643035	0	22.3090451091736	187.706106812986	5.99556654958795	4.97082615410061	0.00500057707961439	0.0850557861173579	Adprhl1	8	13271663	13304162	-	5856	protein_coding	ADP-ribosylhydrolase like 1 [Source:MGI Symbol;Acc:MGI:2442168]	-
ENSMUSG00000109695	212.487847932774	102.060874642586	195.042206196481	53.1667266861561	74.649296993768	0	43.1179347821176	43.8183990854934	29.2128208778176	42.5899952084223	127.481390490353	31.7478299907702	1.99887023145112	0.0050039536138174	0.0850557861173579	Gm31166	19	5560793	5600402	+	3521	transcribed_processed_pseudogene	predicted gene, 31166 [Source:MGI Symbol;Acc:MGI:5590325]	-
ENSMUSG00000026582	13.4912919322396	8.60754364455544	28.7271466490941	0	7.63458719254446	0	0	2.26646891821518	0	0	11.6921138836867	0.453293783643035	4.54853395912109	0.00500993984073774	0.0850557861173579	Sele	1	163875803	163885246	+	2912	protein_coding	selectin, endothelial cell [Source:MGI Symbol;Acc:MGI:98278]	-
ENSMUSG00000026950	20443.8043746538	3810.6825363539	32709.6363477106	93.0417717007732	975.530585714014	36.0260199268479	44.6858596832855	18.1317513457214	46.8942650933387	2609.14423026835	11606.5391232266	550.976425263508	4.39685735512774	0.00502323346741603	0.0851977860817971	Neb	2	52026659	52268486	-	26675	protein_coding	nebulin [Source:MGI Symbol;Acc:MGI:97292]	-
ENSMUSG00000098021	58.4622650397051	3.68894727623805	219.233487585192	4.43056055717967	6.78629972670619	0	2.35188735175187	0.755489639405059	16.9126857713681	8.11238003969949	58.5203120370042	5.6264885604449	3.36551695352682	0.0050697034348618	0.0857085856251006	Gm9522	15	39043906	39044831	+	926	processed_pseudogene	predicted gene 9522 [Source:MGI Symbol;Acc:MGI:3779931]	-
ENSMUSG00000046167	89.941946214931	20.9040345653489	12.0956406943554	0	11.8760245217358	0	0	0	0	6.08428502977462	26.9635291992742	1.21685700595492	4.50952962474644	0.00511933876985889	0.0861087461155359	Gldn	9	54193770	54249070	+	4658	protein_coding	gliomedin [Source:MGI Symbol;Acc:MGI:2388361]	-
ENSMUSG00000042359	357.519236204351	175.839820167347	312.974702966446	48.7361661289764	191.71296727945	56.4407645520618	73.6924703548919	108.790508074329	61.5006755322475	120.67165309053	217.356578549314	84.2192143208119	1.36562744950478	0.0051267661721279	0.0861087461155359	Osbpl6	2	76236852	76430991	+	10063	protein_coding	oxysterol binding protein-like 6 [Source:MGI Symbol;Acc:MGI:2139014]	-
ENSMUSG00000042451	80.9477515934379	17.2150872891109	1.51195508679443	0	9.33116212422101	0	2.35188735175187	0	0	3.04214251488731	21.8011912187128	1.07880597332784	4.34245107922458	0.00513226636919031	0.0861174365618603	Mybph	1	134121186	134128970	+	2329	protein_coding	myosin binding protein H [Source:MGI Symbol;Acc:MGI:1858196]	-
ENSMUSG00000057777	0	47.9563145910946	15.1195508679443	0	0.848287465838273	0	0	0	0	0	12.7848305849754	0	6.28538297362363	0.00514231146904637	0.0862022978850906	Mab21l2	3	86452888	86455936	-	3049	protein_coding	mab-21-like 2 [Source:MGI Symbol;Acc:MGI:1346022]	-
ENSMUSG00000120178	53.9651677289586	9.83719273663479	10.583685607561	0	3.39314986335309	0	0	0	0	3.04214251488731	15.5558391873015	0.608428502977462	4.73971683471643	0.00515306211475765	0.0862988105904617	ENSMUSG00000120178	10	20742000	20767448	-	1258	lncRNA	novel transcript	-
ENSMUSG00000027346	3695.48971510598	1589.9362760586	6587.58831316331	1047.38451571728	1092.5942559997	1061.56672051112	1013.66344860506	948.139497453349	1032.44259049761	1326.37413649087	2802.59861520897	1076.4372787116	1.38026659083358	0.00519233698814518	0.0867883560600707	Gpcpd1	2	132371002	132429649	-	7289	protein_coding	glycerophosphocholine phosphodiesterase 1 [Source:MGI Symbol;Acc:MGI:104898]	-
ENSMUSG00000043366	345.152218599798	124.194558300014	40.8227873434495	16.8361301172828	78.8907343229594	0	54.093409090293	13.5988135092911	9.99385977399022	26.3652351290233	121.179285736701	20.8102635005195	2.53707849621424	0.00521048962785468	0.0869236411565757	Olfr78	7	102387718	102408678	-	6033	protein_coding	olfactory receptor 78 [Source:MGI Symbol;Acc:MGI:2157548]	-
ENSMUSG00000031633	35208.8991201624	14502.4813919838	29477.0763721441	5563.0118355948	6789.69287656954	9874.73206194902	5171.80028650236	5116.93132769047	4975.40465055882	9051.38802929471	18308.2323192909	6838.05127119908	1.42084183780504	0.00522186067258139	0.0870293326945266	Slc25a4	8	46659834	46664321	-	2353	protein_coding	solute carrier family 25 (mitochondrial carrier, adenine nucleotide translocator), member 4 [Source:MGI Symbol;Acc:MGI:1353495]	-
ENSMUSG00000104291	39.3496014690323	28.281929117825	15.1195508679443	14.177793782975	39.8695108943988	315.828108025367	39.9820849797818	77.059943219316	89.944737965912	14.1966650694741	27.3596772264351	107.40230785197	-1.96698	0.00522842821518838	0.0870424040425665	A130071D04Rik	1	138089558	138095421	-	5864	TEC	RIKEN cDNA A130071D04 gene [Source:MGI Symbol;Acc:MGI:2444749]	-
ENSMUSG00000054612	212.487847932774	324.627360308948	229.817173192753	172.791861730007	155.236606248404	1012.33115994443	386.493488137891	469.914555709947	480.474027595684	175.430218358501	218.992169882577	504.92868994929	-1.20568	0.00523745329415306	0.0870424040425665	Mgmt	7	136496343	136731995	+	2894	protein_coding	O-6-methylguanine-DNA methyltransferase [Source:MGI Symbol;Acc:MGI:96977]	-
ENSMUSG00000120630	31.4796811752258	111.898067379221	18.1434610415331	75.3195294720545	80.587309254636	715.716929213379	130.921729247521	120.122852665404	116.082525067117	79.0957	63.485609664534	232.387948316098	-1.86771	0.00525680595811861	0.087271746537537	ENSMUSG00000120630	3	123058447	123060305	+	1172	lncRNA	novel transcript	-
ENSMUSG00000022856	111.303158440977	218.877538390124	52.9184280378049	192.286328181598	161.174618509272	640.062287366998	252.435909088034	342.992296289897	256.765320347133	227.146641111586	147.312014311955	343.88049084073	-1.2195	0.00526165364185116	0.087271746537537	Tmem41a	16	21753076	21766302	-	1360	protein_coding	transmembrane protein 41a [Source:MGI Symbol;Acc:MGI:1913914]	-
ENSMUSG00000020386	4100.22847307317	2139.58942021807	9280.38032274419	1058.01786105451	1293.63838540337	1514.29370425851	1150.85687745725	1010.08964788456	1068.5742373728	1593.06863029599	3574.37089249866	1267.37661945382	1.49572448446518	0.00528050980400151	0.087500528228723	Sar1b	11	51654514	51682752	+	1255	protein_coding	secretion associated Ras related GTPase 1B [Source:MGI Symbol;Acc:MGI:1913647]	-
ENSMUSG00000020216	4504.96723104035	1064.87611374072	6471.16777148014	8.86112111435935	238.368777900555	129.693671736653	6.27169960467165	3.7774481970253	1.53751688830619	463.419709767833	2457.64820305523	120.940009238898	4.34543943141886	0.00530348518175678	0.0877130472691889	Jsrp1	10	80644330	80649332	-	1333	protein_coding	junctional sarcoplasmic reticulum protein 1 [Source:MGI Symbol;Acc:MGI:1916700]	-
ENSMUSG00000026154	287.814227887779	395.94700764955	96.7651255548433	273.808642433704	209.527004062053	1860.14349555625	439.018972327016	458.582211118871	505.843056252736	291.031633924219	252.772401517586	710.923873835818	-1.4907	0.00532534524797528	0.0879903842454653	Sdhaf4	1	24035020	24044737	-	874	protein_coding	succinate dehydrogenase complex assembly factor 4 [Source:MGI Symbol;Acc:MGI:1915252]	-
ENSMUSG00000028885	24.734035209106	31.9708763940631	3.02391017358885	31.9000360116937	27.1451989068247	204.147446252138	76.0443577066438	58.9281918735946	49.9692988699511	26.3652351290233	23.7548113390553	83.0909059662702	-1.79345	0.00534446894450264	0.0881250491064515	Smpdl3b	4	132460277	132484563	-	2006	protein_coding	sphingomyelin phosphodiesterase, acid-like 3B [Source:MGI Symbol;Acc:MGI:1916022]	-
ENSMUSG00000101102	68.5807339888849	19.6743854732696	22.6793263019164	1.77222422287187	1.69657493167655	0	0	1.51097927881012	6.91882599737785	2.02809500992487	22.8806489837239	2.09158005722257	3.41868389609416	0.00537430055014004	0.0883768186565845	Gm28609	1	132974434	132996143	-	2517	lncRNA	predicted gene 28609 [Source:MGI Symbol;Acc:MGI:5579315]	-
ENSMUSG00000034055	2872.52090723936	786.975418930783	2410.05640835032	363.305965688733	478.434130732786	254.583874149725	345.727440707525	413.252832754567	348.247575201352	880.193234307395	1382.2585661884	448.400991424113	1.62393210415867	0.00542397363058441	0.0889683738942691	Phka1	X	101557581	101687852	-	6259	protein_coding	phosphorylase kinase alpha 1 [Source:MGI Symbol;Acc:MGI:97576]	-
ENSMUSG00000050288	25.8583095367926	83.6161382613957	7.55977543397213	101.902892815133	67.0147098012236	272.596884113149	157.576452567375	148.075969323392	156.057964163078	111.545225545868	57.1903651697033	169.170499142572	-1.55705	0.0054738077632086	0.0894175988388792	Fzd2	11	102495222	102498884	+	3663	protein_coding	frizzled class receptor 2 [Source:MGI Symbol;Acc:MGI:1888513]	-
ENSMUSG00000090137	395.744563345696	456.199813161438	662.236328015959	205.578009853137	261.272539478188	27.6199486105834	162.280227270879	200.960244081746	182.964509708436	185.570693408126	396.206250770884	151.879124615954	1.38021621650623	0.00548566442998857	0.089526665102448	Uba52	8	70960913	70963451	-	1498	protein_coding	ubiquitin A-52 residue ribosomal protein fusion product 1 [Source:MGI Symbol;Acc:MGI:98887]	-
ENSMUSG00000089679	47.2195217628388	8.60754364455544	154.219418853031	7.97500900292341	10.1794495900593	0	3.13584980233583	12.0878342304809	0	10.1404750496244	45.6401885706817	5.07283181648823	3.15704153141179	0.0054971483000779	0.0895525518773036	Gm16299	19	53807785	53813559	-	2766	lncRNA	predicted gene 16299 [Source:MGI Symbol;Acc:MGI:3826539]	-
ENSMUSG00000045103	798.234772657512	372.583674900043	1846.09716097599	315.455911671193	486.917005391169	177.72836497245	289.28214426548	328.637993141201	316.728478991075	390.408289410538	763.857705119182	300.557054156149	1.34431884499838	0.00549761369795864	0.0895525518773036	Dmd	X	81992476	84249747	+	23801	protein_coding	dystrophin, muscular dystrophy [Source:MGI Symbol;Acc:MGI:94909]	-
ENSMUSG00000021720	1.12427432768664	2.4592981841587	0	12.4055695601031	3.39314986335309	0	41.5500098809497	62.7056400706199	35.3628884310423	21.2949976042112	3.8764583870603	32.1827071973646	-3.01516	0.00552189414942446	0.0897163934238816	Rnf180	13	105266509	105431323	-	5579	protein_coding	ring finger protein 180 [Source:MGI Symbol;Acc:MGI:1919066]	-
ENSMUSG00000056413	638.58781812601	838.620680798116	114.908586596376	955.228856127938	564.95945224829	2024.66231988885	1774.89098812208	1502.66889277666	2256.30603358933	623.639215551898	622.461078779346	1636.43348998576	-1.39395	0.00553098210159935	0.0897163934238816	Adap1	5	139257631	139311377	-	3292	protein_coding	ArfGAP with dual PH domains 1 [Source:MGI Symbol;Acc:MGI:2442201]	-
ENSMUSG00000048373	44.9709731074655	14.7557891049522	27.2151915622997	0	3.39314986335309	0	0	0	0	4.05619001984974	18.0670207276141	0.811238003969949	4.53111581735948	0.00553171563198703	0.0897163934238816	Fgfbp1	5	44136200	44139121	-	2263	protein_coding	fibroblast growth factor binding protein 1 [Source:MGI Symbol;Acc:MGI:1096350]	-
ENSMUSG00000037708	37.101052813659	18.4447363811902	21.167371215122	1.77222422287187	12.7243119875741	0	0	0.755489639405059	5.38130910907166	5.07023752481218	18.2419393240834	2.24140725465778	3.01136722569646	0.00553362699704089	0.0897163934238816	Spag6	2	18698843	18755224	+	3392	protein_coding	sperm associated antigen 6 [Source:MGI Symbol;Acc:MGI:3040687]	-
ENSMUSG00000058818	155.149857220756	169.69157470695	222.257397758781	172.791861730007	193.409542211126	359.059331937585	172.47173912847	500.134141286149	608.85668776925	221.062356081811	182.660046725524	372.316851240653	-1.02866	0.0055701105617162	0.0900866196950259	Pirb	7	3714408	3723390	-	4471	protein_coding	paired Ig-like receptor B [Source:MGI Symbol;Acc:MGI:894311]	-
ENSMUSG00000113113	128.167273356277	110.668418287141	151.195508679443	20.3805785630265	50.8972479502964	30.0216832723733	35.278310276278	37.774481970253	38.4379222076547	32.449520158798	92.2618053672367	34.7923835770714	1.39887946106133	0.00557024574086431	0.0900866196950259	Gm2614	12	100710792	100711194	-	403	processed_pseudogene	predicted gene 2614 [Source:MGI Symbol;Acc:MGI:3780782]	-
ENSMUSG00000028654	77.574928610378	381.191218544598	521.624504944077	281.783651436627	257.879389614835	623.250144734469	911.748330029141	604.391711524047	368.235294749332	1354.76746662981	304.010738630103	772.478589533361	-1.34644	0.00557209954602689	0.0900866196950259	Mycl	4	122889445	122896278	+	4038	protein_coding	v-myc avian myelocytomatosis viral oncogene lung carcinoma derived [Source:MGI Symbol;Acc:MGI:96799]	bHLH
ENSMUSG00000031972	191299.773953192	67281.4797222137	177686.473755168	163.930740615648	17549.3710932622	1503.48589828045	1384.47768773127	1022.17748211504	1341.48348504715	29821.1090259353	90796.2058528903	7014.54671582185	3.69419671620382	0.0055788130925044	0.0901108660539752	Acta1	8	124618508	124621490	-	1536	protein_coding	actin alpha 1, skeletal muscle [Source:MGI Symbol;Acc:MGI:87902]	-
ENSMUSG00000044303	11.2427432768664	6.14824546039674	0	8.86112111435935	4.24143732919137	19.2138772943189	25.8707608692706	71.7715157434806	30.7503377661238	4.05619001984974	6.09870943616277	30.3325363386087	-2.29948	0.00559742801435571	0.0903271226630343	Cdkn2a	4	89192708	89212890	-	1172	protein_coding	cyclin dependent kinase inhibitor 2A [Source:MGI Symbol;Acc:MGI:104738]	-
ENSMUSG00000024664	4715.20653031776	5342.82530508477	430.907199736411	10734.3621179349	8231.7815684946	12075.9218794794	18519.5449701448	17599.1311499409	19961.5817608792	20071.0422657215	5891.01654431369	17645.4444052332	-1.58263	0.00561307653438102	0.0904354986141092	Fads3	19	10018933	10037474	+	3792	protein_coding	fatty acid desaturase 3 [Source:MGI Symbol;Acc:MGI:1928740]	-
ENSMUSG00000027996	38.2253271413457	108.209120102983	9.07173052076656	157.727955835596	121.305107614873	301.417700054628	498.600118571396	299.173897204403	365.16026097272	62.870945307671	86.9078482431129	305.444584422164	-1.80973	0.00564293113567129	0.0906552389059335	Sfrp2	3	83673628	83681623	+	2153	protein_coding	secreted frizzled-related protein 2 [Source:MGI Symbol;Acc:MGI:108078]	-
ENSMUSG00000084796	12.367017604553	86.0754364455544	7.55977543397213	54.938950909028	39.8695108943988	447.923514423809	78.3962450583956	121.633831944215	94.5572886308306	51.7164227530842	40.1621382575013	158.845460562067	-1.97869	0.00564398756366282	0.0906552389059335	Mir142hg	11	87646399	87648102	+	1704	lncRNA	Mir142 host gene (non-protein coding) [Source:MGI Symbol;Acc:MGI:1925841]	-
ENSMUSG00000033386	178.759618102175	254.537362060425	275.175825796586	192.286328181598	186.62324248442	977.506007348474	334.751966399349	300.684876483214	428.967211837426	268.722588815046	217.476475325041	462.126530176702	-1.08747	0.00565357665094165	0.0907249445294564	Frrs1	3	116653113	116701826	+	7260	protein_coding	ferric-chelate reductase 1 [Source:MGI Symbol;Acc:MGI:108076]	-
ENSMUSG00000027166	133.78864499471	137.720698312887	42.3347424302439	182.539094955803	188.319817416097	689.297847933691	237.540622526939	244.778643167239	275.984281450961	221.062356081811	136.940599621948	333.732750232128	-1.28025	0.00568547978171372	0.0909680471916719	Dnajc24	2	105797054	105833894	-	1369	protein_coding	DnaJ heat shock protein family (Hsp40) member C24 [Source:MGI Symbol;Acc:MGI:1919522]	-
ENSMUSG00000030246	2256.41857566708	3380.30535412613	4870.00733456485	1539.17673756422	1290.24523554001	1575.53793813415	1154.77668971017	1178.56383747189	1146.98759867642	1459.21435964095	2667.23064749246	1303.01608472671	1.03326216553564	0.00568670652257163	0.0909680471916719	Ldhb	6	142435975	142453683	-	1570	protein_coding	lactate dehydrogenase B [Source:MGI Symbol;Acc:MGI:96763]	-
ENSMUSG00000023809	1171.49384944948	351.679640334694	1690.36578703617	123.169583489595	178.988655291876	0	144.249090907448	157.141844996252	158.364239495537	156.163315764215	703.139503120362	123.183698232691	2.51175869983537	0.00569339259276708	0.0909680471916719	Rps6ka2	17	7437514	7570714	+	9978	protein_coding	ribosomal protein S6 kinase, polypeptide 2 [Source:MGI Symbol;Acc:MGI:1342290]	-
ENSMUSG00000029597	12.367017604553	1.22964909207935	36.2869220830662	5.31667266861561	0.848287465838273	0	2.35188735175187	0	0	0	11.2097097828305	0.470377470350374	4.4583787021519	0.00569504293591327	0.0909680471916719	Sds	5	120614591	120621997	+	1694	protein_coding	serine dehydratase [Source:MGI Symbol;Acc:MGI:98270]	-
ENSMUSG00000105442	10.1184689491797	12.2964909207935	7.55977543397213	1.77222422287187	0	0	0	0	0	0	6.34939190536344	0	5.27118786531684	0.00569516354939413	1	Gm42614	5	51640094	51641647	-	1554	TEC	predicted gene 42614 [Source:MGI Symbol;Acc:MGI:5662751]	-
ENSMUSG00000102927	11.2427432768664	4.9185963683174	10.583685607561	3.54444844574374	0	0	0	0	0	0	6.0578947396977	0	5.20240930226074	0.00570186727047579	1	Gm37152	1	86507780	86508954	+	1175	TEC	predicted gene, 37152 [Source:MGI Symbol;Acc:MGI:5610380]	-
ENSMUSG00000071178	0	4.9185963683174	0	9.74723322579528	8.48287465838273	93.6676518098047	14.8952865610952	17.3762617063164	16.143927327215	12.1685700595492	4.62974085049908	30.8503394927961	-2.68783	0.0057204510455175	0.0911555935334904	Serpina1b	12	103694415	103796632	-	2415	protein_coding	serine (or cysteine) preptidase inhibitor, clade A, member 1B [Source:MGI Symbol;Acc:MGI:891970]	-
ENSMUSG00000023004	3678.62560019068	7746.7892800999	1823.41783467408	12326.7055821853	8140.16652218407	29965.2425078212	15622.0197527865	13522.5090557112	16178.5214572019	9850.4574632051	6743.1409638668	17027.7500473452	-1.3363	0.00572996549294769	0.0911555935334904	Tuba1b	15	98829306	98832446	-	1875	protein_coding	tubulin, alpha 1B [Source:MGI Symbol;Acc:MGI:107804]	-
ENSMUSG00000060579	28.1068581921659	59.0231564198087	12.0956406943554	51.3945024632842	33.0832111676927	178.929232303345	89.371719366571	74.0379846616958	93.0197717425244	44.6180902183472	36.7406737874614	95.9953596584966	-1.37657	0.00573788295704052	0.0911555935334904	Fhit	14	11307738	12919681	+	1491	protein_coding	fragile histidine triad gene [Source:MGI Symbol;Acc:MGI:1277947]	-
ENSMUSG00000020424	218.109219571208	282.81929117825	134.564002724704	544.072836421664	314.714649825999	577.617186160462	793.369999990964	673.896758349313	971.710673409511	308.270441508581	298.855999944365	664.973011883766	-1.15227	0.00573843000430698	0.0911555935334904	Castor1	11	4168225	4172409	+	1574	protein_coding	cytosolic arginine sensor for mTORC1 subunit 1 [Source:MGI Symbol;Acc:MGI:1919212]	-
ENSMUSG00000056529	74.202105627318	134.031751036649	34.7749669962718	237.478045864831	174.747217962684	312.225506032682	228.917035570515	462.359659315896	571.956282449902	171.374028338652	131.046817497551	349.366502341529	-1.41121	0.00575201547805547	0.0912874963335471	Ptafr	4	132291378	132309994	+	3637	protein_coding	platelet-activating factor receptor [Source:MGI Symbol;Acc:MGI:106066]	-
ENSMUSG00000084940	40.4738757967189	4.9185963683174	201.090026543659	0	7.63458719254446	0	6.27169960467165	0	0	7.09833253473705	50.8234171802479	2.67400642788174	4.24583114856227	0.00576452859836311	0.0913183755870848	Gm15935	14	21791611	21796700	+	893	lncRNA	predicted gene 15935 [Source:MGI Symbol;Acc:MGI:3801894]	-
ENSMUSG00000027611	464.325297334581	308.641922111917	1059.88051584289	132.030704603954	343.556423664501	16.812142632529	96.4273814218267	220.602974706277	212.946089030407	139.938555684816	461.686972711569	137.345428695171	1.74650308048393	0.00578628232780163	0.0915790453034758	Procr	2	155593037	155597391	+	2031	protein_coding	protein C receptor, endothelial [Source:MGI Symbol;Acc:MGI:104596]	-
ENSMUSG00000026480	145.031388271576	184.447363811902	199.578071456864	116.966798709543	154.388318782566	387.880147879063	228.133073119931	420.052239509213	537.362152463013	123.713795605417	160.08238820649	339.428281715327	-1.08654	0.00581503181288083	0.0918914596504848	Ncf2	1	152675945	152712742	+	8478	protein_coding	neutrophil cytosolic factor 2 [Source:MGI Symbol;Acc:MGI:97284]	-
ENSMUSG00000032092	22.4854865537327	13.5261400128728	95.2531704680489	10.6333453372312	5.93801226086791	0	3.13584980233583	5.28842747583541	7.68758444153094	9.12642754466192	29.5672309265507	5.04765785287282	2.52610675948391	0.00584200706560474	0.0922076786436957	Mpzl2	9	44951097	44965313	+	6968	protein_coding	myelin protein zero-like 2 [Source:MGI Symbol;Acc:MGI:1289160]	-
ENSMUSG00000031101	61.835088022765	49.185963683174	19.6554161283275	85.0667626978497	70.4078596645767	163.317957001711	90.155681817155	153.364396799227	234.471325466694	62.870945307671	57.2302180393386	140.836061278491	-1.29153	0.00584809350793989	0.0922195256366106	Sash3	X	47235313	47250442	+	2677	protein_coding	SAM and SH3 domain containing 3 [Source:MGI Symbol;Acc:MGI:1921381]	-
ENSMUSG00000025488	2712.87395270786	9539.61765635159	4074.71895891098	64.6861841348233	542.903978136495	1251.30375879252	61.1490711455486	95.1916945650375	225.246224136857	375.197576836101	3386.96014604835	401.617665095213	3.07647198546988	0.00590871708194157	0.0929136041438443	Cox8b	7	140478858	140480359	-	360	protein_coding	cytochrome c oxidase subunit 8B [Source:MGI Symbol;Acc:MGI:105958]	-
ENSMUSG00000112129	93.3147691979909	318.479114848551	458.122391298711	74.4334173606185	222.251316049628	24.0173466178986	125.433992093433	98.2136531226577	66.1132261971661	86.1940379218071	233.32	79.9944511905925	1.53976929986415	0.00591361248384127	0.0929136041438443	Pbld1	10	62895941	62913741	+	3928	protein_coding	phenazine biosynthesis-like protein domain containing 1 [Source:MGI Symbol;Acc:MGI:1915621]	-
ENSMUSG00000040204	23.6097608814194	13.5261400128728	6.04782034717771	16.8361301172828	7.63458719254446	48.0346932357973	29.0066106716064	63.461129710025	46.8942650933387	13.1826175645117	13.5308877102594	40.1158632550558	-1.56296	0.00594150908113474	0.0932671221155784	Pclaf	9	65797519	65810548	+	4813	protein_coding	PCNA clamp associated factor [Source:MGI Symbol;Acc:MGI:1915276]	-
ENSMUSG00000022415	477.816589266821	309.871571203996	399.156142913729	92.1556595893372	64.4698474037088	0	20.3830237151829	87.6367981709869	97.6323224074429	62.870945307671	268.693962075518	53.7046179202567	2.31958678732932	0.00595659872944334	0.093277911599731	Syngr1	15	79975535	80003702	+	4808	protein_coding	synaptogyrin 1 [Source:MGI Symbol;Acc:MGI:1328323]	-
ENSMUSG00000097462	170.889697808369	199.203152916855	329.606208921185	209.122458298881	225.644465912981	50.4364278975871	118.378330038177	98.9691427620627	86.8697041892996	196.725215962713	226.893196771654	110.275764169968	1.03897217763393	0.00595838768767593	0.093277911599731	9530026P05Rik	6	92917310	93249970	+	7775	lncRNA	RIKEN cDNA 9530026P05 gene [Source:MGI Symbol;Acc:MGI:1924659]	-
ENSMUSG00000093759	0	0	0	0	0	36.0260199268479	1.56792490116791	0	8.45634288568404	1.01404750496244	0	9.41286704373247	-5.53907	0.0059640206242385	0.093281600406076	Scarletltr	9	63988043	63994243	+	305	lncRNA	Scarletltr, erythroid developmental long intergenic non-protein coding transcript [Source:MGI Symbol;Acc:MGI:1924064]	-
ENSMUSG00000108763	30.3554068475392	24.592981841587	31.751056822683	6.20278478005154	4.24143732919137	0	3.13584980233583	6.79940675464553	3.84379222076547	5.07023752481218	19.4287335242104	3.7698572605118	2.32601980267764	0.00598292497370135	0.0933619138476176	Gm36028	16	37671275	37681508	-	1367	protein_coding	predicted gene, 36028 [Source:MGI Symbol;Acc:MGI:5595187]	-
ENSMUSG00000078889	96.6875921810508	65.1714018802055	65.0140687321603	78.8639779177982	58.5318351428409	416.700963820541	99.5632312241625	113.323445910759	107.626182181433	134.868318160004	72.8537751708111	174.41642825938	-1.25555	0.00598726793117341	0.0933619138476176	Gm14288	2	175581150	175592886	-	3438	protein_coding	predicted gene 14288 [Source:MGI Symbol;Acc:MGI:3706570]	-
ENSMUSG00000041957	599.238216656978	905.021731770401	574.542932981882	2286.16924750471	1564.24208700578	1837.32701626925	2932.02	2506.71462354599	2667.59180121124	2857.58586898414	1185.84284318395	2560.24777503892	-1.10976	0.00599405740558737	0.0933619138476176	Pkp2	16	16031182	16090576	+	5360	protein_coding	plakophilin 2 [Source:MGI Symbol;Acc:MGI:1914701]	-
ENSMUSG00000030116	519.414739391226	272.982098441615	231.329128279547	707.117464925876	541.207403204818	1448.24600105929	688.319031612714	1090.92703930091	1002.46101117563	549.61374768964	454.410166848617	955.913366167636	-1.07126	0.0059971619935855	0.0933619138476176	Mfap5	6	122482804	122506249	+	3589	protein_coding	microfibrillar associated protein 5 [Source:MGI Symbol;Acc:MGI:1354387]	-
ENSMUSG00000032294	27675.1368503343	16756.4281777653	22697.4697629579	7095.09967626753	6568.28984798575	6254.1170593008	6733.4534880656	7510.32250532569	7748.31635861903	8838.43805325259	16158.4848630621	7416.92949291275	1.12335154290965	0.00600156722124071	0.0933619138476176	Pkm	9	59563651	59586658	+	5001	protein_coding	pyruvate kinase, muscle [Source:MGI Symbol;Acc:MGI:97591]	-
ENSMUSG00000041762	143.90711394389	205.351398377251	119.44445185676	339.380938679963	289.266025850851	718.118663875169	360.62272726862	408.719894918137	373.616603858404	350.860436717003	219.469985741743	442.387665327467	-1.00719	0.00603013216062504	0.0936377126074417	Gpr155	2	73171850	73216916	-	6679	protein_coding	G protein-coupled receptor 155 [Source:MGI Symbol;Acc:MGI:1915776]	-
ENSMUSG00000011008	16.8641149152996	18.4447363811902	7.55977543397213	9.74723322579528	11.0277370558976	100.872855795174	21.1669861657668	33.2415441338226	41.5129559842671	12.1685700595492	12.728719402431	41.792582427716	-1.70806	0.00605993293109466	0.0939056694134026	Mcoln2	3	145855588	145901268	+	3288	protein_coding	mucolipin 2 [Source:MGI Symbol;Acc:MGI:1915529]	-
ENSMUSG00000030801	630.717897832203	338.153500321821	1648.03104460592	310.139239002577	350.342723391207	111.680661773229	289.28214426548	270.465290907011	226.01498258101	341.734009172341	655.476881030747	247.835417739814	1.40151923696602	0.00606365090794915	0.0939056694134026	Kat8	7	127511688	127525009	+	2891	protein_coding	K(lysine) acetyltransferase 8 [Source:MGI Symbol;Acc:MGI:1915023]	-
ENSMUSG00000000982	3.37282298305991	0	0	2.6583363343078	8.48287465838273	54.0390298902719	13.3273616599273	6.04391711524047	20.7564779921335	8.11238003969949	2.90280679515009	20.4558333394545	-2.74143	0.00606368842593053	0.0939056694134026	Ccl3	11	83538670	83540181	-	766	protein_coding	chemokine (C-C motif) ligand 3 [Source:MGI Symbol;Acc:MGI:98260]	-
ENSMUSG00000034771	401.365934984129	300.034378467361	116.420541683171	74.4334173606185	201.044129403671	9.60693864715945	83.8839822124833	74.7934743011009	97.6323224074429	91.2642754466193	218.65968037979	71.4361986029612	1.61092618368322	0.00608114111028142	0.0940916399364313	Tle2	10	81410395	81426679	+	6221	protein_coding	transducin-like enhancer of split 2 [Source:MGI Symbol;Acc:MGI:104635]	-
ENSMUSG00000039323	0	1.22964909207935	0	49.6222782404123	26.2969114409865	1162.43957630629	272.818932803217	58.1727022341896	86.8697041892996	13.1826175645117	15.4297677546956	318.696706619502	-4.36083	0.00613163681756785	0.0947880850787345	Igfbp2	1	72863662	72891633	+	1847	protein_coding	insulin-like growth factor binding protein 2 [Source:MGI Symbol;Acc:MGI:96437]	-
ENSMUSG00000011305	423.851421537862	1353.84365037936	2703.37569518843	200.261337184521	288.417738385013	204.147446252138	290.066106716064	241.001194970214	384.379222076547	399.535	993.949968535039	303.825737394033	1.70912109241676	0.00614515951798158	0.0948274928118533	Plin5	17	56418601	56424596	-	2087	protein_coding	perilipin 5 [Source:MGI Symbol;Acc:MGI:1914218]	-
ENSMUSG00000039601	656.576207368996	445.132971332724	957.067569940872	89.4973232550294	220.554741117951	146.505814369182	148.952865610952	200.960244081746	207.564779921335	179.486408378351	473.765762603115	176.694022472313	1.42116634953301	0.00616975355943803	0.0950898710124969	Rcan2	17	44112242	44350407	+	4372	protein_coding	regulator of calcineurin 2 [Source:MGI Symbol;Acc:MGI:1858219]	-
ENSMUSG00000105201	30.3554068475392	41.8080691306979	45.3586526038328	12.4055695601031	25.4486239751482	19.2138772943189	6.27169960467165	12.0878342304809	10.7626182181433	9.12642754466192	31.0752644234642	11.4924913784553	1.43872007634178	0.00619474761548547	0.0950898710124969	Gm43362	3	157739577	157742046	-	2470	TEC	predicted gene 43362 [Source:MGI Symbol;Acc:MGI:5663499]	-
ENSMUSG00000018865	0	1.22964909207935	0	8.86112111435935	4.24143732919137	52.838162559377	8.62358695642352	19.6427306245315	23.8315117687459	4.05619001984974	2.86644150712601	21.7984363857855	-2.85362	0.00619597330868105	0.0950898710124969	Sult4a1	15	83960298	83989955	-	2512	protein_coding	sulfotransferase family 4A, member 1 [Source:MGI Symbol;Acc:MGI:1888971]	-
ENSMUSG00000005628	4479.10892150356	1262.84961756549	2211.99029198025	17.7222422287187	279.086576260792	72.0520398536959	7.05566205525561	17.3762617063164	20.7564779921335	543.529462659866	1650.15152990776	132.153980853453	3.64282219375493	0.00620617800741171	0.0950898710124969	Tmod4	3	95031787	95036520	+	1717	protein_coding	tropomodulin 4 [Source:MGI Symbol;Acc:MGI:1355285]	-
ENSMUSG00000022091	1934.8761179487	1195.21891750113	7859.14254115743	831.173160526907	847.439178372435	87.6633	957.218152163011	816.684300196869	838.715462571026	725.043966048142	2533.56998310132	685.065039226875	1.88637109636028	0.00624508445444953	0.0954321791567209	Sorbs3	14	70417917	70449438	-	3630	protein_coding	sorbin and SH3 domain containing 3 [Source:MGI Symbol;Acc:MGI:700013]	-
ENSMUSG00000026622	5.62137163843319	31.9708763940631	16.6315059547387	54.052838797592	57.6835476770026	64.8468358683263	83.1000197618994	101.991101319683	133.763969282638	85.1799904168446	33.1920280923659	93.7763833298783	-1.48692	0.00627460708187959	0.0957986167810291	Nek2	1	191553556	191565162	+	4516	protein_coding	NIMA (never in mitosis gene a)-related expressed kinase 2 [Source:MGI Symbol;Acc:MGI:109359]	-
ENSMUSG00000110279	43.8466987797788	86.0754364455544	16.6315059547387	31.9000360116937	54.2903978136495	0	9.40754940700748	9.82136531226577	16.143927327215	24.3371401190985	46.548815001083	11.9419964331173	1.95773206704126	0.00634436847943915	0.0966928751588596	Gm45552	7	44771341	44773568	+	778	lncRNA	predicted gene 45552 [Source:MGI Symbol;Acc:MGI:5791388]	-
ENSMUSG00000047222	0	1.22964909207935	7.55977543397213	0	0	25.2182139487936	16.4632114622631	16.6207720669113	27.6753039895114	1.01404750496244	1.7578849052103	17.3983097944884	-3.44805	0.00638735027387494	0.097262180425886	Rnase2a	14	51492719	51493569	-	690	protein_coding	ribonuclease, RNase A family, 2A (liver, eosinophil-derived neurotoxin) [Source:MGI Symbol;Acc:MGI:1890465]	-
ENSMUSG00000024511	10.1184689491797	22.1336836574283	25.7032364755052	11.5194574486672	5.93801226086791	52.838162559377	50.9575592879572	88.3922878103919	68.4195015296254	5.07023752481218	15.0825717583297	53.1355497424327	-1.83754	0.0064157686759412	0.0975230695042144	Rab27b	18	70112202	70274676	-	10679	protein_coding	RAB27B, member RAS oncogene family [Source:MGI Symbol;Acc:MGI:1931295]	-
ENSMUSG00000020973	8.9941946214931	9.83719273663479	15.1195508679443	10.6333453372312	11.0277370558976	50.4364278975871	24.3028359681027	39.2854612490631	17.6814442155212	15.2107125744365	11.1224041238402	29.3833763809421	-1.40479	0.00645329420218208	0.0979658524033836	Dnaaf2	12	69235861	69245203	-	3390	protein_coding	dynein, axonemal assembly factor 2 [Source:MGI Symbol;Acc:MGI:1923566]	-
ENSMUSG00000048100	713.914198081015	613.594896947595	391.596367479756	474.069979618225	436.868044906711	3088.63077506176	823.944535563738	867.302106037008	962.485572079674	532.374940105279	526.00869740666	1254.94758576949	-1.254	0.00645623479068761	0.0979658524033836	Taf13	3	108479014	108490538	+	3155	protein_coding	TATA-box binding protein associated factor 13 [Source:MGI Symbol;Acc:MGI:1913500]	-
ENSMUSG00000020899	1308.65531742725	568.097880540659	881.46981560115	439.511607272224	465.709818745212	405.893157842487	315.15290513475	366.412475111454	237.546359243306	500.939467451443	732.688887917298	365.188872956688	1.00461135842131	0.00649154991200167	0.09828585277561	Pfas	11	68876523	68899286	-	7933	protein_coding	phosphoribosylformylglycinamidine synthase (FGAR amidotransferase) [Source:MGI Symbol;Acc:MGI:2684864]	-
ENSMUSG00000117886	32.6039555029125	11.0668418287141	7.55977543397213	0	0	0	0	0	0	1.01404750496244	10.2461145531197	0.202809500992487	5.38957572902087	0.00650007115214501	0.09828585277561	Gm2106	19	3303518	3305067	-	1550	processed_pseudogene	predicted gene 2106 [Source:MGI Symbol;Acc:MGI:3780274]	-
ENSMUSG00000048997	252.961723729493	159.854381970315	235.86499353993	71.7750810263107	111.973945490652	22.8164792870037	68.2047332008042	62.7056400706199	110.701215958046	76.0535628721827	166.48602515134	68.0963262777312	1.28325371014603	0.0065274627414663	0.0985276319307965	Atxn7l2	3	108109538	108118250	-	4946	protein_coding	ataxin 7-like 2 [Source:MGI Symbol;Acc:MGI:1919772]	-
ENSMUSG00000032009	455.331102713088	521.371215041644	154.219418853031	856.870411758549	707.47174650912	988.313813326529	1143.80121540199	1368.19173696256	1103.93712580384	1047.5110726262	539.052778975086	1130.35099282422	-1.06692	0.0065479146455749	0.0986655477059099	Sesn3	9	14186363	14244397	+	15269	protein_coding	sestrin 3 [Source:MGI Symbol;Acc:MGI:1922997]	-
ENSMUSG00000084941	48.3437960905254	11.0668418287141	42.3347424302439	22.1528027858984	32.2349237018544	0	15.6792490116791	11.3323445910759	6.91882599737785	6.08428502977462	31.2266213674472	8.0029409259815	1.93665798414758	0.00655511630240594	0.0986655477059099	Gm11944	11	3258996	3270722	+	873	lncRNA	predicted gene 11944 [Source:MGI Symbol;Acc:MGI:3702312]	-
ENSMUSG00000097729	282.192856249346	277.900694809933	828.551387563346	262.289184985037	220.554741117951	42.0303565813226	142.68116600628	165.452231029708	89.1759795217589	262.638303785271	374.297772945122	140.395607384868	1.41261934229361	0.00655922513826758	0.0986655477059099	2310015A10Rik	12	80167320	80179640	-	3726	lncRNA	RIKEN cDNA 2310015A10 gene [Source:MGI Symbol;Acc:MGI:1916798]	-
ENSMUSG00000015950	187.753812723668	124.194558300014	235.86499353993	212.666906744624	149.298593987536	397.487086526222	211.669861657668	713.182219598376	732.626797277899	135.882365664966	181.955773059155	438.169666145026	-1.26901	0.00655943495423772	0.0986655477059099	Ncf1	5	134248907	134258479	-	3663	protein_coding	neutrophil cytosolic factor 1 [Source:MGI Symbol;Acc:MGI:97283]	-
ENSMUSG00000001151	828.590179505051	671.388404275325	2248.27721406331	497.995006626995	566.656027179966	186.134436288714	440.586897228184	435.917521936719	396.679357182997	552.655890204528	962.58136633013	402.394820568228	1.25707079260323	0.00656864693755867	0.0987181956711535	Pcnt	10	76187097	76278620	-	12154	protein_coding	pericentrin (kendrin) [Source:MGI Symbol;Acc:MGI:102722]	-
ENSMUSG00000061086	275.447210283226	134.031751036649	173.874834981359	202.919673518829	135.725994534124	768.555091772756	304.177430826575	224.380422903303	319.034754323534	310.298536518505	184.399892870837	385.289247268935	-1.06151	0.00658292311200413	0.0987708220040835	Myl4	11	104441489	104486579	+	4637	protein_coding	myosin, light polypeptide 4 [Source:MGI Symbol;Acc:MGI:97267]	-
ENSMUSG00000023912	319.293909063005	131.57245285249	456.610436211917	101.016780703697	113.670520422329	18.013009963424	128.569841895769	83.1038603345565	69.9570184179316	89.2361804366944	224.432819850687	77.775982209675	1.52397486072792	0.00658357848456311	0.0987708220040835	Slc25a27	17	43952782	43978105	-	3935	protein_coding	solute carrier family 25, member 27 [Source:MGI Symbol;Acc:MGI:1921261]	-
ENSMUSG00000084758	16.8641149152996	0	39.3108322566551	15.0639058944109	1.69657493167655	0	3.13584980233583	0	0	1.01404750496244	14.5870855996084	0.829979461459652	4.0980471133364	0.00661415893015493	0.0991435462184455	Gm12798	4	101260278	101265053	+	666	lncRNA	predicted gene 12798 [Source:MGI Symbol;Acc:MGI:3651483]	-
ENSMUSG00000086283	0	0	0	0	1.69657493167655	7.20520398536959	10.9754743081754	2.26646891821518	17.6814442155212	1.01404750496244	0.339314986335309	7.82852778644875	-4.14883	0.00661828071701308	1	2810433D01Rik	11	102510622	102515242	-	1205	lncRNA	RIKEN cDNA 2810433D01 gene [Source:MGI Symbol;Acc:MGI:1924382]	-
ENSMUSG00000028419	1249.06877805985	1498.94224324473	870.88612999359	1971.59944794496	1627.86364694365	7333.69678977535	2195.87882408566	2612.48317306269	2338.56318711371	1656.95362310862	1443.67204923735	3227.51511942921	-1.16026	0.00663196802568881	0.0992383579116708	Chmp5	4	40948407	40965303	+	1519	protein_coding	charged multivesicular body protein 5 [Source:MGI Symbol;Acc:MGI:1924209]	-
ENSMUSG00000078954	22.4854865537327	22.1336836574283	69.5499339925436	9.74723322579528	20.3588991801186	0	9.40754940700748	11.3323445910759	2.30627533245928	8.11238003969949	28.8550473219237	6.23170987404843	2.18151078821869	0.00663996314779669	0.0992720441897667	Arhgap8	15	84604253	84656408	+	3546	protein_coding	Rho GTPase activating protein 8 [Source:MGI Symbol;Acc:MGI:1920417]	-
ENSMUSG00000070605	23.6097608814194	15.9854381970315	4.53586526038328	30.1278117888218	41.5660858260754	110.479794442334	54.877371540877	35.5080130520378	95.3260470749837	41.5759477034599	23.1649923907463	67.5534347627384	-1.52248	0.00665396021318019	0.0993953278862517	Zfp992	4	146533480	146554749	+	4550	protein_coding	zinc finger protein 992 [Source:MGI Symbol;Acc:MGI:3700963]	zf-C2H2
ENSMUSG00000111361	71.9535569719448	60.2528055118881	25.7032364755052	13.291681671539	32.2349237018544	614.844073418205	46.2537845844534	144.298521126366	62.2694339764006	24.3371401190985	40.6872408665463	178.400590644905	-2.13184	0.00667284166927332	0.0995178032606663	Gm47445	10	34054231	34055924	-	1694	TEC	predicted gene, 47445 [Source:MGI Symbol;Acc:MGI:6096399]	-
ENSMUSG00000039208	362.016333515097	296.345431191123	105.83685607561	306.594790556833	268.058839204894	580.018920822252	424.12368576592	733.580439862312	883.303452331905	264.666398795196	267.770450108712	577.138579515517	-1.1069	0.00667367551808784	0.0995178032606663	Metrnl	11	121592370	121607132	+	1586	protein_coding	meteorin, glial cell differentiation regulator-like [Source:MGI Symbol;Acc:MGI:2384806]	-
ENSMUSG00000096795	21.3612122260461	31.9708763940631	22.6793263019164	12.4055695601031	30.5383487701778	0	13.3273616599273	6.04391711524047	7.68758444153094	6.08428502977462	23.7910666504613	6.62862964929466	1.81190741987316	0.00669169614540291	0.0996523973659436	Zfp433	10	81540659	81562520	+	2771	protein_coding	zinc finger protein 433 [Source:MGI Symbol;Acc:MGI:1920860]	zf-C2H2
ENSMUSG00000027490	123.67017604553	164.772978338633	0	231.275261084779	119.608532683197	1002.72422129727	505.655780626652	467.648086791732	485.855336704755	241.34330618106	127.865389630428	540.645346320293	-2.07819	0.00669638528930254	0.0996523973659436	E2f1	2	154401327	154411812	-	3154	protein_coding	E2F transcription factor 1 [Source:MGI Symbol;Acc:MGI:101941]	E2F
ENSMUSG00000024136	210.239299277401	63.9417527881261	60.4782034717771	50.5083903518483	52.5938228819729	22.8164792870037	23.5188735175187	44.5738887248985	49.9692988699511	24.3371401190985	87.5522937542251	33.0431361036941	1.39963861052356	0.00672100506660551	0.0996523973659436	Dnase1l2	17	24659055	24662079	-	2328	protein_coding	deoxyribonuclease 1-like 2 [Source:MGI Symbol;Acc:MGI:1913955]	-
ENSMUSG00000033707	32.6039555029125	7.37789455247609	1.51195508679443	2.6583363343078	4.24143732919137	0	0	2.26646891821518	0	1.01404750496244	9.67871576113643	0.656103284635523	3.8385694460811	0.00674681817293508	0.0998962618312288	Lrrc24	15	76599476	76606373	-	2202	protein_coding	leucine rich repeat containing 24 [Source:MGI Symbol;Acc:MGI:3605040]	-
ENSMUSG00000120079	5.62137163843319	2.4592981841587	0	2.6583363343078	1.69657493167655	0	22.7349110669347	27.9531166579872	16.143927327215	18.2528550893238	2.48711621771525	17.0169620282921	-2.75965	0.00675906135505089	0.0998962618312288	ENSMUSG00000120079	12	24731875	24750972	+	1965	lncRNA	novel transcript	-
ENSMUSG00000022987	491.30788119906	222.566485666362	335.654029268363	247.225279090626	210.375291527892	78.0563765081705	142.68116600628	122.38932158362	79.1821197477687	266.694493805121	301.425793350461	137.800695530192	1.12901057205937	0.00676096764152804	0.0998962618312288	Zfp641	15	98183466	98194042	-	4288	protein_coding	zinc finger protein 641 [Source:MGI Symbol;Acc:MGI:2442788]	zf-C2H2
ENSMUSG00000053552	40.4738757967189	57.7935073277294	65.0140687321603	29.2416996773858	35.6280735652075	0	29.0066106716064	4.53293783643035	6.15006755322475	16.224760079399	45.6302450198404	11.1828752281321	2.01505309165435	0.00677978720008932	0.100064100921557	Ebf4	2	130137089	130212401	+	3236	protein_coding	early B cell factor 4 [Source:MGI Symbol;Acc:MGI:2385972]	COE
ENSMUSG00000035329	274.322935955539	247.159467507949	169.338969720976	341.153162902835	309.62492503097	1593.55094809757	395.901037544898	477.469452103997	389.760531185619	339.705914162416	268.319892223654	639.277576618901	-1.25048	0.00683337323847323	0.100597265485973	Fbxo33	12	59247441	59266511	-	4466	protein_coding	F-box protein 33 [Source:MGI Symbol;Acc:MGI:1917861]	-
ENSMUSG00000118107	148.404211254636	50.4156127752533	15.1195508679443	0	6.78629972670619	0	0	4.53293783643035	3.84379222076547	10.1404750496244	44.145134924908	3.70344102136404	3.57400726863953	0.00687208706894094	0.100961186990067	Gm34455	17	26686534	26722174	-	3314	lncRNA	predicted gene, 34455 [Source:MGI Symbol;Acc:MGI:5593614]	-
ENSMUSG00000027562	109.054609785604	223.796134758441	385.548547132579	62.9139599119514	97.5530585714014	43.2312239122175	64.2849209478844	106.524039156113	49.200540425798	73.0114203572954	175.773262031995	67.2504289598618	1.38014646723271	0.00697829241295701	0.101777069850748	Car2	3	14951333	14965830	+	2422	protein_coding	carbonic anhydrase 2 [Source:MGI Symbol;Acc:MGI:88269]	-
ENSMUSG00000105096	105.681786802544	17.2150872891109	25.7032364755052	7.97500900292341	47.5040980869433	0	3.91981225291978	10.5768549516708	14.6064104389088	12.1685700595492	40.8158435314053	8.25432954060973	2.29428684949506	0.00699561420148495	0.101943676428553	Gbp10	5	105363565	105387399	-	3873	protein_coding	guanylate-binding protein 10 [Source:MGI Symbol;Acc:MGI:4359647]	-
ENSMUSG00000044676	476.692314939134	156.165434694077	728.762351834913	171.905749618571	162.02290597511	24.0173466178986	148.168903160368	132.96617653529	111.469974402199	163.261648298952	339.109751412361	115.976809802942	1.54500528207867	0.00700882976957334	0.101978922134006	Zfp612	8	110806378	110819373	+	6083	protein_coding	zinc finger protein 612 [Source:MGI Symbol;Acc:MGI:2443465]	zf-C2H2
ENSMUSG00000036585	435.094164814729	941.911204532781	526.16037020446	1715.51304773997	1261.40346170151	2752.38792241118	2049.27784582646	2255.1365736241	3111.93418193172	933.937752070404	976.01644979869	2220.53485517277	-1.18539	0.00701407738843918	0.101978922134006	Fgf1	18	38971726	39062525	-	5463	protein_coding	fibroblast growth factor 1 [Source:MGI Symbol;Acc:MGI:95515]	-
ENSMUSG00000069899	21.3612122260461	20.9040345653489	18.1434610415331	16.8361301172828	22.0554741117951	132.095406398442	34.4943478256941	36.2635026914428	36.9004053193485	27.3792826339858	19.8600624124012	53.4265889737827	-1.41797	0.00701573444525446	0.101978922134006	Gm12166	11	45942181	45943148	-	968	protein_coding	predicted gene 12166 [Source:MGI Symbol;Acc:MGI:3650635]	-
ENSMUSG00000022385	10.1184689491797	25.8226309336663	0	10.6333453372312	15.2691743850889	38.4277545886378	35.278310276278	43.0629094460884	127.613901729414	14.1966650694741	12.3687239210332	51.7159082219784	-2.05723	0.00703532743167253	0.102177784875291	Gtse1	15	85743946	85760774	+	2742	protein_coding	G two S phase expressed protein 1 [Source:MGI Symbol;Acc:MGI:1352755]	-
ENSMUSG00000020803	1216.46482255694	1176.77418111994	1214.09993469592	1536.51840122991	1150.2778036767	8283.58284851324	1879.94195650033	2104.79413538249	1807.35110220392	1330.43032651072	1258.82702865588	3081.22007382214	-1.29118	0.00706268603254865	0.10240302239978	Txndc17	11	72098373	72100841	+	1324	protein_coding	thioredoxin domain containing 17 [Source:MGI Symbol;Acc:MGI:1289248]	-
ENSMUSG00000106089	4.49709731074655	2.4592981841587	3.02391017358885	7.97500900292341	16.9657493167655	0	0.783962450583957	0.755489639405059	1.53751688830619	1.01404750496244	6.9842127976366	0.818203296651528	3.06407401114716	0.00707901983730154	1	Gm9419	3	144433645	144434211	+	567	processed_pseudogene	predicted gene 9419 [Source:MGI Symbol;Acc:MGI:3643978]	-
ENSMUSG00000085069	44.9709731074655	55.3342091435707	9.07173052076656	2.6583363343078	11.0277370558976	0	5.4877371540877	3.7774481970253	2.30627533245928	9.12642754466192	24.6125972324016	4.13957764564684	2.56202305477201	0.00711060047280734	0.102933594300498	Prdm16os	4	154722033	154729181	+	3542	lncRNA	Prdm16 opposite strand transcript [Source:MGI Symbol;Acc:MGI:3651882]	-
ENSMUSG00000073535	22.4854865537327	25.8226309336663	49.8945178642161	5.31667266861561	10.1794495900593	0	1.56792490116791	3.7774481970253	7.68758444153094	9.12642754466192	22.739751522058	4.43187701687721	2.33595028184943	0.00711119085776742	0.102933594300498	Gm5532	1	155395918	155402965	-	2283	lncRNA	predicted gene 5532 [Source:MGI Symbol;Acc:MGI:3646828]	-
ENSMUSG00000097974	143.90711394389	6.14824546039674	52.9184280378049	15.0639058944109	10.1794495900593	0	13.3273616599273	2.26646891821518	10.7626182181433	10.1404750496244	45.6434285853123	7.29938476918202	2.63256625510622	0.00711888406077761	0.102938876216674	Gm10605	7	99275143	99280918	+	3571	lncRNA	predicted gene 10605 [Source:MGI Symbol;Acc:MGI:3642596]	-
ENSMUSG00000034161	76.4506542826913	41.8080691306979	77.1097094265157	5.31667266861561	6.78629972670619	0	8.62358695642352	5.28842747583541	11.5313766622964	13.1826175645117	41.4942810470453	7.7252017318134	2.41047193943681	0.00714924259468804	0.103037638824048	Scx	15	76341652	76343658	+	2007	protein_coding	scleraxis [Source:MGI Symbol;Acc:MGI:102934]	bHLH
ENSMUSG00000025017	97.8118665087374	106.979471010903	54.4303831245993	94.813995923645	134.029419602447	64.8468358683263	132.489654148689	474.447493546377	498.924230255358	163.261648298952	97.6130272340665	266.79397242354	-1.44982	0.00715695366240015	0.103037638824048	Pik3ap1	19	41260816	41373541	-	5572	protein_coding	phosphoinositide-3-kinase adaptor protein 1 [Source:MGI Symbol;Acc:MGI:1933177]	-
ENSMUSG00000020660	2.24854865537327	7.37789455247609	0	28.3555875659499	9.33116212422101	223.361323546457	10.9754743081754	31.7305648550125	25.3690286570521	18.2528550893238	9.46263857960406	61.9378492912042	-2.68567	0.00716344847182335	0.103037638824048	Pomc	12	4004951	4010642	+	1318	protein_coding	pro-opiomelanocortin-alpha [Source:MGI Symbol;Acc:MGI:97742]	-
ENSMUSG00000027955	378.880448430397	478.333496818867	208.649801977631	567.997863430434	800.78336775133	906.654834825673	1164.18423911718	1354.59292345327	1486.01007254793	423.871857074298	486.928995681732	1067.06278540367	-1.13091	0.00720993974063452	0.10323893002269	Gask1b	3	79791840	79853587	+	9598	protein_coding	golgi associated kinase 1B [Source:MGI Symbol;Acc:MGI:1915909]	-
ENSMUSG00000004933	50.5923447458987	27.0522800257457	39.3108322566551	32.7861481231296	62.7732724720322	297.815098061943	40.7660474303657	109.545997713734	151.44541349816	33.4635676637604	42.5029755246922	126.607224873592	-1.57014	0.00722114493673641	0.103312464847192	Matk	10	81088769	81099199	+	4594	protein_coding	megakaryocyte-associated tyrosine kinase [Source:MGI Symbol;Acc:MGI:99259]	-
ENSMUSG00000050545	49.468070418212	97.1422782742686	199.578071456864	25.6972512316421	32.2349237018544	49.2355605666922	14.8952865610952	24.931158100367	9.99385977399022	23.323092614136	80.8241190165683	24.4757915232561	1.72633494098565	0.00722703060812676	0.103312464847192	Fam228b	12	4789888	4819267	-	3640	protein_coding	family with sequence similarity 228, member B [Source:MGI Symbol;Acc:MGI:2442121]	-
ENSMUSG00000032368	44.9709731074655	52.874910959412	154.219418853031	0	61.0766975403557	0	0	0	0	7.09833253473705	62.6284000920529	1.41966650694741	5.48421929994727	0.00723802802000344	0.103384163859272	Zic1	9	91240111	91247863	-	5693	protein_coding	zinc finger protein of the cerebellum 1 [Source:MGI Symbol;Acc:MGI:106683]	zf-C2H2
ENSMUSG00000023046	1265.93289297515	739.019104339689	573.030977895088	1404.48769662596	1133.31205435993	3974.87086526222	1987.34481223033	1736.87068099223	2247.84969070365	917.712991991005	1023.15654523916	2172.92980823589	-1.08601	0.00726540619737705	0.103518561672933	Igfbp6	15	102052797	102057946	+	1112	protein_coding	insulin-like growth factor binding protein 6 [Source:MGI Symbol;Acc:MGI:96441]	-
ENSMUSG00000003477	984.864311053494	1853.08118176358	1366.80739846216	2533.39452659534	3915.69494230947	642.464022028788	1056.78138338717	892.98875377678	887.147244552671	1570.75958518681	2130.76847203681	1010.02819778645	1.07725003649382	0.00727593708847437	0.103531878459265	Inmt	6	55147611	55152028	-	1600	protein_coding	indolethylamine N-methyltransferase [Source:MGI Symbol;Acc:MGI:102963]	-
ENSMUSG00000030935	248.464626418747	427.917884043613	1141.52609052979	708.003577037312	676.933397738942	0	81.5320948607315	100.480122040873	43.8192313167264	393.450431925425	640.569115153681	123.856376028751	2.37081848715171	0.00728196787679417	0.103531878459265	Acsm3	7	119360146	119386736	+	4936	protein_coding	acyl-CoA synthetase medium-chain family member 3 [Source:MGI Symbol;Acc:MGI:99538]	-
ENSMUSG00000110656	51.7166190735853	1.22964909207935	6.04782034717771	0	0	0	0	0	0	0	11.7988177025685	0	6.17233490305341	0.00729037980663821	0.103531878459265	Gm20735	8	123172007	123178061	-	1979	lncRNA	predicted gene, 20735 [Source:MGI Symbol;Acc:MGI:5434091]	-
ENSMUSG00000056598	77.574928610378	29.5115782099044	77.1097094265157	23.9250270087702	16.1174618509272	0	14.1113241105112	5.28842747583541	21.5252364362866	12.1685700595492	44.8477410212991	10.6187116164365	2.05973837167724	0.00730184316727186	0.103531878459265	Drc3	11	60244155	60285167	+	4519	protein_coding	dynein regulatory complex subunit 3 [Source:MGI Symbol;Acc:MGI:1921915]	-
ENSMUSG00000046844	148.404211254636	25.8226309336663	169.338969720976	15.9500180058468	22.9037615776334	4.80346932357973	32.1424604739422	19.6427306245315	26.1377871012052	10.1404750496244	76.4839182985517	18.5733845145766	2.02836600909463	0.00730411015978767	0.103531878459265	Vat1l	8	114932352	115100811	+	5462	protein_coding	vesicle amine transport protein 1 like [Source:MGI Symbol;Acc:MGI:2142534]	-
ENSMUSG00000109736	46.0952474351521	0	36.2869220830662	0	0	0	0	0	0	0	16.4764339036437	0	6.65275596650356	0.00730827354743405	0.103531878459265	Gm8734	8	55533439	55534750	-	1312	processed_pseudogene	predicted gene 8734 [Source:MGI Symbol;Acc:MGI:3647934]	-
ENSMUSG00000117545	136.037193650083	76.2382437089196	4.53586526038328	2.6583363343078	15.2691743850889	0	3.91981225291978	0	3.07503377661238	17.2388075843614	46.9477626677565	4.84673072277871	3.28235045352292	0.00731808011369438	0.103572752131134	Gm30794	17	87762280	87767792	-	2080	lncRNA	predicted gene, 30794 [Source:MGI Symbol;Acc:MGI:5589953]	-
ENSMUSG00000022836	731.902587324001	1405.4889122467	443.002840430767	1010.16780703697	1694.03006927903	1265.71416676326	2327.58451578377	2788.51225904407	2611.47243478806	1842.52431651675	1056.91844326349	2167.16153857918	-1.03558	0.00732314430968266	0.103572752131134	Mylk	16	34565580	34822790	+	11263	protein_coding	myosin, light polypeptide kinase [Source:MGI Symbol;Acc:MGI:894806]	-
ENSMUSG00000021213	62.9593623504517	195.514205640616	18.1434610415331	310.139239002577	224.796178447142	558.403308866143	409.228399204825	478.980431382807	528.137051133176	359.986864261665	162.310489296464	466.947210969723	-1.52153	0.0073900875267938	0.10428005019226	Akr1c13	13	4241149	4255595	+	1434	protein_coding	aldo-keto reductase family 1, member C13 [Source:MGI Symbol;Acc:MGI:1351662]	-
ENSMUSG00000025229	62.9593623504517	4.9185963683174	337.165984355157	2.6583363343078	2.54486239751482	0	13.3273616599273	6.04391711524047	11.5313766622964	13.1826175645117	82.0494283611498	8.81705460039516	3.20934247166743	0.0073912550764056	0.10428005019226	Pitx3	19	46124124	46136765	-	1526	protein_coding	paired-like homeodomain transcription factor 3 [Source:MGI Symbol;Acc:MGI:1100498]	Homeobox
ENSMUSG00000026796	543.024500272646	767.301033457514	966.139300461638	1345.11818515975	1164.69869059595	730.127337184118	2013.2155730996	2869.34965046041	2413.13275619656	1773.5690861793	957.256341989499	1959.88	-1.03374	0.00749720768533706	0.105549477624303	Niban2	2	32766126	32815266	+	4672	protein_coding	niban apoptosis regulator 2 [Source:MGI Symbol;Acc:MGI:2442910]	-
ENSMUSG00000016349	7188.61005122836	3042.15185380431	25142.3011383045	0.886112111435935	696.444009453222	15.6112753016341	7.83962450583956	3.02195855762024	15.3751688830619	1263.5031911832	7214.07863298037	261.07024368627	4.78840755766855	0.00749911818241098	0.105549477624303	Eef1a2	2	180789446	180798807	-	2084	protein_coding	eukaryotic translation elongation factor 1 alpha 2 [Source:MGI Symbol;Acc:MGI:1096317]	-
ENSMUSG00000023015	64.0836366781383	45.4970164069359	16.6315059547387	85.9528748092857	44.1109482235902	282.203822760309	157.576452567375	96.7026738438476	122.232592620342	42.5899952084223	51.2551964145378	140.261107400059	-1.44459	0.00749955207560284	0.105549477624303	Racgap1	15	99518377	99549537	-	7079	protein_coding	Rac GTPase-activating protein 1 [Source:MGI Symbol;Acc:MGI:1349423]	-
ENSMUSG00000068417	83.1963002488111	77.467892800999	12.0956406943554	123.169583489595	89.918471378857	453.927851078284	152.088715413288	152.608907159822	163.745548604609	138.924508179854	77.1695777225235	212.259106087171	-1.45287	0.00753383081517858	0.105728687890434	Pnp2	14	51193449	51202206	+	1587	protein_coding	purine-nucleoside phosphorylase 2 [Source:MGI Symbol;Acc:MGI:3712328]	-
ENSMUSG00000079018	1920.26055168878	3510.64815788654	5765.08474594715	1559.55731612725	3614.55289193688	1018.3354965989	1599.28339919127	1855.48255437883	2183.27398139479	1381.13270175884	3274.02073271732	1607.50162666452	1.02584619867071	0.00753484926317425	0.105728687890434	Ly6c1	15	74915867	74920679	-	1677	protein_coding	lymphocyte antigen 6 complex, locus C1 [Source:MGI Symbol;Acc:MGI:96882]	-
ENSMUSG00000028264	59.5865393673918	62.7121036960468	13.6075957811498	75.3195294720545	75.4975844596063	268.994282120465	71.3406	173.762617063164	207.564779921335	58.8147552878213	57.3446705552498	156.095403479185	-1.43763	0.00755229169026172	0.105728687890434	Spaca1	4	34024874	34050191	-	1596	protein_coding	sperm acrosome associated 1 [Source:MGI Symbol;Acc:MGI:1914902]	-
ENSMUSG00000032816	333.909475322931	30.7412273019837	334.142074181568	28.3555875659499	30.5383487701778	6.00433665447466	21.9509486163508	40.7964405278732	44.5879897608795	56.7866602778964	151.537342628522	34.0252751674949	2.15089486118761	0.00756266959000216	0.105728687890434	Igdcc4	9	65008768	65045222	+	9481	protein_coding	immunoglobulin superfamily, DCC subclass, member 4 [Source:MGI Symbol;Acc:MGI:1858497]	-
ENSMUSG00000107227	3.37282298305991	6.14824546039674	7.55977543397213	10.6333453372312	8.48287465838273	58.8424992138516	36.062272726862	9.06587567286071	17.6814442155212	10.1404750496244	7.23941277460855	26.358513375744	-1.84558	0.00757016489255765	0.105728687890434	Gm42559	5	34627008	34630539	+	3532	TEC	predicted gene 42559 [Source:MGI Symbol;Acc:MGI:5662696]	-
ENSMUSG00000110949	0	0	0	0.886112111435935	0	28.8208159414784	0	0.755489639405059	14.6064104389088	2.02809500992487	0.177222422287187	9.24216220594342	-4.93632	0.00757046472255941	0.105728687890434	Nudt8	19	4050580	4052103	+	1135	protein_coding	nudix (nucleoside diphosphate linked moiety X)-type motif 8 [Source:MGI Symbol;Acc:MGI:1913637]	-
ENSMUSG00000108929	0	8.60754364455544	0	11.5194574486672	11.0277370558976	63.6459685374314	21.9509486163508	18.1317513457214	21.5252364362866	29.4073776439106	6.23094762982403	30.9322565159402	-2.27059	0.0075797731866199	0.105728687890434	Cc2d2b	19	40737197	40816187	+	4918	protein_coding	coiled-coil and C2 domain containing 2B [Source:MGI Symbol;Acc:MGI:3645359]	-
ENSMUSG00000040428	1279.42418490739	280.359992994092	187.482430762509	133.802928826826	168.809205701816	138.099743052917	129.353804346353	182.073003096619	116.85128351127	123.713795605417	409.975748638527	138.018325922515	1.57038824407083	0.00758514212022371	0.105728687890434	Plekha4	7	45175754	45203653	+	6371	protein_coding	pleckstrin homology domain containing, family A (phosphoinositide binding specific) member 4 [Source:MGI Symbol;Acc:MGI:1916467]	-
ENSMUSG00000041688	453.082554057715	218.877538390124	808.895971435018	166.589076949956	182.381805155229	0	83.8839822124833	62.7056400706199	72.2632937503908	184.556645903163	365.965389197608	80.6819123873315	2.18020259650431	0.00758554393237643	0.105728687890434	Amot	X	144229421	144288177	-	8402	protein_coding	angiomotin [Source:MGI Symbol;Acc:MGI:108440]	-
ENSMUSG00000021917	836.460099798858	861.984013547624	1106.75112353352	1333.59872771108	848.287465838273	4856.3074861391	1499.72016796711	1421.83150136032	1622.08031716303	1230.03962351944	997.416286085871	2125.9958192298	-1.09155	0.00762009107460323	0.106037064446351	Spcs1	14	30721783	30723629	-	1546	protein_coding	signal peptidase complex subunit 1 homolog (S. cerevisiae) [Source:MGI Symbol;Acc:MGI:1916269]	-
ENSMUSG00000038777	1617.83075754107	408.243498570344	157.24332902662	101.902892815133	224.796178447142	127.291937074863	134.841541500441	87.6367981709869	126.845143285261	259.596161270384	502.003331280062	147.242316260387	1.76993014289887	0.00767470020704185	0.106711056861065	Sema6c	3	95067768	95081335	+	5935	protein_coding	sema domain, transmembrane domain (TM), and cytoplasmic domain, (semaphorin) 6C [Source:MGI Symbol;Acc:MGI:1338032]	-
ENSMUSG00000090122	7.86992029380646	19.6743854732696	0	40.761157126053	51.7455354161347	156.112753016341	59.5811462443807	117.856383747189	103.013631516515	45.6321377233096	24.0101996618527	96.439210449547	-1.9901	0.0077129693794948	0.107126622871834	Kcne1l	X	141087748	141089290	-	1543	protein_coding	potassium voltage-gated channel, Isk-related family, member 1-like, pseudogene [Source:MGI Symbol;Acc:MGI:1913490]	-
ENSMUSG00000039648	437.342713470102	317.249465756472	731.786262008502	132.030704603954	160.326331043434	92.4667844789097	158.360415017959	188.11692021186	162.976790160456	149.064983229478	355.747095376493	150.197178619733	1.24055639687117	0.00772051326197708	0.107126622871834	Kyat1	2	30075136	30095859	-	2923	protein_coding	kynurenine aminotransferase 1 [Source:MGI Symbol;Acc:MGI:1917516]	-
ENSMUSG00000026097	113.55170709635	146.328241957443	57.4542932981882	179.880758621495	119.608532683197	583.621522814937	240.676472329275	178.295554899594	240.621393019918	153.121173249328	123.364706731334	279.26722326261	-1.17428	0.0077799656993114	0.107741303831089	Ormdl1	1	53336254	53349468	+	4711	protein_coding	ORM1-like 1 (S. cerevisiae) [Source:MGI Symbol;Acc:MGI:2181669]	-
ENSMUSG00000120414	148.404211254636	30.7412273019837	49.8945178642161	2.6583363343078	8.48287465838273	0	0	0	0.768758444153094	18.2528550893238	48.0362334827053	3.80432270669539	3.67352709882527	0.00781036925758047	0.107969306134639	Gm32261	X	72714010	72716660	-	1781	lncRNA	predicted gene, 32261 [Source:NCBI gene (formerly Entrezgene);Acc:102634755]	-
ENSMUSG00000004698	186.629538395982	180.758416535664	16.6315059547387	204.691897741701	150.995168919213	1051.95978186396	304.961393277159	384.544226457175	418.973352063436	137.910460674891	147.94130550946	459.669842867324	-1.63326	0.00782590187707347	0.107969306134639	Hdac9	12	34097579	34967094	-	14838	protein_coding	histone deacetylase 9 [Source:MGI Symbol;Acc:MGI:1931221]	-
ENSMUSG00000087406	2.24854865537327	2.4592981841587	21.167371215122	0.886112111435935	1.69657493167655	0	0	0	0	1.01404750496244	5.69158101955328	0.202809500992487	4.51682961745209	0.00786622979580407	1	E130215H24Rik	2	150509414	150510855	+	939	lncRNA	RIKEN cDNA E130215H24 gene [Source:MGI Symbol;Acc:MGI:1926091]	-
ENSMUSG00000089736	106.806061130231	19.6743854732696	27.2151915622997	43.4194934603608	51.7455354161347	0	14.1113241105112	10.5768549516708	22.2939948804397	18.2528550893238	49.772133408459	13.0470058063891	1.92288812408713	0.0078718119030218	0.108434221349888	Tgfbr3l	8	4298214	4301423	+	2930	protein_coding	transforming growth factor, beta receptor III-like [Source:MGI Symbol;Acc:MGI:3833469]	-
ENSMUSG00000041559	58.4622650397051	90.9940328138718	7.55977543397213	438.625495160788	165.416055838463	1378.59569586738	725.949229240744	302.195855762024	636.531991758762	152.107125744365	152.21152485736	639.075979674655	-2.06742	0.00788019337010121	0.108434221349888	Fmod	1	133964992	133976015	+	3306	protein_coding	fibromodulin [Source:MGI Symbol;Acc:MGI:1328364]	-
ENSMUSG00000111774	30.3554068475392	25.8226309336663	0	8.86112111435935	3.39314986335309	128.492804405758	35.278310276278	46.0848680037086	86.8697041892996	18.2528550893238	13.6864617517836	62.9957083928736	-2.20132	0.00790611198379655	0.108617912095354	Gm38398	9	82980277	82988383	+	584	lncRNA	predicted gene, 38398 [Source:MGI Symbol;Acc:MGI:5618692]	-
ENSMUSG00000111658	0	82.3864891693164	31.751056822683	106.333453372312	89.0701839130187	641.263154697893	147.384940709784	216.825526509252	222.171190360244	129.798080635192	61.908236655466	271.488578582473	-2.1294	0.00792226091649932	0.108753324400205	B930092H01Rik	9	61166509	61201091	-	2678	lncRNA	RIKEN cDNA B930092H01 gene [Source:MGI Symbol;Acc:MGI:4437738]	-
ENSMUSG00000027712	4540.94400952633	7247.55174871568	1643.49517934554	11600.0936508078	8647.44242675536	19177.8512743921	13830.6655532022	15320.5743974952	16414.5302995569	10793.5216428202	6735.90540303015	15107.4286334933	-1.16521	0.0079540298609363	0.108909494618019	Anxa5	3	36503072	36530043	-	1777	protein_coding	annexin A5 [Source:MGI Symbol;Acc:MGI:106008]	-
ENSMUSG00000028751	49.468070418212	120.505611023776	16.6315059547387	108.99178970662	89.0701839130187	115.283263765913	214.805711460004	180.562023817809	322.879	133.854270655042	76.9334322032731	193.476763248614	-1.32703	0.00795560925408514	0.108909494618019	Pla2g2e	4	138605253	138610128	+	917	protein_coding	phospholipase A2, group IIE [Source:MGI Symbol;Acc:MGI:1349660]	-
ENSMUSG00000108035	21.3612122260461	12.2964909207935	27.2151915622997	17.7222422287187	9.33116212422101	0	7.83962450583956	0	0	4.05619001984974	17.5852598124158	2.37916290513786	2.86733995509019	0.00800861746867041	0.109417340483028	Gm44021	6	148262639	148266154	-	3516	TEC	predicted gene, 44021 [Source:MGI Symbol;Acc:MGI:5690413]	-
ENSMUSG00000036304	201.245104655908	59.0231564198087	443.002840430767	15.9500180058468	18.662324248442	44.4320912431125	27.4386857704385	21.9091995427467	42.2817144284202	41.5759477034599	147.576688752154	35.5275277376355	2.05292632261883	0.00802454001276273	0.109548282022574	Zdhhc23	16	43785396	43800154	-	5836	protein_coding	zinc finger, DHHC domain containing 23 [Source:MGI Symbol;Acc:MGI:2685625]	-
ENSMUSG00000110659	146.155662599263	18.4447363811902	1.51195508679443	36.3305965688733	51.7455354161347	0	1.56792490116791	3.02195855762024	10.7626182181433	21.2949976042112	50.8376972104511	7.32949985622852	2.79686787717826	0.00806720999558859	0.109984471460558	Gm45727	8	93965281	93977803	-	572	unprocessed_pseudogene	predicted gene 45727 [Source:MGI Symbol;Acc:MGI:5804842]	-
ENSMUSG00000120328	7.86992029380646	7.37789455247609	3.02391017358885	22.1528027858984	14.4208869192506	37.2268872577429	16.4632114622631	60.4391711524047	52.2755742024104	15.2107125744365	10.9690829450041	36.3231113298515	-1.69942	0.0080692188747317	0.109984471460558	ENSMUSG00000120328	13	52699620	52722133	-	2020	lncRNA	novel transcript	-
ENSMUSG00000002329	401.365934984129	719.344718866419	450.562615864739	474.956091729661	595.497801018468	2419.74767175329	771.419051374613	894.49973305559	851.784356121628	596.259932917912	528.345432492683	1106.74214904461	-1.06615	0.0080770120333221	0.110003939300162	Mdp1	14	55895336	55897965	-	2032	protein_coding	magnesium-dependent phosphatase 1 [Source:MGI Symbol;Acc:MGI:1915131]	-
ENSMUSG00000016529	0	1.22964909207935	0	0	3.39314986335309	68.4494378610111	6.27169960467165	3.02195855762024	8.45634288568404	0	0.924559791086488	17.2398877817974	-4.14284	0.00810543421647152	0.110217324597386	Il10	1	130947582	130952711	+	1310	protein_coding	interleukin 10 [Source:MGI Symbol;Acc:MGI:96537]	-
ENSMUSG00000025877	40.4738757967189	125.424207392094	40.8227873434495	42.5333813489249	43.2626607577519	130.894539067548	50.9575592879572	287.086062973922	471.248926265847	39.547852693535	58.5033825277878	195.946988057762	-1.74622	0.00812603604445918	0.110375796620539	Hk3	13	55153798	55169198	-	3682	protein_coding	hexokinase 3 [Source:MGI Symbol;Acc:MGI:2670962]	-
ENSMUSG00000031004	131.540096339337	78.6975418930783	7.55977543397213	52.2806145747202	73.8010095279298	453.927851078284	171.687776677886	291.619000810353	242.158909908225	32.449520158798	68.7758075538074	238.368611726709	-1.79066	0.00812986108302648	0.110375796620539	Mki67	7	135291513	135318090	-	10061	protein_coding	antigen identified by monoclonal antibody Ki 67 [Source:MGI Symbol;Acc:MGI:106035]	-
ENSMUSG00000071041	218.109219571208	193.054907456458	751.44167813683	224.186364193292	178.140367826037	162.117089670816	130.921729247521	127.677749059455	120.695075732036	162.24760079399	312.986507436765	140.731848900763	1.15126601673887	0.00816775733175466	0.110716352913503	Impdh2-ps	8	100757190	100758734	+	1545	processed_pseudogene	inosine monophosphate dehydrogenase 2, pseudogene [Source:MGI Symbol;Acc:MGI:3705743]	-
ENSMUSG00000036639	95.5633178533641	92.2236819059512	31.751056822683	117.852910820979	84.8287465838273	760.149020456492	151.304752962704	113.323445910759	168.358099269528	87.2080854267695	84.443942797361	256.06868080525	-1.59616	0.00820049051170935	0.110909033041579	Nudt1	5	140307411	140323892	+	1473	protein_coding	nudix (nucleoside diphosphate linked moiety X)-type motif 1 [Source:MGI Symbol;Acc:MGI:109280]	-
ENSMUSG00000022203	482.313686577567	207.81069656141	157.24332902662	318.114248005501	221.403028583789	64.8468358683263	134.057579049857	214.559057591037	125.307626396954	121.685700595492	277.376997750978	132.091359900333	1.06851700622956	0.00820122341185781	0.110909033041579	Efs	14	55153992	55163583	-	2917	protein_coding	embryonal Fyn-associated substrate [Source:MGI Symbol;Acc:MGI:105311]	-
ENSMUSG00000033365	2169.84945243521	1118.98067379221	9482.98230437464	882.567662990191	862.708352757524	438.31657577665	1053.64553358484	926.230297910603	1047.04900093651	1073.87630775522	2903.41768926995	907.823543192765	1.67690804019954	0.00820827646329879	0.110917624796867	Ipo13	4	117751683	117772196	-	4207	protein_coding	importin 13 [Source:MGI Symbol;Acc:MGI:2385205]	-
ENSMUSG00000036560	112.427432768664	36.8894727623805	61.9901585585715	39.8750450146171	46.655810621105	0	14.1113241105112	13.5988135092911	19.9877195479804	35.4916626736853	59.5675839450675	16.6379039682936	1.83482544928175	0.0082744934488429	0.111637837842585	Lgi4	7	30758767	30770360	+	4584	protein_coding	leucine-rich repeat LGI family, member 4 [Source:MGI Symbol;Acc:MGI:2180197]	-
ENSMUSG00000026981	2.24854865537327	34.4301745782218	9.07173052076656	10.6333453372312	8.48287465838273	0	29.7905731221903	160.163803553873	246.771460573143	15.2107125744365	12.9733347499951	90.3873099647285	-2.80535	0.00829071291099913	0.111676713379707	Il1rn	2	24226865	24241506	+	5535	protein_coding	interleukin 1 receptor antagonist [Source:MGI Symbol;Acc:MGI:96547]	-
ENSMUSG00000052276	16.8641149152996	14.7557891049522	1.51195508679443	0	1.69657493167655	0	0	0	0	1.01404750496244	6.96568680774454	0.202809500992487	4.83240256109868	0.00829506208222633	1	Ostn	16	27126239	27169962	+	1423	protein_coding	osteocrin [Source:MGI Symbol;Acc:MGI:2677164]	-
ENSMUSG00000085408	73.0778312996314	40.5784200386185	92.2293	48.7361661289764	61.0766975403557	31.2225506032682	36.062272726862	22.6646891821518	19.9877195479804	45.6321377233096	63.1396750604084	31.1138739567144	1.02188940732515	0.0082967598206066	0.111676713379707	C530005A16Rik	4	116446930	116454827	-	3331	lncRNA	RIKEN cDNA C530005A16 gene [Source:MGI Symbol;Acc:MGI:3612454]	-
ENSMUSG00000012443	20.2369378983595	18.4447363811902	21.167371215122	20.3805785630265	12.7243119875741	97.2702538024894	35.278310276278	58.9281918735946	41.5129559842671	13.1826175645117	18.5907872090545	49.2344659002282	-1.40587	0.00830866341299906	0.111725329319586	Kif11	19	37364851	37410307	+	7461	protein_coding	kinesin family member 11 [Source:MGI Symbol;Acc:MGI:1098231]	-
ENSMUSG00000052688	229.351962848074	199.203152916855	182.946565502126	189.62799184729	198.499267006156	543.992900895404	221.077411064676	522.043340828896	618.081789099088	153.121173249328	199.926	411.663323027478	-1.04196	0.00832203650877893	0.111725329319586	Rab7b	1	131616433	131643177	+	4624	protein_coding	RAB7B, member RAS oncogene family [Source:MGI Symbol;Acc:MGI:2442295]	-
ENSMUSG00000024846	184.380989740608	45.4970164069359	326.582298747596	0.886112111435935	5.93801226086791	21.6156119561088	12.5433992093433	1.51097927881012	10.7626182181433	34.4776151687228	112.656885853489	16.1820447662257	2.80280842159294	0.00832622948351717	0.111725329319586	Cst6	19	5394733	5399602	-	4090	protein_coding	cystatin E/M [Source:MGI Symbol;Acc:MGI:1920970]	-
ENSMUSG00000100455	49.468070418212	45.4970164069359	93.7412153812544	15.9500180058468	23.7520490434717	0	6.27169960467165	3.02195855762024	6.91882599737785	31.4354726538355	45.6816738511442	9.52959136270105	2.26074474233233	0.00834207452719257	0.111764398491061	Gm29170	1	143653380	143657045	+	3666	lncRNA	predicted gene 29170 [Source:MGI Symbol;Acc:MGI:5579876]	-
ENSMUSG00000027875	595.865393673918	705.818578853546	1143.03804561659	1471.83221709509	1936.64028450878	1977.82849398395	2079.06841894865	2067.01965341224	1715.86884734971	4108.92049010779	1170.63890394958	2389.74118076047	-1.0291	0.00837836662875469	0.112163679662872	Hmgcs2	3	98187751	98218054	+	3290	protein_coding	3-hydroxy-3-methylglutaryl-Coenzyme A synthase 2 [Source:MGI Symbol;Acc:MGI:101939]	-
ENSMUSG00000026090	20.2369378983595	25.8226309336663	1.51195508679443	38.1028207917452	39.8695108943988	102.073723126069	107.402855730002	119.367363025999	87.6384626334527	15.2107125744365	25.1087711209929	86.338623417992	-1.76958	0.00841203326924798	0.112368761308869	Cracdl	1	37650758	37759166	-	5075	protein_coding	capping protein inhibiting regulator of actin like [Source:MGI Symbol;Acc:MGI:1919347]	-
ENSMUSG00000002732	385.626094396516	394.717358557471	244.936724060697	638.000720233873	536.965965875627	1970.62328999858	706.350167976145	686.740082219199	675.73867241057	615.526835512199	440.049372624837	930.995809623339	-1.07936	0.00841319083108698	0.112368761308869	Fkbp7	2	76493388	76503460	-	1485	protein_coding	FK506 binding protein 7 [Source:MGI Symbol;Acc:MGI:1336879]	-
ENSMUSG00000039646	265.328741334046	408.243498570344	131.540092551115	785.095330732238	590.408076223438	1839.72875093104	848.247371531841	1093.94899785853	708.795285509153	685.496113354607	436.123147882236	1035.24330383703	-1.24552	0.00843054247970071	0.112513564229087	Vasn	16	4457805	4468666	+	3007	protein_coding	vasorin [Source:MGI Symbol;Acc:MGI:2177651]	-
ENSMUSG00000063727	0	3.68894727623805	7.55977543397213	70.0028568034389	33.9314986335309	274.998618774939	125.433992093433	74.0379846616958	188.345818817508	15.2107125744365	23.036615629436	135.605425384403	-2.5465	0.00844299303614874	0.112592784447345	Tnfrsf11b	15	54114015	54141880	-	2818	protein_coding	tumor necrosis factor receptor superfamily, member 11b (osteoprotegerin) [Source:MGI Symbol;Acc:MGI:109587]	-
ENSMUSG00000115186	67.4564596611982	8.60754364455544	446.026750604356	9.74723322579528	7.63458719254446	0	27.4386857704385	9.82136531226577	10.7626182181433	22.3090451091736	107.89451486569	14.0663428820042	2.93279585614087	0.00846575530260266	0.112730622656487	Gm49417	14	70442773	70492736	+	2128	lncRNA	predicted gene, 49417 [Source:MGI Symbol;Acc:MGI:6155048]	-
ENSMUSG00000034382	16.8641149152996	43.0377182227772	7.55977543397213	94.813995923645	52.5938228819729	398.687953857117	120.730217389929	145.809500405176	132.226452394332	19.2669025942863	42.9738854755334	163.344205328168	-1.9184	0.00853479515203436	0.113273969690929	AI661453	17	47747540	47781563	+	5056	protein_coding	expressed sequence AI661453 [Source:MGI Symbol;Acc:MGI:2146908]	-
ENSMUSG00000087279	64.0836366781383	13.5261400128728	0	0	0	0	0	0	0	1.01404750496244	15.5219553382022	0.202809500992487	5.99157620903804	0.0085497934703776	0.113273969690929	4930544D05Rik	11	70506674	70507716	+	863	protein_coding	RIKEN cDNA 4930544D05 gene [Source:MGI Symbol;Acc:MGI:2148639]	-
ENSMUSG00000020914	30.3554068475392	35.6598236703011	0	56.7111751318998	33.0832111676927	72.0520398536959	126.217954544017	160.163803553873	189.114577261661	32.449520158798	31.1619233634866	115.999579074409	-1.88928	0.00855961374855949	0.113273969690929	Top2a	11	98883769	98915015	-	9013	protein_coding	topoisomerase (DNA) II alpha [Source:MGI Symbol;Acc:MGI:98790]	-
ENSMUSG00000000942	110.17888411329	164.772978338633	257.032364755052	77.9778658063623	83.1321716521508	48.0346932357973	51.7415217385411	30.2195855762024	81.488395080228	92.2783229515817	138.618852933098	60.7525037164701	1.18604520966368	0.00866012387088037	0.114272516894952	Hoxa4	6	52166651	52168733	-	1594	protein_coding	homeobox A4 [Source:MGI Symbol;Acc:MGI:96176]	Homeobox
ENSMUSG00000032648	27611.0532136561	6321.62598237993	43384.0392604793	73.5473052491826	1854.35640032247	94.8685191406996	112.106630433506	69.5050468252654	72.2632937503908	4598.70543500465	15848.9244324174	989.489785030902	4.00157598654602	0.00866734946642913	0.114272516894952	Pygm	19	6434429	6448489	+	3218	protein_coding	muscle glycogen phosphorylase [Source:MGI Symbol;Acc:MGI:97830]	-
ENSMUSG00000109598	37.101052813659	0	10.583685607561	1.77222422287187	0	0	0	0	0	0	9.89139252881838	0	5.91676115300388	0.00867153582410865	0.114272516894952	Gm36356	7	135087758	135093044	+	2277	lncRNA	predicted gene, 36356 [Source:MGI Symbol;Acc:MGI:5595515]	-
[truncated: 964 more rows]
